# Supplementary material for: Route of infection alters virulence of neonatal septicemia Escherichia coli clinical isolates
Source: PLoS One. 2017 Dec 13;12(12):e0189032. doi: 10.1371/journal.pone.0189032 (PMC5728477; doi:10.1371/journal.pone.0189032)
Supplement: S1 Table — (XLSX) [file pone.0189032.s001.xlsx]

## Sheet: Supplemental Table 1
Supplementary Table 1. Orthologous Clusters List
Cluster	Accession	Annotation	Genome
0000	KFD76851.1	adhesin	Escherichia coli 48
0000	EFF14298.1	conserved hypothetical protein	Escherichia coli B354
0000	EOQ56685.1	hypothetical protein WEW_02125	Escherichia coli KTE33
0000	ESA26846.1	hypothetical protein L913_2358	Escherichia coli SCD2
0000	CAR11742.1	adhesin for cattle intestine colonization	Escherichia coli UMN026
0001	EZJ89682.1	bacterial Ig-like domain family protein	Escherichia coli 1-250-04_S3_C1
0002	BAB33965.1	hypothetical protein	Escherichia coli O157:H7 str. Sakai
0003	EGI23223.1	large repetitive protein, partial	Escherichia coli M718
0004	EGB60636.1	type 1 secretion protein	Escherichia coli M863
0005	KFD78413.1	hypothetical protein JD73_04510	Escherichia coli 48
0006	ESA28652.1	Invasin	Escherichia coli SCD2
0007	CAR15326.1	Hypothetical protein, putative Bacterial Ig-like domain (group 1), putative Autotransporter adhesin	Escherichia coli UMN026
0008	BAI38735.1	Efa1/LifA-like protein	Escherichia coli O111:H- str. 11128
0008	CAS10782.1	Efa1/LifA protein	Escherichia coli O127:H6 str. E2348/69
0009	AAN78830.1	Putative member of ShlA/HecA/FhaA exoprotein family	Escherichia coli CFT073
0010	BAA31815.1	Toxin B	Escherichia coli O157:H7 str. Sakai
0011	EZJ85207.1	methyltransferase domain protein	Escherichia coli 1-182-04_S3_C2
0011	EZJ90306.1	methyltransferase domain protein	Escherichia coli 1-250-04_S3_C1
0011	KEN98081.1	methyltransferase domain protein	Escherichia coli 2-222-05_S3_C2
0011	EDU65071.1	nonribosomal peptide synthetase	Escherichia coli 53638
0011	EIL57570.1	yersiniabactin biosynthetic protein	Escherichia coli 541-15
0011	CAR08314.1	High-molecular-weight nonribosomal peptide/polyketide synthetase 1 (HMWP1)	Escherichia coli ED1a
0011	CBJ01585.1	non-ribosomal peptide synthase (yersiniabactin siderophore biosynthetic protein)	Escherichia coli ETEC H10407
0011	CAR17209.1	High-molecular-weight nonribosomal peptide/polyketide synthetase 1 (HMWP1)	Escherichia coli IAI39
0011	EOW06091.1	HMWP1 nonribosomal peptide/polyketide synthase	Escherichia coli KTE102
0011	EFI90030.1	Beta-ketoacyl synthase, N-terminal domain protein	Escherichia coli MS 196-1
0011	AFS73836.1	High-molecular-weight nonribosomal peptide/polyketide synthetase 1 (HMWP1)	Escherichia coli O104:H4 str. 2011C-3493
0011	ADR27400.1	yersiniabactin biosynthetic protein	Escherichia coli O83:H1 str. NRG 857C
0011	AJM74129.1	polyketide synthase	Escherichia coli RS218
0011	KDN08198.1	iron aquisition yersiniabactin synthesis enzyme (Irp1,polyketide synthetase)	Escherichia coli SCB34
0011	ESA25937.1	iron aquisition yersiniabactin synthesis enzyme	Escherichia coli SCD2
0011	BAI55371.1	yersiniabactin biosynthetic protein	Escherichia coli SE15
0011	CAR13463.1	High-molecular-weight nonribosomal peptide/polyketide synthetase 1 (HMWP1)	Escherichia coli UMN026
0012	KDN05194.1	BigB	Escherichia coli SCB34
0012	BAI54878.1	conserved hypothetical protein	Escherichia coli SE15
0013	EKJ55728.1	member of ShlA/HecA/FhaA exoprotein family	Escherichia coli 0.1288
0014	EGB60635.1	PKD domain-containing protein	Escherichia coli M863
0015	KFD79096.1	filamentous hemagglutinin	Escherichia coli 48
0015	EFF05419.1	conserved hypothetical protein	Escherichia coli B185
0016	EKI46560.1	putative peptide/polyketide synthase	Escherichia coli N1
0017	CAR20364.1	putative invasin/intimin protein	Escherichia coli IAI39
0018	KFD74625.1	hypothetical protein JD73_25715	Escherichia coli 48
0018	KFD75917.1	hypothetical protein JD73_19915	Escherichia coli 48
0018	CAR07355.1	conserved hypothetical protein	Escherichia coli ED1a
0018	AFS74416.1	hypothetical protein O3K_12635	Escherichia coli O104:H4 str. 2011C-3493
0018	AFS75067.1	hypothetical protein O3K_15970	Escherichia coli O104:H4 str. 2011C-3493
0018	BAI35131.1	hypothetical protein ECO111_1183	Escherichia coli O111:H- str. 11128
0018	BAB34665.1	hypothetical protein	Escherichia coli O157:H7 str. Sakai
0019	CAR18831.1	conserved hypothetical protein; putative exported protein; RatA homolog	Escherichia coli IAI39
0019	KDN08006.1	RatA like protein	Escherichia coli SCB34
0019	BAI55891.1	conserved hypothetical protein	Escherichia coli SE15
0020	EZJ85773.1	bacterial Ig-like domain family protein	Escherichia coli 1-250-04_S3_C1
0020	KFD76190.1	hypothetical protein JD73_21375	Escherichia coli 48
0020	EFF05914.1	yeeJ protein	Escherichia coli B185
0020	EGB63677.1	Ig domain-containing protein	Escherichia coli M863
0020	CAR13505.1	putative invasin	Escherichia coli UMN026
0021	EFF13873.1	hypothetical protein ECEG_01899	Escherichia coli B354
0021	AAN81479.1	RatA homolog	Escherichia coli CFT073
0021	EGI50309.1	putative outer membrane protein	Escherichia coli H299
0021	EKI51437.1	putative outer membrane protein	Escherichia coli N1
0021	ADR27911.1	hypothetical protein NRG857_12475	Escherichia coli O83:H1 str. NRG 857C
0022	EGI23224.1	putative RTX family exoprotein, partial	Escherichia coli M718
0023	CAS08627.1	Efa1/LifA-like protein	Escherichia coli O127:H6 str. E2348/69
0024	EGI50400.1	member of ShlA/HecA/FhaA exoprotein	Escherichia coli H299
0025	ADR26819.1	putative autotransported outer membrane protein involved in cell adhesion	Escherichia coli O83:H1 str. NRG 857C
0026	EDU64711.1	EntS/YbdA MFS transporter	Escherichia coli 53638
0026	CBJ00979.1	putative autotransporter heamagglutinin	Escherichia coli ETEC H10407
0026	EFI90907.1	autotransporter beta-domain protein	Escherichia coli MS 196-1
0027	EFF06268.1	outer membrane autotransporter	Escherichia coli B185
0027	AAN81345.1	yapH homolog	Escherichia coli CFT073
0028	ACT39552.1	adhesin	Escherichia coli B str. REL606
0028	CAR08471.2	adhesin	Escherichia coli ED1a
0028	ABV16846.1	putative invasin	Escherichia coli O139:H28 str. E24377A
0028	AAC75042.4	putative adhesin	Escherichia coli str. K-12 substr. MG1655
0029	KFD78951.1	hypothetical protein JD73_07465	Escherichia coli 48
0030	EGB63367.1	tat pathway signal sequence	Escherichia coli M863
0031	CAR07766.2	putative autotransported outer membrane protein involved in cell adhesion	Escherichia coli ED1a
0032	EGI18682.1	conserved hypothetical protein	Escherichia coli M718
0032	BAI39209.1	defense against restriction protein	Escherichia coli O111:H- str. 11128
0033	AAN80918.1	Putative peptide synthetase	Escherichia coli CFT073
0033	AJM74149.1	peptide synthetase	Escherichia coli RS218
0034	AAN80917.1	Putative peptide synthetase	Escherichia coli CFT073
0035	EOQ57913.1	hypothetical protein WEW_01625	Escherichia coli KTE33
0036	EZJ84442.1	hypothetical protein AC00_2911	Escherichia coli 1-250-04_S3_C1
0037	KEO02789.1	DEAD/DEAH box helicase family protein	Escherichia coli 2-222-05_S3_C2
0037	EOW11795.1	hypothetical protein A1WO_01388	Escherichia coli KTE102
0037	EGI23327.1	helicase related protein	Escherichia coli M718
0037	EFI89547.1	DEAD/DEAH box helicase	Escherichia coli MS 196-1
0037	CAR16064.1	conserved hypothetical protein, putative DEAD-box helicase-related protein (modular protein)	Escherichia coli UMN026
0038	EZJ86916.1	helicase conserved C-terminal domain protein	Escherichia coli 1-250-04_S3_C1
0038	BAB38686.1	putative RNA helicase	Escherichia coli O157:H7 str. Sakai
0039	EZJ86908.1	DEAD/DEAH box helicase family protein	Escherichia coli 1-250-04_S3_C1
0039	BAB38683.1	hypothetical protein	Escherichia coli O157:H7 str. Sakai
0040	EZJ85206.1	amino acid adenylation domain protein	Escherichia coli 1-182-04_S3_C2
0040	EZJ90307.1	amino acid adenylation domain protein	Escherichia coli 1-250-04_S3_C1
0040	EDU64392.1	yersiniabactin non-ribosomal peptide synthetase	Escherichia coli 53638
0040	EIL57571.1	High-molecular-weight nonribosomal peptide/polyketide synthetase 2 (HMWP2)	Escherichia coli 541-15
0040	CAR08436.2	High-molecular-weight nonribosomal peptide/polyketide synthetase 2 (HMWP2)	Escherichia coli ED1a
0040	CBJ01584.1	non-ribosomal peptide synthase (yersiniabactin siderophore biosynthetic protein)	Escherichia coli ETEC H10407
0040	EGI49794.1	high-molecular-weight protein 2 (HMWP2)	Escherichia coli H299
0040	CAR17210.1	High-molecular-weight nonribosomal peptide/polyketide synthetase 2 (HMWP2)	Escherichia coli IAI39
0040	EOW06090.1	yersiniabactin biosynthetic protein	Escherichia coli KTE102
0040	EFI90029.1	AMP-binding enzyme	Escherichia coli MS 196-1
0040	AFS73837.1	High-molecular-weight nonribosomal peptide/polyketide synthetase 2 (HMWP2)	Escherichia coli O104:H4 str. 2011C-3493
0040	ADR27399.1	yersiniabactin biosynthetic protein	Escherichia coli O83:H1 str. NRG 857C
0040	KDN08199.1	iron aquisition yersiniabactin synthesis enzyme (Irp2)	Escherichia coli SCB34
0040	ESA25936.1	iron aquisition yersiniabactin synthesis enzyme (Irp2)	Escherichia coli SCD2
0040	BAI55370.1	yersiniabactin biosynthetic protein	Escherichia coli SE15
0040	CAR13462.1	High-molecular-weight nonribosomal peptide/polyketide synthetase 2 (HMWP2)	Escherichia coli UMN026
0041	EOQ64617.1	hypothetical protein WEW_00734, partial	Escherichia coli KTE33
0042	EKI53818.1	entS/YbdA MFS transporter	Escherichia coli N1
0043	CAR17840.1	putative autotransported outer membrane protein involved in cell adhesion	Escherichia coli IAI39
0043	CAR12856.1	putative autotransported outer membrane protein involved in cell adhesion	Escherichia coli UMN026
0044	KFD74254.1	hypothetical protein JD73_26625	Escherichia coli 48
0044	EFF07771.1	ydbA	Escherichia coli B185
0044	EGI21835.1	putative surface-exposed virulence protein BigA	Escherichia coli M718
0045	AAN80929.1	Putative peptide/polyketide synthase	Escherichia coli CFT073
0046	EGB59444.1	autotransporter beta-domain-containing protein	Escherichia coli M863
0047	EKJ59445.1	outer membrane autotransporter barrel domain-containing protein	Escherichia coli 0.1288
0047	EZJ86876.1	outer membrane autotransporter barrel domain protein	Escherichia coli 1-182-04_S3_C2
0047	EZJ86544.1	outer membrane autotransporter barrel domain protein	Escherichia coli 1-250-04_S3_C1
0047	KEN99271.1	outer membrane autotransporter barrel domain protein	Escherichia coli 2-222-05_S3_C2
0047	KFD74143.1	lipoprotein/autotransporter domain-containing protein	Escherichia coli 48
0047	EFF05490.1	lipoprotein	Escherichia coli B185
0047	EFF12809.1	predicted protein	Escherichia coli B354
0047	EOW07623.1	outer membrane autotransporter barrel domain-containing protein	Escherichia coli KTE102
0047	EGI21048.1	putative ATP-binding component of a transport system	Escherichia coli M718
0047	EGB59631.1	outer membrane autotransporter barrel domain-containing protein	Escherichia coli M863
0047	EKI53594.1	outer membrane autotransporter barrel domain-containing protein	Escherichia coli N1
0047	ESA28859.1	hypothetical protein L913_0928	Escherichia coli SCD2
0047	BAG77124.1	putative autotransporter	Escherichia coli SE11
0047	CAR12979.1	conserved hypothetical protein; putative exported protein	Escherichia coli UMN026
0048	AAN82860.1	Putative adhesin	Escherichia coli CFT073
0049	EKI42635.1	entS/YbdA MFS transporter	Escherichia coli 07798
0050	EGB59657.1	nitrate reductase	Escherichia coli M863
0051	EZJ80084.1	conjugative transfer relaxase protein TraI	Escherichia coli 1-250-04_S3_C1
0051	KEN92781.1	conjugative transfer relaxase protein TraI	Escherichia coli 2-222-05_S3_C2
0051	KFD73716.1	conjugal transfer protein TraI	Escherichia coli 48
0051	ACD54468.1	type IV secretion-like conjugative transfer relaxase protein TraI	Escherichia coli 53638
0051	ACD54535.1	type IV secretion-like conjugative transfer relaxase protein TraI	Escherichia coli 53638
0051	CBJ04377.1	DNA helicase I (TraI) (EC 3.6.1.-)	Escherichia coli ETEC H10407
0051	EOW15408.1	protein traI	Escherichia coli KTE102
0051	EGI21737.1	conjugative transfer relaxase protein TraI	Escherichia coli M718
0051	EGB59895.1	conjugative transfer relaxase TraI	Escherichia coli M863
0051	EKI56206.1	conjugative transfer relaxase protein TraI	Escherichia coli N1
0051	BAI39380.1	nickase	Escherichia coli O111:H- str. 11128
0051	CAS07478.1	oriT-specific relaxase; helicase	Escherichia coli O127:H6 str. E2348/69
0051	ADR29948.1	conjugative transfer relaxase protein TraI	Escherichia coli O83:H1 str. NRG 857C
0051	AIZ62472.1	conjugal transfer protein TraI (plasmid)	Escherichia coli RS218
0051	BAI57929.1	TraI protein	Escherichia coli SE15
0052	KFD77432.1	hypothetical protein JD73_14355	Escherichia coli 48
0052	EFF03514.1	invasin/intimin protein	Escherichia coli B185
0052	EFF14752.1	predicted protein	Escherichia coli B354
0052	EGB60897.1	Ig domain-containing protein	Escherichia coli M863
0052	EKI47476.1	putative invasin	Escherichia coli N1
0052	BAB38713.1	putative invasin	Escherichia coli O157:H7 str. Sakai
0053	EFF04614.1	conjugative transfer relaxase TraI	Escherichia coli B185
0053	BAG80410.1	TraI protein	Escherichia coli SE11
0054	EGI48925.1	dnd system-associated protein 2	Escherichia coli H299
0054	BAG80097.1	hypothetical protein	Escherichia coli SE11
0055	EDU66313.1	putative haemagglutinin	Escherichia coli 53638
0056	EFF04153.1	predicted protein	Escherichia coli B185
0056	EFF11242.1	predicted protein	Escherichia coli B354
0057	ESA30450.1	DNA replication helicase DNA2	Escherichia coli SCD2
0058	EKJ57660.1	hypothetical protein EC01288_2723	Escherichia coli 0.1288
0058	EKI37280.1	hypothetical protein EC07798_3196	Escherichia coli 07798
0058	EZJ83452.1	alpha-2-macroglobulin MG1 domain protein	Escherichia coli 1-182-04_S3_C2
0058	EZJ84520.1	alpha-2-macroglobulin MG1 domain protein	Escherichia coli 1-250-04_S3_C1
0058	KFD75522.1	hypothetical protein JD73_17775	Escherichia coli 48
0058	EDU63443.1	alpha-2-macroglobulin family domain protein	Escherichia coli 53638
0058	EIL58487.1	hypothetical protein EC54115_01538	Escherichia coli 541-15
0058	EFF06415.1	alpha-2-macroglobulin domain-containing protein	Escherichia coli B185
0058	EFF13886.1	conserved hypothetical protein	Escherichia coli B354
0058	ACT40066.1	hypothetical protein ECB_02412	Escherichia coli B str. REL606
0058	AAN81493.1	Hypothetical lipoprotein yfhM precursor	Escherichia coli CFT073
0058	CAR09120.2	conserved hypothetical protein	Escherichia coli ED1a
0058	CBJ02183.1	putative protease inhibitor	Escherichia coli ETEC H10407
0058	EGI50322.1	YfhM	Escherichia coli H299
0058	CAR18844.1	conserved hypothetical protein	Escherichia coli IAI39
0058	EOW03968.1	lipoprotein YfhM	Escherichia coli KTE102
0058	EOQ57751.1	alpha-2-macroglobulin	Escherichia coli KTE33
0058	EGI20878.1	YfhM	Escherichia coli M718
0058	EGB63380.1	alpha-2-macroglobulin family protein	Escherichia coli M863
0058	EFI89549.1	alpha-2-macroglobulin family protein, partial	Escherichia coli MS 196-1
0058	EKI51455.1	alpha-2-macroglobulin family protein	Escherichia coli N1
0058	AFS73270.1	hypothetical protein O3K_06815	Escherichia coli O104:H4 str. 2011C-3493
0058	BAI37060.1	conserved predicted protein	Escherichia coli O111:H- str. 11128
0058	CAS10351.1	predicted protein	Escherichia coli O127:H6 str. E2348/69
0058	ABV16673.1	alpha-2-macroglobulin domain protein	Escherichia coli O139:H28 str. E24377A
0058	BAB36809.1	hypothetical protein	Escherichia coli O157:H7 str. Sakai
0058	ADR27924.1	hypothetical protein NRG857_12540	Escherichia coli O83:H1 str. NRG 857C
0058	AJM74714.1	hypothetical protein W817_14330	Escherichia coli RS218
0058	KDN07993.1	Alpha-2-macroglobulin	Escherichia coli SCB34
0058	ESA26414.1	Alpha-2-macroglobulin	Escherichia coli SCD2
0058	BAG78330.1	conserved hypothetical protein	Escherichia coli SE11
0058	BAI55904.1	conserved hypothetical protein	Escherichia coli SE15
0058	AAC75573.1	bacterial alpha2-macroglobulin colonization factor ECAM; anti-host protease defense factor; periplasmic inner membrane-anchored lipoprotein	Escherichia coli str. K-12 substr. MG1655
0058	CAR14017.1	conserved hypothetical protein	Escherichia coli UMN026
0059	ACD54382.1	intimin type beta	Escherichia coli 53638
0060	EKJ62234.1	nuclease-related domain protein	Escherichia coli 0.1288
0060	KFD77562.1	nuclease	Escherichia coli 48
0060	EKI54357.1	nuclease-related domain protein	Escherichia coli N1
0061	ADR28992.1	putative hemagglutinin/invasin	Escherichia coli O83:H1 str. NRG 857C
0062	EZJ86907.1	methyltransferase domain protein	Escherichia coli 1-250-04_S3_C1
0062	BAB38685.1	hypothetical protein	Escherichia coli O157:H7 str. Sakai
0063	EOQ67068.1	adhesin/invasin	Escherichia coli KTE33
0064	CBJ00101.1	putative RHS repeat protein	Escherichia coli ETEC H10407
0064	EOW10136.1	YD repeat (two copies)	Escherichia coli KTE102
0064	ABV19924.1	YD repeat	Escherichia coli O139:H28 str. E24377A
0064	BAB34028.1	Rhs core protein with extension	Escherichia coli O157:H7 str. Sakai
0064	BAG76155.1	Rhs core protein	Escherichia coli SE11
0065	EZJ82323.1	putative inner membrane protein	Escherichia coli 1-250-04_S3_C1
0065	EIL50507.1	putative adhesin	Escherichia coli 541-15
0065	ACT41104.1	putative adhesin	Escherichia coli B str. REL606
0065	AFS72098.1	adhesin	Escherichia coli O104:H4 str. 2011C-3493
0065	BAI38186.1	putative adhesin	Escherichia coli O111:H- str. 11128
0065	ABV19153.1	putative haemagglutinins/invasins protein	Escherichia coli O139:H28 str. E24377A
0065	BAB37903.1	hypothetical protein	Escherichia coli O157:H7 str. Sakai
0065	BAG79408.1	putative autotransporter	Escherichia coli SE11
0066	KFD77649.1	RTX toxin	Escherichia coli 48
0067	AAN78844.1	Putative RTX family exoprotein A gene	Escherichia coli CFT073
0068	AAN80920.1	Hypothetical protein c2461	Escherichia coli CFT073
0068	EKI46566.1	hypothetical protein ECN1_4818	Escherichia coli N1
0068	AJM74151.1	AMP-binding enzyme	Escherichia coli RS218
0069	CAR10419.2	putative haemagglutinin adhesin	Escherichia coli ED1a
0070	AJM75804.1	adhesin	Escherichia coli RS218
0071	EFF11947.1	conserved hypothetical protein	Escherichia coli B354
0072	EKJ54374.1	hypothetical protein EC01288_4695	Escherichia coli 0.1288
0072	EGI20017.1	hypothetical protein ECJG_01397	Escherichia coli M718
0073	KFD75376.1	membrane protein	Escherichia coli 48
0073	EFF05075.1	outer membrane protein ypjA, partial	Escherichia coli B185
0073	EFF11273.1	conserved hypothetical protein, partial	Escherichia coli B354
0073	CBJ02349.1	adhesin autotransporter	Escherichia coli ETEC H10407
0073	EFI87808.1	outer membrane autotransporter barrel domain protein	Escherichia coli MS 196-1
0073	BAB36938.1	putative ATP-binding component of a transport system	Escherichia coli O157:H7 str. Sakai
0073	AAC75695.2	adhesin-like autotransporter	Escherichia coli str. K-12 substr. MG1655
0073	CAR14147.1	adhesin-like autotransporter	Escherichia coli UMN026
0074	AAN80888.1	Hypothetical protein c2429	Escherichia coli CFT073
0075	EFF13283.1	conserved hypothetical protein	Escherichia coli B354
0075	EGI21611.1	adhesin	Escherichia coli M718
0075	BAB36199.1	hypothetical protein	Escherichia coli O157:H7 str. Sakai
0075	BAG77789.1	putative adhesin	Escherichia coli SE11
0076	EKI46564.1	putative peptide synthetase, partial	Escherichia coli N1
0077	EKJ57995.1	putative membrane protein	Escherichia coli 0.1288
0077	EKI37962.1	putative membrane protein	Escherichia coli 07798
0077	EZJ84243.1	alpha-2-macroglobulin N-terminal region family protein	Escherichia coli 1-182-04_S3_C2
0077	EZJ85101.1	alpha-2-macroglobulin N-terminal region family protein	Escherichia coli 1-250-04_S3_C1
0077	KEN97326.1	alpha-2-macroglobulin N-terminal region family protein	Escherichia coli 2-222-05_S3_C2
0077	KFD75860.1	hypothetical protein JD73_19595	Escherichia coli 48
0077	EFF06148.1	yfaS protein	Escherichia coli B185
0077	EFF13543.1	hypothetical protein ECEG_01556	Escherichia coli B354
0077	ACT39811.1	putative membrane protein	Escherichia coli B str. REL606
0077	AAN81224.1	Putative membrane protein	Escherichia coli CFT073
0077	CAR08875.2	putative large extracellular alpha-helical protein	Escherichia coli ED1a
0077	CBJ01865.1	putative protease inhibitor	Escherichia coli ETEC H10407
0077	EGI50058.1	putative membrane protein	Escherichia coli H299
0077	EOW05673.1	alpha-2-macroglobulin family protein	Escherichia coli KTE102
0077	EOQ58513.1	hypothetical protein WEW_01384	Escherichia coli KTE33
0077	EGI20587.1	putative membrane protein	Escherichia coli M718
0077	EGB63081.1	alpha-2-macroglobulin family protein	Escherichia coli M863
0077	EFI88732.1	alpha-2-macroglobulin family protein	Escherichia coli MS 196-1
0077	EKI52109.1	putative membrane protein	Escherichia coli N1
0077	AFS73572.1	alpha-2-macroglobulin family protein	Escherichia coli O104:H4 str. 2011C-3493
0077	BAI36789.1	alpha-2-macroglobulin family protein	Escherichia coli O111:H- str. 11128
0077	CAS09920.1	predicted protein	Escherichia coli O127:H6 str. E2348/69
0077	ABV19169.1	alpha-2-macroglobulin family protein	Escherichia coli O139:H28 str. E24377A
0077	BAB36534.1	putative membrane protein	Escherichia coli O157:H7 str. Sakai
0077	ADR27676.1	hypothetical protein NRG857_11300	Escherichia coli O83:H1 str. NRG 857C
0077	KDN08396.1	putative membrane protein	Escherichia coli SCB34
0077	BAG78013.1	conserved hypothetical protein	Escherichia coli SE11
0077	BAI55649.1	conserved hypothetical protein	Escherichia coli SE15
0077	CAR13749.1	putative large extracellular alpha-helical protein	Escherichia coli UMN026
0078	CBJ04458.1	Two-partner secreted adhesin EtpA	Escherichia coli ETEC H10407
0079	EKJ59285.1	member of ATP-dependent helicase superfamily II	Escherichia coli 0.1288
0079	EZJ86197.1	helicase conserved C-terminal domain protein	Escherichia coli 1-250-04_S3_C1
0079	KEN98759.1	helicase conserved C-terminal domain protein	Escherichia coli 2-222-05_S3_C2
0079	EDU65697.1	DEAD/DEAH box helicase family protein Lhr	Escherichia coli 53638
0079	EIL49027.1	putative ATP-dependent helicase Lhr	Escherichia coli 541-15
0079	EFF05596.1	ATP-dependent helicase Lhr and Lhr-like helicase	Escherichia coli B185
0079	EFF12918.1	ATP-dependent helicase Lhr	Escherichia coli B354
0079	ACT39287.1	predicted ATP-dependent helicase	Escherichia coli B str. REL606
0079	CBJ01192.1	probable ATP-dependent helicase	Escherichia coli ETEC H10407
0079	EGI50573.1	member of ATP-dependent helicase superfamily II	Escherichia coli H299
0079	CAR17536.1	putative ATP-dependent helicase	Escherichia coli IAI39
0079	EOQ70896.1	ATP-dependent helicase, partial	Escherichia coli KTE33
0079	EGI21219.1	member of ATP-dependent helicase superfamily II	Escherichia coli M718
0079	EGB63827.1	DEAD/H protein	Escherichia coli M863
0079	EFI87426.1	DEAD/DEAH box helicase	Escherichia coli MS 196-1
0079	EKI53289.1	member of ATP-dependent helicase superfamily II	Escherichia coli N1
0079	AFS74283.1	putative ATP-dependent helicase Lhr	Escherichia coli O104:H4 str. 2011C-3493
0079	BAI35996.1	predicted ATP-dependent helicase Lhr	Escherichia coli O111:H- str. 11128
0079	ABV19839.1	DEAD/DEAH box helicase family protein Lhr	Escherichia coli O139:H28 str. E24377A
0079	BAB35785.1	probable ATP-dependent helicase Lhr	Escherichia coli O157:H7 str. Sakai
0079	ESA29018.1	putative ATP-dependent helicase lhr	Escherichia coli SCD2
0079	BAG77300.1	putative ATP-dependent DNA helicase	Escherichia coli SE11
0079	AAC74725.1	putative ATP-dependent helicase	Escherichia coli str. K-12 substr. MG1655
0079	CAR13140.1	putative ATP-dependent helicase	Escherichia coli UMN026
0080	EFF11942.1	conserved hypothetical protein	Escherichia coli B354
0081	EKJ56425.1	hypothetical protein EC01288_3201	Escherichia coli 0.1288
0081	EKI36455.1	hypothetical protein EC07798_3658	Escherichia coli 07798
0081	KFD77700.1	Accessory colonization factor AcfD	Escherichia coli 48
0081	EDU62000.1	conserved hypothetical protein	Escherichia coli 53638
0081	EFF04750.1	accessory colonization factor AcfD	Escherichia coli B185
0081	EFF11606.1	conserved hypothetical protein	Escherichia coli B354
0081	ACT40492.1	predicted inner membrane lipoprotein	Escherichia coli B str. REL606
0081	CAR09622.1	inner membrane lipoprotein	Escherichia coli ED1a
0081	CBJ02741.1	accessory colonization factor	Escherichia coli ETEC H10407
0081	EGI49432.1	AcfD-like protein	Escherichia coli H299
0081	CAR19577.1	inner membrane lipoprotein	Escherichia coli IAI39
0081	EOQ51849.1	inner membrane lipoprotein	Escherichia coli KTE33
0081	EGI20034.1	AcfD-like protein	Escherichia coli M718
0081	EGB61930.1	accessory colonization protein AcfD	Escherichia coli M863
0081	EFI90223.1	hypothetical protein HMPREF9551_00717	Escherichia coli MS 196-1
0081	AFS72748.1	inner membrane lipoprotein	Escherichia coli O104:H4 str. 2011C-3493
0081	BAI37579.1	putative lipoprotein AcfD homolog precursor	Escherichia coli O111:H- str. 11128
0081	CAS10801.1	predicted inner membrane lipoprotein	Escherichia coli O127:H6 str. E2348/69
0081	ABV18485.1	hypothetical protein EcE24377A_3432	Escherichia coli O139:H28 str. E24377A
0081	ADR28354.1	inner membrane lipoprotein	Escherichia coli O83:H1 str. NRG 857C
0081	AJM75190.1	Accessory colonization factor AcfD	Escherichia coli RS218
0081	ESA29690.1	Accessory colonization factor AcfD precursor	Escherichia coli SCD2
0081	BAG78773.1	conserved hypothetical protein	Escherichia coli SE11
0081	BAI56337.1	conserved hypothetical protein	Escherichia coli SE15
0081	AAT48156.1	putative secreted and surface-associated lipoprotein mucinase	Escherichia coli str. K-12 substr. MG1655
0081	CAR14606.1	inner membrane lipoprotein	Escherichia coli UMN026
0082	EKJ56257.1	glutamate synthase [NADPH] large chain	Escherichia coli 0.1288
0082	EKI36103.1	glutamate synthase [NADPH] large chain	Escherichia coli 07798
0082	EZJ81635.1	glutamate synthase [NADPH] large chain	Escherichia coli 1-182-04_S3_C2
0082	EZJ83139.1	glutamate synthase [NADPH] large chain	Escherichia coli 1-250-04_S3_C1
0082	KEN95327.1	glutamate synthase [NADPH] large chain	Escherichia coli 2-222-05_S3_C2
0082	KFD77941.1	glutamate synthase	Escherichia coli 48
0082	EDU62003.1	glutamate synthase (NADPH), large subunit	Escherichia coli 53638
0082	EIL57167.1	glutamate synthase subunit alpha	Escherichia coli 541-15
0082	EFF04980.1	glutamate synthase subunit large	Escherichia coli B185
0082	EFF11847.1	glutamate synthase subunit large	Escherichia coli B354
0082	ACT40726.1	glutamate synthase, large subunit	Escherichia coli B str. REL606
0082	AAN82413.1	Glutamate synthase [NADPH] large chain precursor	Escherichia coli CFT073
0082	CAR10010.2	glutamate synthase, large subunit	Escherichia coli ED1a
0082	CBJ02978.1	glutamate synthase [NADPH] large subunit	Escherichia coli ETEC H10407
0082	EGI49680.1	glutamate synthase [NADPH] large chain (Glutamate synthase subunit alpha) (NADPH-GOGAT) (GLTS alpha chain)	Escherichia coli H299
0082	CAR19823.1	glutamate synthase, large subunit	Escherichia coli IAI39
0082	EOW02594.1	glutamate synthase [NADPH] large chain	Escherichia coli KTE102
0082	EOQ54999.1	glutamate synthase [NADPH] large chain	Escherichia coli KTE33
0082	EGI20275.1	glutamate synthase [NADPH] large chain	Escherichia coli M718
0082	EGB61826.1	glutamine amidotransferase class-II	Escherichia coli M863
0082	EFI88119.1	class II glutamine amidotransferase	Escherichia coli MS 196-1
0082	EKI50029.1	glutamate synthase [NADPH] large chain	Escherichia coli N1
0082	AFS72505.1	glutamate synthase subunit alpha	Escherichia coli O104:H4 str. 2011C-3493
0082	BAI37814.1	glutamate synthase, large subunit	Escherichia coli O111:H- str. 11128
0082	CAS11039.1	glutamate synthase, large subunit	Escherichia coli O127:H6 str. E2348/69
0082	ABV19760.1	glutamate synthase (NADPH), large subunit	Escherichia coli O139:H28 str. E24377A
0082	BAB37514.1	glutamate synthase large subunit	Escherichia coli O157:H7 str. Sakai
0082	ADR28596.1	glutamate synthase subunit alpha	Escherichia coli O83:H1 str. NRG 857C
0082	AJM75423.1	glutamate synthase subunit alpha	Escherichia coli RS218
0082	KDN04757.1	Glutamate synthase [NADPH] large chain	Escherichia coli SCB34
0082	ESA29797.1	Glutamate synthase [NADPH] large chain	Escherichia coli SCD2
0082	BAG79021.1	glutamate synthase large subunit	Escherichia coli SE11
0082	BAI56584.1	glutamate synthase large subunit	Escherichia coli SE15
0082	AAC76244.2	glutamate synthase, large subunit	Escherichia coli str. K-12 substr. MG1655
0082	CAR14846.1	glutamate synthase, large subunit	Escherichia coli UMN026
0083	EFF13993.1	conserved hypothetical protein	Escherichia coli B354
0084	EKJ61417.1	chromosome partition protein mukB	Escherichia coli 0.1288
0084	EKI44916.1	chromosome partition protein mukB	Escherichia coli 07798
0084	EZJ89021.1	chromosome partition protein mukB	Escherichia coli 1-182-04_S3_C2
0084	EZJ88395.1	chromosome partition protein mukB	Escherichia coli 1-250-04_S3_C1
0084	KEO00548.1	chromosome partition protein mukB	Escherichia coli 2-222-05_S3_C2
0084	KFD76420.1	cell division protein MukB	Escherichia coli 48
0084	EDU66301.1	chromosome partition protein MukB	Escherichia coli 53638
0084	EIL47460.1	cell division protein MukB	Escherichia coli 541-15
0084	EFF07235.1	chromosome partition protein mukB	Escherichia coli B185
0084	EFF12253.1	chromosome partition protein mukB	Escherichia coli B354
0084	ACT38610.1	cell division protein MukB	Escherichia coli B str. REL606
0084	AAN79534.1	Cell division protein mukB	Escherichia coli CFT073
0084	CAR07156.1	fused chromosome partitioning protein: putative nucleotide hydrolase ; conserved hypothetical protein ; conserved protein	Escherichia coli ED1a
0084	CBJ00500.1	chromosome partition protein	Escherichia coli ETEC H10407
0084	EGI51241.1	cell division protein MukB	Escherichia coli H299
0084	CAR18350.1	fused chromosome partitioning protein: putative nucleotide hydrolase ; conserved hypothetical protein ; conserved protein	Escherichia coli IAI39
0084	EOW08779.1	chromosome partition protein mukB	Escherichia coli KTE102
0084	EOQ76374.1	chromosome partition protein mukB	Escherichia coli KTE33
0084	EGI22280.1	cell division protein MukB	Escherichia coli M718
0084	EGB62595.1	MukB protein	Escherichia coli M863
0084	EFI89470.1	chromosome partition protein MukB	Escherichia coli MS 196-1
0084	EKI52192.1	chromosome partition protein mukB	Escherichia coli N1
0084	AFS75219.1	cell division protein MukB	Escherichia coli O104:H4 str. 2011C-3493
0084	BAI34947.1	chromosome partitioning protein MukB	Escherichia coli O111:H- str. 11128
0084	CAS08465.1	chromosome partitioning protein MukB, predicted nucleotide hydrolase	Escherichia coli O127:H6 str. E2348/69
0084	ABV20768.1	chromosome partition protein MukB	Escherichia coli O139:H28 str. E24377A
0084	BAB34430.1	kinesin-like cell division protein MukB	Escherichia coli O157:H7 str. Sakai
0084	ADR26271.1	cell division protein MukB	Escherichia coli O83:H1 str. NRG 857C
0084	AJM73054.1	cell division protein MukB	Escherichia coli RS218
0084	KDN04319.1	Chromosome partition protein MukB	Escherichia coli SCB34
0084	ESA30356.1	Chromosome partition protein MukB	Escherichia coli SCD2
0084	BAG76507.1	chromosome partition protein MukB	Escherichia coli SE11
0084	BAI54385.1	chromosome partition protein MukB	Escherichia coli SE15
0084	AAC74010.1	chromosome condensin MukBEF, ATPase and DNA-binding subunit	Escherichia coli str. K-12 substr. MG1655
0084	CAR12327.1	fused chromosome partitioning protein: putative nucleotide hydrolase ; conserved hypothetical protein ; conserved protein	Escherichia coli UMN026
0085	EFF04154.1	predicted protein, partial	Escherichia coli B185
0085	EFF10737.1	conserved hypothetical protein, partial	Escherichia coli B354
0085	EGB61275.1	Ig domain-containing protein, partial	Escherichia coli M863
0086	BAB33964.1	hypothetical protein	Escherichia coli O157:H7 str. Sakai
0087	EKI45130.1	putative peptide synthetase	Escherichia coli N1
0087	AJM76751.1	peptide synthetase	Escherichia coli RS218
0088	KDN09099.1	hypothetical protein DH22_0101	Escherichia coli SCB34
0088	BAI56978.1	conserved hypothetical protein	Escherichia coli SE15
0089	KFD73910.1	hemagglutinin	Escherichia coli 48
0089	KFD74002.1	hemagglutinin	Escherichia coli 48
0089	KFD78944.1	hemagglutinin	Escherichia coli 48
0090	KEN98079.1	amino acid adenylation domain protein	Escherichia coli 2-222-05_S3_C2
0090	AAN80883.1	Putative peptide synthetase	Escherichia coli CFT073
0091	EOW14734.1	autotransport adhesin	Escherichia coli KTE102
0092	EZJ85171.1	RHS repeat-associated core domain protein	Escherichia coli 1-182-04_S3_C2
0092	KFD76835.1	rhsA	Escherichia coli 48
0092	EDU66013.1	RhsD protein precursor	Escherichia coli 53638
0092	ACT38138.1	rhsD element protein	Escherichia coli B str. REL606
0092	CBJ00053.1	rhsD element protein	Escherichia coli ETEC H10407
0092	EFI89243.1	RHS repeat-associated core domain protein	Escherichia coli MS 196-1
0092	AFS75671.1	rhsD element protein	Escherichia coli O104:H4 str. 2011C-3493
0092	BAI35752.1	RhsE core protein with extension	Escherichia coli O111:H- str. 11128
0092	ABV18137.1	protein rhsD, truncation	Escherichia coli O139:H28 str. E24377A
0092	ABV19565.1	RhsD protein precursor	Escherichia coli O139:H28 str. E24377A
0092	BAB33983.1	RhsD core protein with extension	Escherichia coli O157:H7 str. Sakai
0092	BAB35484.1	RhsE core protein with extension	Escherichia coli O157:H7 str. Sakai
0092	BAG76047.1	Rhs core protein	Escherichia coli SE11
0092	BAG77065.1	Rhs core protein	Escherichia coli SE11
0092	AAC73599.1	Rhs protein with DUF4329 family putative toxin domain; putative neighboring cell growth inhibitor	Escherichia coli str. K-12 substr. MG1655
0093	EKI45344.1	hemagluttinin repeat family protein, partial	Escherichia coli N1
0094	EDU64870.1	core protein	Escherichia coli 53638
0094	EFF06524.1	rhsD protein	Escherichia coli B185
0094	BAB33660.1	RhsG core protein with extension	Escherichia coli O157:H7 str. Sakai
0095	EZJ89316.1	RHS repeat-associated core domain protein	Escherichia coli 1-250-04_S3_C1
0096	KEO02624.1	RHS repeat-associated core domain protein	Escherichia coli 2-222-05_S3_C2
0096	EOW11706.1	protein rhsD	Escherichia coli KTE102
0096	EFI85673.1	RhsG core protein with extension	Escherichia coli MS 196-1
0096	AFS74528.1	rhsD element protein	Escherichia coli O104:H4 str. 2011C-3493
0096	BAG77071.1	Rhs core protein	Escherichia coli SE11
0097	EKI46119.1	hemagluttinin repeat family protein, partial	Escherichia coli N1
0098	EKJ62191.1	putative adhesin	Escherichia coli 0.1288
0098	EKI45444.1	attaching and effacing protein, pathogenesis factor	Escherichia coli 07798
0098	KEO02366.1	bacterial Ig-like domain family protein	Escherichia coli 2-222-05_S3_C2
0098	KFD77048.1	attaching and effacing protein	Escherichia coli 48
0098	EFF06577.1	adhesin	Escherichia coli B185
0098	ACT37947.1	attaching and effacing protein, pathogenesis factor	Escherichia coli B str. REL606
0098	AAN78896.1	Putative adhesin	Escherichia coli CFT073
0098	CBI99862.1	putative adhesin/invasin	Escherichia coli ETEC H10407
0098	EGI52053.1	attaching and effacing protein, pathogenesis factor	Escherichia coli H299
0098	EGI22999.1	putative adhesin	Escherichia coli M718
0098	EGB60703.1	Ig domain-containing protein	Escherichia coli M863
0098	EFI90803.1	bacterial group 1 Ig-like protein	Escherichia coli MS 196-1
0098	AFS75864.1	adhesin	Escherichia coli O104:H4 str. 2011C-3493
0098	CAS07809.1	predicted adhesin/invasin	Escherichia coli O127:H6 str. E2348/69
0098	ABV18209.1	EaeH	Escherichia coli O139:H28 str. E24377A
0098	BAB33759.1	putative invasin	Escherichia coli O157:H7 str. Sakai
0098	ADR25718.1	putative adhesin	Escherichia coli O83:H1 str. NRG 857C
0098	AJM72502.1	adhesin	Escherichia coli RS218
0098	KDN07244.1	putative adhesin	Escherichia coli SCB34
0098	ESA27303.1	putative adhesin	Escherichia coli SCD2
0098	BAG75840.1	putative invasin	Escherichia coli SE11
0098	BAI53813.1	putative invasin	Escherichia coli SE15
0098	CAR11552.1	putative adhesin	Escherichia coli UMN026
0099	KEO01777.1	RHS repeat-associated core domain protein	Escherichia coli 2-222-05_S3_C2
0099	EDU64166.1	core protein	Escherichia coli 53638
0099	ACT39087.1	rhsE element core protein RshE	Escherichia coli B str. REL606
0099	CBJ01032.1	Rhs/Vgr-family protein	Escherichia coli ETEC H10407
0099	BAI34228.1	fused putative RhsG core protein with extension/putative RhsI core protein	Escherichia coli O111:H- str. 11128
0099	ABV20272.1	Rhs protein	Escherichia coli O139:H28 str. E24377A
0099	BAG75758.1	Rhs core protein	Escherichia coli SE11
0100	KFD76684.1	rhsA	Escherichia coli 48
0100	EDU64436.1	core protein	Escherichia coli 53638
0100	EDU65979.1	RhsC protein	Escherichia coli 53638
0100	ACT40978.1	rhsB element core protein RshB	Escherichia coli B str. REL606
0100	ACT41092.1	rhsA element core protein RshA	Escherichia coli B str. REL606
0100	CBJ00221.1	rhsC element core protein RshC	Escherichia coli ETEC H10407
0100	CBJ03229.1	putative repetitive RhsB element core protein	Escherichia coli ETEC H10407
0100	CBJ03341.1	RshA repeat element core protein	Escherichia coli ETEC H10407
0100	EOW14724.1	protein rhsA	Escherichia coli KTE102
0100	EGI19318.1	protein RhsA	Escherichia coli M718
0100	AFS72111.1	rhsB element core protein RshB	Escherichia coli O104:H4 str. 2011C-3493
0100	AFS75502.1	rhsC element core protein RshC	Escherichia coli O104:H4 str. 2011C-3493
0100	AFS76680.1	rhsB element core protein RshB	Escherichia coli O104:H4 str. 2011C-3493
0100	BAI34686.1	RhsC core protein with extension	Escherichia coli O111:H- str. 11128
0100	BAI38058.1	RhsB core protein with extension	Escherichia coli O111:H- str. 11128
0100	BAI38175.1	RhsA core protein with extension	Escherichia coli O111:H- str. 11128
0100	BAI38507.1	RhsH core protein with extension	Escherichia coli O111:H- str. 11128
0100	ABV16970.1	protein rhsA precursor	Escherichia coli O139:H28 str. E24377A
0100	ABV17931.1	protein rhsB precursor	Escherichia coli O139:H28 str. E24377A
0100	BAB34152.1	RhsC core protein with extension	Escherichia coli O157:H7 str. Sakai
0100	BAB37893.1	rhsA core protein with extension	Escherichia coli O157:H7 str. Sakai
0100	BAB38287.1	RhsH core protein with extension	Escherichia coli O157:H7 str. Sakai
0100	BAG76285.1	Rhs core protein	Escherichia coli SE11
0100	BAG79394.1	Rhs core protein	Escherichia coli SE11
0100	AAC73794.1	Rhs protein with putative toxin domain; putative neighboring cell growth inhibitor	Escherichia coli str. K-12 substr. MG1655
0100	AAC76617.1	Rhs protein with putative toxin 55 domain; putative polysaccharide synthesis/export protein; putative neighboring cell growth inhibitor	Escherichia coli str. K-12 substr. MG1655
0100	AAT48186.1	Rhs protein with DUF4329 family putative toxin domain; putative neighboring cell growth inhibitor	Escherichia coli str. K-12 substr. MG1655
0101	EFF12752.1	conserved hypothetical protein, partial	Escherichia coli B354
0102	EKJ54730.1	DNA-directed RNA polymerase, beta' subunit	Escherichia coli 0.1288
0102	EKI34426.1	DNA-directed RNA polymerase, beta' subunit	Escherichia coli 07798
0102	EZJ79720.1	DNA-directed RNA polymerase, beta' subunit	Escherichia coli 1-182-04_S3_C2
0102	EZJ81471.1	DNA-directed RNA polymerase, beta' subunit	Escherichia coli 1-250-04_S3_C1
0102	KEN95024.1	DNA-directed RNA polymerase, beta' subunit	Escherichia coli 2-222-05_S3_C2
0102	KFD78718.1	DNA-directed RNA polymerase subunit beta'	Escherichia coli 48
0102	EDU64282.1	DNA-directed RNA polymerase, beta' subunit	Escherichia coli 53638
0102	EIL55429.1	DNA-directed RNA polymerase subunit beta'	Escherichia coli 541-15
0102	EFF03815.1	DNA-directed RNA polymerase	Escherichia coli B185
0102	EFF10518.1	DNA-directed RNA polymerase	Escherichia coli B354
0102	ACT41501.1	DNA-directed RNA polymerase subunit beta'	Escherichia coli B str. REL606
0102	AAN83373.1	DNA-directed RNA polymerase beta' chain	Escherichia coli CFT073
0102	CAR10802.2	RNA polymerase, beta prime subunit	Escherichia coli ED1a
0102	CBJ03752.1	DNA-directed RNA polymerase, beta'-subunit	Escherichia coli ETEC H10407
0102	EGI48255.1	DNA-directed RNA polymerase, beta' subunit	Escherichia coli H299
0102	CAR20479.1	RNA polymerase, beta prime subunit	Escherichia coli IAI39
0102	EOW13733.1	DNA-directed RNA polymerase subunit beta'	Escherichia coli KTE102
0102	EOQ50926.1	DNA-directed RNA polymerase subunit beta'	Escherichia coli KTE33
0102	EGI18697.1	DNA-directed RNA polymerase, beta' subunit	Escherichia coli M718
0102	EGB59293.1	DNA-directed RNA polymerase	Escherichia coli M863
0102	EFI89088.1	DNA-directed RNA polymerase, beta' subunit	Escherichia coli MS 196-1
0102	EKI48023.1	DNA-directed RNA polymerase, beta' subunit	Escherichia coli N1
0102	AFS76631.1	DNA-directed RNA polymerase subunit beta'	Escherichia coli O104:H4 str. 2011C-3493
0102	BAI38550.1	RNA polymerase, beta prime subunit	Escherichia coli O111:H- str. 11128
0102	CAS11843.1	RNA polymerase, beta prime subunit	Escherichia coli O127:H6 str. E2348/69
0102	ABV18354.1	DNA-directed RNA polymerase, beta' subunit	Escherichia coli O139:H28 str. E24377A
0102	BAB38334.1	RNA polymerase beta prime subunit	Escherichia coli O157:H7 str. Sakai
0102	ADR29389.1	DNA-directed RNA polymerase subunit beta'	Escherichia coli O83:H1 str. NRG 857C
0102	AJM76183.1	DNA-directed RNA polymerase subunit beta'	Escherichia coli RS218
0102	KDN08236.1	DNA-directed RNA polymerase beta' subunit	Escherichia coli SCB34
0102	BAG79799.1	RNA polymerase beta' subunit	Escherichia coli SE11
0102	BAI57382.1	RNA polymerase beta' subunit	Escherichia coli SE15
0102	AAC76962.1	RNA polymerase, beta prime subunit	Escherichia coli str. K-12 substr. MG1655
0102	CAR15635.1	RNA polymerase, beta prime subunit	Escherichia coli UMN026
0103	EGI48017.1	conjugative transfer relaxase protein TraI, partial	Escherichia coli H299
0103	AFS77065.1	conjugal transfer nickase/helicase TraI	Escherichia coli O104:H4 str. 2011C-3493
0104	EFF11948.1	conserved hypothetical protein	Escherichia coli B354
0105	EOQ56337.1	protein rhsD	Escherichia coli KTE33
0105	EOQ56975.1	protein rhsD	Escherichia coli KTE33
0106	EGI21717.1	hemoglobin-binding protease hbp	Escherichia coli M718
0107	AAN78874.1	Haemoglobin protease	Escherichia coli CFT073
0107	EGI52031.1	hemoglobin-binding protease hbp	Escherichia coli H299
0107	ADR25697.1	Vacuolating autotransporter toxin	Escherichia coli O83:H1 str. NRG 857C
0108	ABV19509.1	protein rhsA precursor	Escherichia coli O139:H28 str. E24377A
0108	BAG79750.1	Rhs core protein	Escherichia coli SE11
0109	AAN78833.1	Pic serine protease precursor	Escherichia coli CFT073
0109	EGI51999.1	serine protease pic	Escherichia coli H299
0109	AFS72825.1	Serine protease pic precursor (ShMu)	Escherichia coli O104:H4 str. 2011C-3493
0109	AFS76476.1	Serine protease pic precursor (ShMu)	Escherichia coli O104:H4 str. 2011C-3493
0110	EKJ61382.1	DNA translocase ftsK	Escherichia coli 0.1288
0110	EZJ88354.1	DNA translocase ftsK	Escherichia coli 1-250-04_S3_C1
0110	KFD76495.1	cell division protein FtsK	Escherichia coli 48
0110	EFF07203.1	DNA translocase FtsK	Escherichia coli B185
0110	EFF12220.1	conserved hypothetical protein	Escherichia coli B354
0110	CAR07067.1	DNA-binding membrane protein required for chromosome resolution and partitioning	Escherichia coli ED1a
0110	EGI51209.1	DNA translocase FtsK	Escherichia coli H299
0110	CAR18387.1	DNA-binding membrane protein required for chromosome resolution and partitioning	Escherichia coli IAI39
0110	EOW08745.1	DNA translocase ftsK	Escherichia coli KTE102
0110	EGI22245.1	DNA translocase FtsK	Escherichia coli M718
0110	EGB62748.1	FtsK/SpoIIIE family protein, partial	Escherichia coli M863
0110	AFS75253.1	DNA translocase FtsK	Escherichia coli O104:H4 str. 2011C-3493
0110	BAI34913.1	DNA-binding membrane protein FtsK	Escherichia coli O111:H- str. 11128
0110	CAS08434.1	DNA-binding membrane protein FtsK required for chromosome resolution and partitioning	Escherichia coli O127:H6 str. E2348/69
0110	ABV16699.1	DNA translocase FtsK	Escherichia coli O139:H28 str. E24377A
0110	ADR26240.1	DNA translocase FtsK	Escherichia coli O83:H1 str. NRG 857C
0110	KDN07811.1	Cell division protein FtsK	Escherichia coli SCB34
0110	ESA30326.1	Cell division protein FtsK	Escherichia coli SCD2
0110	BAG76472.1	cell division protein FtsK	Escherichia coli SE11
0110	BAI54354.1	cell division protein FtsK	Escherichia coli SE15
0110	CAR12294.1	DNA-binding membrane protein required for chromosome resolution and partitioning	Escherichia coli UMN026
0111	CBJ04449.1	serine protease EatA precursor (ec 3.4.21.-) (secreted autotransporter protein EatA) (ETEC autotransporter A)	Escherichia coli ETEC H10407
0111	ABV16438.1	secreted serine peptidase EatA	Escherichia coli O139:H28 str. E24377A
0112	AFS77072.1	protease IgA1	Escherichia coli O104:H4 str. 2011C-3493
0113	EKJ54729.1	DNA-directed RNA polymerase, beta subunit	Escherichia coli 0.1288
0113	EKI34425.1	DNA-directed RNA polymerase, beta subunit	Escherichia coli 07798
0113	EZJ79719.1	DNA-directed RNA polymerase, beta subunit	Escherichia coli 1-182-04_S3_C2
0113	EZJ81472.1	DNA-directed RNA polymerase, beta subunit	Escherichia coli 1-250-04_S3_C1
0113	KEN95025.1	DNA-directed RNA polymerase, beta subunit	Escherichia coli 2-222-05_S3_C2
0113	KFD78717.1	DNA-directed RNA polymerase subunit beta	Escherichia coli 48
0113	EDU65319.1	DNA-directed RNA polymerase, beta subunit	Escherichia coli 53638
0113	EIL55428.1	DNA-directed RNA polymerase subunit beta	Escherichia coli 541-15
0113	EFF03814.1	DNA-directed RNA polymerase	Escherichia coli B185
0113	EFF10517.1	DNA-directed RNA polymerase	Escherichia coli B354
0113	ACT41500.1	DNA-directed RNA polymerase subunit beta	Escherichia coli B str. REL606
0113	AAN83372.1	DNA-directed RNA polymerase beta chain	Escherichia coli CFT073
0113	CAR10801.2	RNA polymerase, beta subunit	Escherichia coli ED1a
0113	CBJ03751.1	DNA-directed RNA polymerase, beta-subunit	Escherichia coli ETEC H10407
0113	EGI48254.1	DNA-directed RNA polymerase, beta subunit	Escherichia coli H299
0113	CAR20478.1	RNA polymerase, beta subunit	Escherichia coli IAI39
0113	EOW13732.1	DNA-directed RNA polymerase subunit beta	Escherichia coli KTE102
0113	EOQ50925.1	DNA-directed RNA polymerase subunit beta	Escherichia coli KTE33
0113	EGI18696.1	DNA-directed RNA polymerase, beta subunit	Escherichia coli M718
0113	EGB59294.1	DNA-directed RNA polymerase	Escherichia coli M863
0113	EFI89087.1	DNA-directed RNA polymerase, beta subunit	Escherichia coli MS 196-1
0113	EKI48022.1	DNA-directed RNA polymerase, beta subunit	Escherichia coli N1
0113	AFS76632.1	DNA-directed RNA polymerase subunit beta	Escherichia coli O104:H4 str. 2011C-3493
0113	BAI38549.1	RNA polymerase, beta subunit	Escherichia coli O111:H- str. 11128
0113	CAS11842.1	RNA polymerase, beta subunit	Escherichia coli O127:H6 str. E2348/69
0113	ABV17690.1	DNA-directed RNA polymerase, beta subunit	Escherichia coli O139:H28 str. E24377A
0113	BAB38333.1	RNA polymerase beta subunit	Escherichia coli O157:H7 str. Sakai
0113	ADR29388.1	DNA-directed RNA polymerase subunit beta	Escherichia coli O83:H1 str. NRG 857C
0113	AJM76182.1	DNA-directed RNA polymerase subunit beta	Escherichia coli RS218
0113	KDN08235.1	DNA-directed RNA polymerase beta subunit	Escherichia coli SCB34
0113	ESA24974.1	DNA-directed RNA polymerase beta subunit	Escherichia coli SCD2
0113	BAG79798.1	RNA polymerase beta subunit	Escherichia coli SE11
0113	BAI57381.1	RNA polymerase beta subunit	Escherichia coli SE15
0113	AAC76961.1	RNA polymerase, beta subunit	Escherichia coli str. K-12 substr. MG1655
0113	CAR15634.1	RNA polymerase, beta subunit	Escherichia coli UMN026
0114	AAN80928.1	Putative polyketide synthase	Escherichia coli CFT073
0115	EKJ62205.1	putative beta-barrel outer membrane protein	Escherichia coli 0.1288
0115	KFD77028.1	hypothetical protein JD73_12155	Escherichia coli 48
0115	EIL55339.1	AidA-I adhesin-like protein	Escherichia coli 541-15
0115	EFF06595.1	hypothetical protein ECDG_00105	Escherichia coli B185
0115	EFF14122.1	conserved hypothetical protein	Escherichia coli B354
0115	EGI52073.1	putative beta-barrel outer membrane protein	Escherichia coli H299
0115	EOW10563.1	outer membrane autotransporter barrel domain-containing protein	Escherichia coli KTE102
0115	EOQ56581.1	hypothetical protein WEW_02290	Escherichia coli KTE33
0115	EGB60717.1	outer membrane autotransporter barrel domain-containing protein	Escherichia coli M863
0115	AFS75850.1	AidA-I adhesin-like protein	Escherichia coli O104:H4 str. 2011C-3493
0115	BAI34334.1	AidA-I adhesin-like protein	Escherichia coli O111:H- str. 11128
0115	ABV19995.1	putative outer membrane autotransporter	Escherichia coli O139:H28 str. E24377A
0115	BAB33785.1	AidA-I adhesin-like protein	Escherichia coli O157:H7 str. Sakai
0116	EKI44884.1	DNA translocase ftsK	Escherichia coli 07798
0116	EZJ89168.1	DNA translocase ftsK	Escherichia coli 1-182-04_S3_C2
0116	KEO00513.1	DNA translocase ftsK	Escherichia coli 2-222-05_S3_C2
0116	EDU66745.1	DNA translocase FtsK	Escherichia coli 53638
0116	ACT38576.1	DNA-binding membrane protein required for chromosome resolution and partitioning	Escherichia coli B str. REL606
0116	AAN79499.1	Cell division protein ftsK	Escherichia coli CFT073
0116	EFI88623.1	DNA translocase FtsK	Escherichia coli MS 196-1
0116	EKI52227.1	DNA translocase ftsK	Escherichia coli N1
0116	BAB34398.1	cell division protein	Escherichia coli O157:H7 str. Sakai
0116	AJM73023.1	cell division protein FtsK	Escherichia coli RS218
0116	AAC73976.1	DNA translocase at septal ring sorting daughter chromsomes	Escherichia coli str. K-12 substr. MG1655
0117	CBJ01084.1	uncharacterized lipoprotein	Escherichia coli ETEC H10407
0117	AFS74475.1	putative lipoprotein	Escherichia coli O104:H4 str. 2011C-3493
0117	BAB35540.1	hypothetical protein	Escherichia coli O157:H7 str. Sakai
0118	EKJ61223.1	putA protein	Escherichia coli 0.1288
0118	EKI44183.1	putA protein	Escherichia coli 07798
0118	EZJ88799.1	bifunctional protein putA	Escherichia coli 1-182-04_S3_C2
0118	EZJ88148.1	bifunctional protein putA	Escherichia coli 1-250-04_S3_C1
0118	KEO00640.1	bifunctional protein putA	Escherichia coli 2-222-05_S3_C2
0118	EDU63766.1	bifunctional PutA protein	Escherichia coli 53638
0118	EIL47555.1	trifunctional transcriptional regulator/proline dehydrogenase/pyrroline-5-carboxylate dehydrogenase	Escherichia coli 541-15
0118	EFF07322.1	PutA	Escherichia coli B185
0118	EFF12347.1	pyrroline-5-carboxylate dehydrogenase	Escherichia coli B354
0118	ACT38699.1	fused DNA-binding transcriptional regulator/proline dehydrogenase/pyrroline-5-carboxylate dehydrogenase	Escherichia coli B str. REL606
0118	AAN79619.1	PutA protein	Escherichia coli CFT073
0118	CAR07371.1	fused DNA-binding transcriptional regulator ; proline dehydrogenase ; pyrroline-5-carboxylate dehydrogenase	Escherichia coli ED1a
0118	CBJ00591.1	bifunctional protein PutA [includes: proline dehydrogenase; delta-1-pyrroline-5-carboxylate dehydrogenase]	Escherichia coli ETEC H10407
0118	EGI51330.1	proline dehydrogenase/delta-1-pyrroline-5-carboxylate dehydrogenase	Escherichia coli H299
0118	CAR18268.1	fused DNA-binding transcriptional regulator ; proline dehydrogenase ; pyrroline-5-carboxylate dehydrogenase	Escherichia coli IAI39
0118	EOW08871.1	putA protein	Escherichia coli KTE102
0118	EOQ76261.1	putA protein	Escherichia coli KTE33
0118	EGI22376.1	proline dehydrogenase/delta-1-pyrroline-5-carboxylate dehydrogenase	Escherichia coli M718
0118	EGB62388.1	delta-1-pyrroline-5-carboxylate dehydrogenase	Escherichia coli M863
0118	EFI85568.1	delta-1-pyrroline-5-carboxylate dehydrogenase	Escherichia coli MS 196-1
0118	EKI54206.1	putA protein	Escherichia coli N1
0118	AFS75056.1	trifunctional transcriptional regulator/proline dehydrogenase/pyrroline-5-carboxylate dehydrogenase	Escherichia coli O104:H4 str. 2011C-3493
0118	BAI35150.1	fused DNA-binding transcriptional regulator/proline dehydrogenase/pyrroline-5-carboxylate dehydrogenase	Escherichia coli O111:H- str. 11128
0118	CAS08613.1	fused DNA-binding transcriptional regulator/proline dehydrogenase/pyrroline-5-carboxylatede hydrogenase	Escherichia coli O127:H6 str. E2348/69
0118	ABV20412.1	bifunctional protein PutA	Escherichia coli O139:H28 str. E24377A
0118	BAB34683.1	proline dehydrogenase	Escherichia coli O157:H7 str. Sakai
0118	ADR26410.1	trifunctional transcriptional regulator/proline dehydrogenase/pyrroline-5-carboxylate dehydrogenase	Escherichia coli O83:H1 str. NRG 857C
0118	AJM73122.1	bifunctional proline dehydrogenase/pyrroline-5-carboxylate dehydrogenase	Escherichia coli RS218
0118	KDN04241.1	Transcriptional repressor of PutA and PutP	Escherichia coli SCB34
0118	ESA30434.1	Transcriptional repressor of PutA and PutP	Escherichia coli SCD2
0118	BAG76600.1	proline dehydrogenase	Escherichia coli SE11
0118	BAI54460.1	proline dehydrogenase	Escherichia coli SE15
0118	AAC74099.1	fused DNA-binding transcriptional regulator/proline dehydrogenase/pyrroline-5-carboxylate dehydrogenase	Escherichia coli str. K-12 substr. MG1655
0118	CAR12406.1	fused DNA-binding transcriptional regulator ; proline dehydrogenase ; pyrroline-5-carboxylate dehydrogenase	Escherichia coli UMN026
0119	KFD75920.1	peptidase S6	Escherichia coli 48
0119	CAR07873.2	peptidase S6, IgA endopeptidase from phage origin	Escherichia coli ED1a
0119	CAR08267.2	peptidase S6, IgA endopeptidase from phage origin	Escherichia coli ED1a
0119	CAR08666.2	serine protease autotransporter of enterobacteriacae EaaA from Prophage P-EibA	Escherichia coli ED1a
0120	KFD73854.1	DNA primase	Escherichia coli 48
0120	EGI53015.1	putative DNA primase, partial	Escherichia coli H299
0120	EFI85387.1	hypothetical protein HMPREF9551_05692, partial	Escherichia coli MS 196-1
0121	EFF13282.1	conserved hypothetical protein, partial	Escherichia coli B354
0121	BAB36198.1	putative factor	Escherichia coli O157:H7 str. Sakai
0122	EKJ62246.1	serine protease sepA autotransporter	Escherichia coli 0.1288
0122	EKI44969.1	serine protease sepA autotransporter	Escherichia coli 07798
0122	KFD77626.1	autotransporter	Escherichia coli 48
0122	KFD79035.1	autotransporter	Escherichia coli 48
0123	EZJ80500.1	putative inner membrane protein, partial	Escherichia coli 1-182-04_S3_C2
0124	EGI53038.1	serine protease SepA	Escherichia coli H299
0125	ABV17025.1	putative outer membrane autotransporter domain protein	Escherichia coli O139:H28 str. E24377A
0126	EOQ60213.1	hypothetical protein WEW_01028	Escherichia coli KTE33
0127	EIL47350.1	DNA translocase FtsK	Escherichia coli 541-15
0127	CBJ00466.1	cell division protein	Escherichia coli ETEC H10407
0128	EOQ45374.1	hypothetical protein WEW_04334	Escherichia coli KTE33
0128	KDN06139.1	Per-activated serine protease autotransporter enterotoxin EspC	Escherichia coli SCB34
0128	BAI57554.1	serine protease	Escherichia coli SE15
0129	CAS10463.1	extracellular serine protease EspC	Escherichia coli O127:H6 str. E2348/69
0130	EFF13856.1	predicted protein	Escherichia coli B354
0131	EGB59948.1	immunoglobulin A1 protease	Escherichia coli M863
0131	BAA31836.1	serine protease EspP	Escherichia coli O157:H7 str. Sakai
0132	EKJ60163.1	ATP-dependent helicase HrpA	Escherichia coli 0.1288
0132	EKI42097.1	ATP-dependent helicase HrpA	Escherichia coli 07798
0132	EZJ87377.1	ATP-dependent helicase HrpA	Escherichia coli 1-182-04_S3_C2
0132	EZJ87012.1	ATP-dependent helicase HrpA	Escherichia coli 1-250-04_S3_C1
0132	KEN99459.1	ATP-dependent helicase HrpA	Escherichia coli 2-222-05_S3_C2
0132	KFD74246.1	ATP-dependent helicase HrpA	Escherichia coli 48
0132	EDU65909.1	ATP-dependent helicase HrpA	Escherichia coli 53638
0132	EIL50186.1	ATP-dependent RNA helicase HrpA	Escherichia coli 541-15
0132	EFF07779.1	ATP-dependent helicase HrpA	Escherichia coli B185
0132	EFF12709.1	ATP-dependent helicase HrpA	Escherichia coli B354
0132	ACT39042.1	ATP-dependent helicase	Escherichia coli B str. REL606
0132	AAN80303.1	ATP-dependent helicase hrpA	Escherichia coli CFT073
0132	CAR07769.2	ATP-dependent helicase	Escherichia coli ED1a
0132	CBJ00988.1	ATP-dependent helicase HrpA	Escherichia coli ETEC H10407
0132	EGI51670.1	ATP-dependent helicase HrpA	Escherichia coli H299
0132	CAR17849.1	ATP-dependent helicase	Escherichia coli IAI39
0132	EOW07744.1	ATP-dependent RNA helicase hrpA	Escherichia coli KTE102
0132	EOQ64614.1	ATP-dependent RNA helicase hrpA	Escherichia coli KTE33
0132	EGI21844.1	ATP-dependent helicase HrpA	Escherichia coli M718
0132	EGB59452.1	ATP-dependent helicase HrpA	Escherichia coli M863
0132	EFI90916.1	ATP-dependent helicase HrpA	Escherichia coli MS 196-1
0132	EKI53825.1	ATP-dependent helicase HrpA	Escherichia coli N1
0132	AFS74571.1	ATP-dependent RNA helicase HrpA	Escherichia coli O104:H4 str. 2011C-3493
0132	BAI35711.1	ATP-dependent helicase HrpA	Escherichia coli O111:H- str. 11128
0132	CAS09099.1	ATP-dependent helicase	Escherichia coli O127:H6 str. E2348/69
0132	ABV19082.1	ATP-dependent helicase HrpA	Escherichia coli O139:H28 str. E24377A
0132	BAB35438.1	ATP-dependent helicase HrpA	Escherichia coli O157:H7 str. Sakai
0132	ADR26826.1	ATP-dependent RNA helicase HrpA	Escherichia coli O83:H1 str. NRG 857C
0132	AJM73601.1	RNA helicase	Escherichia coli RS218
0132	KDN05191.1	ATP-dependent helicase HrpA	Escherichia coli SCB34
0132	BAG77020.1	ATP-dependent helicase	Escherichia coli SE11
0132	BAI54881.1	ATP-dependent helicase	Escherichia coli SE15
0132	AAC74495.2	putative ATP-dependent helicase	Escherichia coli str. K-12 substr. MG1655
0132	CAR12864.1	ATP-dependent helicase	Escherichia coli UMN026
0133	ADR27422.1	hypothetical protein NRG857_10035	Escherichia coli O83:H1 str. NRG 857C
0134	EFF05428.1	hemoglobin-binding protease hbp	Escherichia coli B185
0135	KEN93257.1	serine protease sat autotransporter	Escherichia coli 2-222-05_S3_C2
0135	AAN82067.1	secreted auto transpoter toxin	Escherichia coli CFT073
0135	EFI89051.1	serine protease sat autotransporter	Escherichia coli MS 196-1
0135	KDN08268.1	Per-activated serine protease autotransporter enterotoxin EspC	Escherichia coli SCB34
0135	CAR14529.1	Serine protease precursor (Secreted autotransporter toxin)	Escherichia coli UMN026
0136	BAI39124.1	putative pilus assembly protein	Escherichia coli O111:H- str. 11128
0137	EKJ57698.1	phosphoribosylformylglycinamidine synthase	Escherichia coli 0.1288
0137	EKI37316.1	phosphoribosylformylglycinamidine synthase	Escherichia coli 07798
0137	EZJ83370.1	phosphoribosylformylglycinamidine synthase	Escherichia coli 1-182-04_S3_C2
0137	EZJ84510.1	phosphoribosylformylglycinamidine synthase	Escherichia coli 1-250-04_S3_C1
0137	KFD75485.1	phosphoribosylformylglycinamidine synthase	Escherichia coli 48
0137	EDU63971.1	phosphoribosylformylglycinamidine synthase	Escherichia coli 53638
0137	EIL58540.1	phosphoribosylformylglycinamidine synthase	Escherichia coli 541-15
0137	EFF06453.1	phosphoribosylformylglycinamidine synthase	Escherichia coli B185
0137	EFF13924.1	phosphoribosylformylglycinamidine synthase	Escherichia coli B354
0137	ACT40103.1	phosphoribosylformylglycinamidine synthase	Escherichia coli B str. REL606
0137	AAN81529.1	Phosphoribosylformylglycinamidine synthase	Escherichia coli CFT073
0137	CAR09153.2	phosphoribosylformyl-glycineamide synthetase	Escherichia coli ED1a
0137	CBJ02220.1	Phosphoribosylformylglycinamidine synthase	Escherichia coli ETEC H10407
0137	EGI50360.1	phosphoribosylformylglycinamidine synthase	Escherichia coli H299
0137	CAR18883.1	phosphoribosylformyl-glycineamide synthetase	Escherichia coli IAI39
0137	EOW04006.1	phosphoribosylformylglycinamidine synthase	Escherichia coli KTE102
0137	EOQ57782.1	phosphoribosylformylglycinamidine synthase	Escherichia coli KTE33
0137	EGI20917.1	phosphoribosylformylglycinamidine synthase	Escherichia coli M718
0137	EGB63417.1	phosphoribosylformylglycinamidine synthase	Escherichia coli M863
0137	EFI89588.1	phosphoribosylformylglycinamidine synthase	Escherichia coli MS 196-1
0137	EKI51495.1	phosphoribosylformylglycinamidine synthase	Escherichia coli N1
0137	AFS73233.1	phosphoribosylformylglycinamidine synthase	Escherichia coli O104:H4 str. 2011C-3493
0137	BAI37095.1	phosphoribosylformyl-glycineamide synthetase	Escherichia coli O111:H- str. 11128
0137	CAS10382.1	phosphoribosylformyl-glycineamide synthetase	Escherichia coli O127:H6 str. E2348/69
0137	ABV17686.1	phosphoribosylformylglycinamidine synthase	Escherichia coli O139:H28 str. E24377A
0137	BAB36846.1	phosphoribosylformyl-glycineamide synthetase	Escherichia coli O157:H7 str. Sakai
0137	ADR27955.1	phosphoribosylformylglycinamidine synthase	Escherichia coli O83:H1 str. NRG 857C
0137	AJM74745.1	phosphoribosylformylglycinamidine synthase	Escherichia coli RS218
0137	KDN07959.1	Phosphoribosylformylglycinamidine synthase, synthetase subunit	Escherichia coli SCB34
0137	ESA26450.1	Phosphoribosylformylglycinamidine synthase	Escherichia coli SCD2
0137	BAG78369.1	phosphoribosylformyl-glycineamide synthase	Escherichia coli SE11
0137	BAI55936.1	phosphoribosylformyl-glycineamide synthetase	Escherichia coli SE15
0137	AAT48143.1	phosphoribosylformyl-glycineamide synthetase	Escherichia coli str. K-12 substr. MG1655
0137	CAR14053.1	phosphoribosylformyl-glycineamide synthetase	Escherichia coli UMN026
0138	EKJ61640.1	enterobactin synthetase component F	Escherichia coli 0.1288
0138	EKI45691.1	enterobactin synthetase component F	Escherichia coli 07798
0138	EZJ90257.1	enterobactin synthase component F	Escherichia coli 1-182-04_S3_C2
0138	EZJ89422.1	enterobactin synthase component F	Escherichia coli 1-250-04_S3_C1
0138	KEO03207.1	enterobactin synthase component F	Escherichia coli 2-222-05_S3_C2
0138	KFD76780.1	enterobactin synthase subunit F	Escherichia coli 48
0138	EDU64618.1	enterobactin synthetase component F	Escherichia coli 53638
0138	EIL51593.1	enterobactin synthase subunit F	Escherichia coli 541-15
0138	EFF06915.1	entF	Escherichia coli B185
0138	EFF14373.1	conserved hypothetical protein	Escherichia coli B354
0138	ACT38239.1	enterobactin synthase multienzyme complex component, ATP-dependent	Escherichia coli B str. REL606
0138	AAN79148.1	Enterobactin synthetase component F	Escherichia coli CFT073
0138	CAR06790.1	enterobactin synthase multienzyme complex component, ATP-dependent	Escherichia coli ED1a
0138	CBJ00122.1	enterobactin synthetase component F	Escherichia coli ETEC H10407
0138	EGI51860.1	enterobactin synthetase component F (Enterochelinsynthase F) (Serine-activating enzyme) (Seryl-AMP ligase)	Escherichia coli H299
0138	CAR16700.1	enterobactin synthase multienzyme complex component, ATP-dependent	Escherichia coli IAI39
0138	EOW10159.1	enterobactin synthase component F	Escherichia coli KTE102
0138	EOQ57160.1	enterobactin synthase component F	Escherichia coli KTE33
0138	EGI21930.1	enterobactin synthetase component F (Enterochelinsynthase F) (Serine-activating enzyme) (Seryl-AMP ligase)	Escherichia coli M718
0138	EGB62950.1	AMP-binding enzyme	Escherichia coli M863
0138	EFI86315.1	enterobactin synthetase component F	Escherichia coli MS 196-1
0138	EKI54887.1	enterobactin synthetase component F	Escherichia coli N1
0138	AFS75603.1	enterobactin synthase subunit F	Escherichia coli O104:H4 str. 2011C-3493
0138	BAI34588.1	enterobactin synthase multienzyme complex component EntF, ATP-dependent	Escherichia coli O111:H- str. 11128
0138	CAS08036.1	enterobactin synthase multienzyme complex component EntF, ATP-dependent	Escherichia coli O127:H6 str. E2348/69
0138	ABV17231.1	enterobactin synthetase component F	Escherichia coli O139:H28 str. E24377A
0138	BAB34048.1	enterobactin synthetase component EntF	Escherichia coli O157:H7 str. Sakai
0138	ADR25962.1	enterobactin synthase subunit F	Escherichia coli O83:H1 str. NRG 857C
0138	AJM72730.1	enterobactin synthase subunit F	Escherichia coli RS218
0138	KDN07509.1	Enterobactin synthetase component F, serine activating enzyme	Escherichia coli SCB34
0138	ESA30821.1	Enterobactin synthetase component F, serine activating enzyme	Escherichia coli SCD2
0138	BAG76177.1	enterobactin synthase	Escherichia coli SE11
0138	BAI54067.1	enterobactin synthetase	Escherichia coli SE15
0138	AAC73687.1	enterobactin synthase multienzyme complex component, ATP-dependent	Escherichia coli str. K-12 substr. MG1655
0138	CAR11894.1	enterobactin synthase multienzyme complex component, ATP-dependent	Escherichia coli UMN026
0139	EFF13984.1	type VI secretion protein IcmF	Escherichia coli B354
0140	EKJ59874.1	nitrate reductase, alpha subunit	Escherichia coli 0.1288
0140	EKI42148.1	nitrate reductase, alpha subunit	Escherichia coli 07798
0140	EZJ87166.1	nitrate reductase, alpha subunit	Escherichia coli 1-182-04_S3_C2
0140	EZJ86817.1	nitrate reductase, alpha subunit	Escherichia coli 1-250-04_S3_C1
0140	KEN99337.1	nitrate reductase, alpha subunit	Escherichia coli 2-222-05_S3_C2
0140	KFD74189.1	nitrate reductase	Escherichia coli 48
0140	EDU62936.1	nitrate reductase 2, alpha subunit	Escherichia coli 53638
0140	EIL49934.1	nitrate reductase 2, alpha subunit	Escherichia coli 541-15
0140	EFF05446.1	nitrate reductase	Escherichia coli B185
0140	EFF12766.1	nitrate reductase	Escherichia coli B354
0140	ACT39098.1	nitrate reductase 2 (NRZ), alpha subunit	Escherichia coli B str. REL606
0140	AAN80360.1	Respiratory nitrate reductase 2 alpha chain	Escherichia coli CFT073
0140	CAR07818.2	nitrate reductase 2 (NRZ), alpha subunit	Escherichia coli ED1a
0140	CBJ01043.1	respiratory nitrate reductase 2 alpha chain	Escherichia coli ETEC H10407
0140	EGI50953.1	nitrate reductase, alpha subunit	Escherichia coli H299
0140	CAR17861.1	nitrate reductase 2 (NRZ), alpha subunit	Escherichia coli IAI39
0140	EOW07586.1	respiratory nitrate reductase 2 alpha chain	Escherichia coli KTE102
0140	EOQ66869.1	respiratory nitrate reductase 2 alpha chain	Escherichia coli KTE33
0140	EGI20997.1	nitrate reductase, alpha subunit	Escherichia coli M718
0140	EFI90726.1	nitrate reductase, alpha subunit	Escherichia coli MS 196-1
0140	EKI53673.1	nitrate reductase, alpha subunit	Escherichia coli N1
0140	AFS74518.1	nitrate reductase 2 subunit alpha	Escherichia coli O104:H4 str. 2011C-3493
0140	BAI35760.1	nitrate reductase 2, alpha subunit	Escherichia coli O111:H- str. 11128
0140	CAS09153.1	nitrate reductase 2 (NRZ), alpha subunit	Escherichia coli O127:H6 str. E2348/69
0140	ABV16857.1	nitrate reductase, alpha subunit	Escherichia coli O139:H28 str. E24377A
0140	BAB35494.1	cryptic nitrate reductase 2 alpha subunit	Escherichia coli O157:H7 str. Sakai
0140	ADR26881.1	respiratory nitrate reductase 2 alpha chain	Escherichia coli O83:H1 str. NRG 857C
0140	AJM73645.1	nitrate reductase A subunit alpha	Escherichia coli RS218
0140	KDN05145.1	Respiratory nitrate reductase alpha chain	Escherichia coli SCB34
0140	BAG77081.1	cryptic nitrate reductase 2 alpha subunit	Escherichia coli SE11
0140	BAI54924.1	cryptic nitrate reductase 2 alpha subunit	Escherichia coli SE15
0140	AAC74550.1	nitrate reductase 2 (NRZ), alpha subunit	Escherichia coli str. K-12 substr. MG1655
0140	CAR12923.1	nitrate reductase 2 (NRZ), alpha subunit	Escherichia coli UMN026
0141	AFS76453.1	Serine protease pet precursor (Plasmid-encoded toxin pet)	Escherichia coli O104:H4 str. 2011C-3493
0142	EOQ45371.1	hypothetical protein WEW_04331	Escherichia coli KTE33
0142	KDN06143.1	Per-activated serine protease autotransporter enterotoxin EspC	Escherichia coli SCB34
0142	BAI57550.1	hypothetical phage protein	Escherichia coli SE15
0143	AFS73171.1	hypothetical protein O3K_06320	Escherichia coli O104:H4 str. 2011C-3493
0144	BAI39339.1	predicted serine protease EspP	Escherichia coli O111:H- str. 11128
0145	EKJ55167.1	putative adhesin	Escherichia coli 0.1288
0146	EKI35366.1	hypothetical protein EC07798_4299	Escherichia coli 07798
0146	EGB61317.1	hemagglutinin, partial	Escherichia coli M863
0147	CBJ04185.1	conserved hypothetical protein	Escherichia coli ETEC H10407
0148	EKI46115.1	beta-ketoacyl synthase domain-containing protein, partial	Escherichia coli N1
0149	EFF07345.1	hypothetical protein ECDG_00869	Escherichia coli B185
0149	EGI22403.1	member of ShlA/HecA/FhaA exoprotein	Escherichia coli M718
0149	BAB34705.1	hemagglutinin/hemolysin-related protein	Escherichia coli O157:H7 str. Sakai
0150	KFD76024.1	molybdate metabolism regulator	Escherichia coli 48
0150	EFF06027.1	hypothetical protein ECDG_01961	Escherichia coli B185
0150	EFF13427.1	conserved hypothetical protein	Escherichia coli B354
0150	CAR17038.1	putative conserved protein involved in molybdate metabolism	Escherichia coli IAI39
0150	EOQ59167.1	hypothetical protein WEW_01263	Escherichia coli KTE33
0150	EGB63653.1	WGR domain-containing protein	Escherichia coli M863
0150	KDN06825.1	Molybdate metabolism regulator	Escherichia coli SCB34
0150	ESA26593.1	Molybdate metabolism regulator	Escherichia coli SCD2
0150	BAI55537.1	conserved hypothetical protein	Escherichia coli SE15
0150	CAR13635.1	putative conserved protein involved in molybdate metabolism	Escherichia coli UMN026
0151	EFF04662.1	predicted protein	Escherichia coli B185
0152	EKI36131.1	putative protease	Escherichia coli 07798
0152	EZJ81482.1	hypothetical protein AC27_3264, partial	Escherichia coli 1-182-04_S3_C2
0152	EZJ83089.1	hypothetical protein AC00_3691	Escherichia coli 1-250-04_S3_C1
0152	KEN95359.1	hypothetical protein AC18_3783	Escherichia coli 2-222-05_S3_C2
0152	KFD77967.1	hypothetical protein JD73_02165	Escherichia coli 48
0152	EDU65755.1	conserved hypothetical protein TIGR02099	Escherichia coli 53638
0152	EIL57194.1	hypothetical protein EC54115_06999	Escherichia coli 541-15
0152	EFF05008.1	hypothetical protein ECDG_03429	Escherichia coli B185
0152	EFF11875.1	hypothetical protein ECEG_02629	Escherichia coli B354
0152	ACT40754.1	conserved membrane protein, predicted transporter	Escherichia coli B str. REL606
0152	AAN82440.1	Hypothetical protein yhdP	Escherichia coli CFT073
0152	CAR09898.1	conserved hypothetical protein; putative membrane protein, putative transporter	Escherichia coli ED1a
0152	CBJ03007.1	possible exported protein	Escherichia coli ETEC H10407
0152	EGI49707.1	conserved hypothetical protein	Escherichia coli H299
0152	CAR19854.1	conserved hypothetical protein; putative membrane protein, putative transporter	Escherichia coli IAI39
0152	EOW02621.1	hypothetical protein A1WO_04760	Escherichia coli KTE102
0152	EOQ54887.1	hypothetical protein WEW_02780	Escherichia coli KTE33
0152	EGI20302.1	conserved hypothetical protein	Escherichia coli M718
0152	EGB61858.1	adhesin HecA family protein	Escherichia coli M863
0152	EFI86858.1	TIGR02099 family protein	Escherichia coli MS 196-1
0152	AFS72477.1	hypothetical protein O3K_02740	Escherichia coli O104:H4 str. 2011C-3493
0152	BAI37840.1	conserved predicted membrane protein	Escherichia coli O111:H- str. 11128
0152	CAS11065.1	conserved membrane protein, predicted transporter	Escherichia coli O127:H6 str. E2348/69
0152	ABV19357.1	conserved hypothetical protein TIGR02099	Escherichia coli O139:H28 str. E24377A
0152	BAB37541.1	hypothetical protein	Escherichia coli O157:H7 str. Sakai
0152	ADR28622.1	hypothetical protein NRG857_16060	Escherichia coli O83:H1 str. NRG 857C
0152	AJM75447.1	membrane protein	Escherichia coli RS218
0152	KDN04782.1	putative exported protein	Escherichia coli SCB34
0152	BAG79049.1	conserved hypothetical protein	Escherichia coli SE11
0152	BAI56609.1	conserved hypothetical protein	Escherichia coli SE15
0152	AAT48173.1	DUF3971-AsmA2 domains protein	Escherichia coli str. K-12 substr. MG1655
0152	CAR14873.1	conserved hypothetical protein; putative membrane protein, putative transporter	Escherichia coli UMN026
0153	AAN82142.1	Hypothetical protein c3694	Escherichia coli CFT073
0153	KDN06043.1	CDP-glycerol: N-acetyl-beta-D-mannosaminyl-1,4-N-acetyl-D- glucosaminyldiphosphoundecaprenyl glycerophosphotransferase	Escherichia coli SCB34
0154	CAR17986.1	Host specificity protein J	Escherichia coli IAI39
0155	EKJ58394.1	putative molybdate metabolism regulator	Escherichia coli 0.1288
0155	EKI38394.1	hypothetical protein EC07798_2758	Escherichia coli 07798
0155	EIL57657.1	hypothetical protein EC54115_04737	Escherichia coli 541-15
0155	ACT39702.1	molybdate metabolism regulator	Escherichia coli B str. REL606
0155	AAN81099.1	Putative conserved protein	Escherichia coli CFT073
0155	CAR08653.2	putative Molybdate metabolism regulator (molR)	Escherichia coli ED1a
0155	EGI49947.1	molybdate metabolism regulator MolR	Escherichia coli H299
0155	EOW05552.1	molybdate metabolism regulator MolR	Escherichia coli KTE102
0155	EGI20467.1	molybdate metabolism regulator MolR	Escherichia coli M718
0155	EFI87876.1	molybdate metabolism regulator MolR	Escherichia coli MS 196-1
0155	AFS73678.1	hypothetical protein O3K_08870	Escherichia coli O104:H4 str. 2011C-3493
0155	CAS09809.1	predicted regulator	Escherichia coli O127:H6 str. E2348/69
0155	ABV21117.1	molybdate metabolism regulator	Escherichia coli O139:H28 str. E24377A
0155	ADR27562.1	putative Molybdate metabolism regulator (molR)	Escherichia coli O83:H1 str. NRG 857C
0155	AJM74307.1	molybdate metabolism regulator MolR	Escherichia coli RS218
0155	ESA26594.1	Molybdate metabolism regulator	Escherichia coli SCD2
0155	BAG77908.1	conserved hypothetical protein	Escherichia coli SE11
0156	EOQ47557.1	hypothetical protein WEW_03851, partial	Escherichia coli KTE33
0157	AAN79727.1	ATP binding cassette (ABC) transporter homolog	Escherichia coli CFT073
0157	EGI48119.1	IroC protein	Escherichia coli H299
0157	EGI21682.1	IroC protein	Escherichia coli M718
0157	ADR29863.1	ATP-binding casette (ABC) transporter-like protein IroC	Escherichia coli O83:H1 str. NRG 857C
0157	AJM73157.1	multidrug ABC transporter ATPase	Escherichia coli RS218
0158	EKJ54449.1	hypothetical protein EC01288_4638	Escherichia coli 0.1288
0158	EKI34207.1	hypothetical protein EC07798_5012	Escherichia coli 07798
0158	EZJ79145.1	hypothetical protein AC27_4346	Escherichia coli 1-182-04_S3_C2
0158	EZJ81042.1	hypothetical protein AC00_4830	Escherichia coli 1-250-04_S3_C1
0158	KEN93873.1	hypothetical protein AC18_4795	Escherichia coli 2-222-05_S3_C2
0158	KFD77517.1	hypothetical protein JD73_14795	Escherichia coli 48
0158	EDU64698.1	conserved hypothetical protein	Escherichia coli 53638
0158	EIL58333.1	hypothetical protein EC54115_02003	Escherichia coli 541-15
0158	EFF03441.1	ytfN protein	Escherichia coli B185
0158	EFF14680.1	conserved hypothetical protein	Escherichia coli B354
0158	ACT41726.1	hypothetical protein ECB_04092	Escherichia coli B str. REL606
0158	AAN83740.1	Hypothetical protein ytfN	Escherichia coli CFT073
0158	CAR11179.2	conserved hypothetical protein	Escherichia coli ED1a
0158	CBJ04082.1	putative exported protein	Escherichia coli ETEC H10407
0158	EGI52629.1	conserved hypothetical protein	Escherichia coli H299
0158	CAR20790.1	conserved hypothetical protein	Escherichia coli IAI39
0158	EOW12087.1	hypothetical protein A1WO_01278	Escherichia coli KTE102
0158	EOQ47012.1	hypothetical protein WEW_03922	Escherichia coli KTE33
0158	EGI18501.1	conserved hypothetical protein	Escherichia coli M718
0158	EGB61069.1	hypothetical protein ERJG_03109	Escherichia coli M863
0158	EFI87093.1	hypothetical protein HMPREF9551_03966	Escherichia coli MS 196-1
0158	EKI47609.1	hypothetical protein ECN1_4463	Escherichia coli N1
0158	AFS76359.1	hypothetical protein O3K_22525	Escherichia coli O104:H4 str. 2011C-3493
0158	BAI38830.1	conserved predicted protein	Escherichia coli O111:H- str. 11128
0158	CAS12099.1	predicted protein	Escherichia coli O127:H6 str. E2348/69
0158	ABV16917.1	conserved hypothetical protein	Escherichia coli O139:H28 str. E24377A
0158	BAB38622.1	hypothetical protein	Escherichia coli O157:H7 str. Sakai
0158	ADR29704.1	hypothetical protein NRG857_21485	Escherichia coli O83:H1 str. NRG 857C
0158	AJM76490.1	hypothetical protein W817_23980	Escherichia coli RS218
0158	KDN04896.1	Uncharacterized protein YtfN	Escherichia coli SCB34
0158	BAG80051.1	conserved hypothetical protein	Escherichia coli SE11
0158	BAI57654.1	conserved hypothetical protein	Escherichia coli SE15
0158	AAC77178.1	translocation and assembly module for autotransporter export, inner membrane subunit	Escherichia coli str. K-12 substr. MG1655
0158	CAR15870.1	conserved hypothetical protein	Escherichia coli UMN026
0159	EKI51031.1	reverse transcriptase-like domain protein	Escherichia coli N1
0160	KEN96544.1	outer membrane autotransporter barrel domain protein	Escherichia coli 2-222-05_S3_C2
0160	EGI19536.1	putative ATP-binding component of a transport system	Escherichia coli M718
0160	EGB59208.1	outer membrane autotransporter barrel domain-containing protein, partial	Escherichia coli M863
0161	AFS76921.1	SogL protein	Escherichia coli O104:H4 str. 2011C-3493
0161	BAG80301.1	DNA primase SogL	Escherichia coli SE11
0162	EKJ58000.1	hypothetical protein EC01288_2403	Escherichia coli 0.1288
0162	EKI37967.1	hypothetical protein EC07798_2917	Escherichia coli 07798
0162	EZJ84249.1	outer membrane autotransporter barrel domain protein	Escherichia coli 1-182-04_S3_C2
0162	KEN97331.1	outer membrane autotransporter barrel domain protein	Escherichia coli 2-222-05_S3_C2
0162	KFD75855.1	adhesin	Escherichia coli 48
0162	EDU62090.1	putative outer membrane autotransporter adhesin	Escherichia coli 53638
0162	EIL57851.1	adhesin	Escherichia coli 541-15
0162	EFF06153.1	adhesin	Escherichia coli B185
0162	EFF13548.1	conserved hypothetical protein	Escherichia coli B354
0162	ACT39816.1	adhesin	Escherichia coli B str. REL606
0162	AAN81229.1	Hypothetical protein yfaL precursor	Escherichia coli CFT073
0162	CAR08880.2	adhesin	Escherichia coli ED1a
0162	CBJ01870.1	autotransporter	Escherichia coli ETEC H10407
0162	EGI50063.1	adhesin	Escherichia coli H299
0162	CAR18500.1	adhesin	Escherichia coli IAI39
0162	EGI20592.1	putative ATP-binding component of a transport system	Escherichia coli M718
0162	EFI88735.1	outer membrane autotransporter barrel domain protein	Escherichia coli MS 196-1
0162	EKI52114.1	hypothetical protein ECN1_2361	Escherichia coli N1
0162	AFS73567.1	adhesin	Escherichia coli O104:H4 str. 2011C-3493
0162	BAI36814.1	adhesin YfaL	Escherichia coli O111:H- str. 11128
0162	CAS09925.1	adhesin YfaL	Escherichia coli O127:H6 str. E2348/69
0162	ABV17090.1	putative outer membrane autotransporter adhesin	Escherichia coli O139:H28 str. E24377A
0162	BAB36539.1	putative ATP-binding component of a transport system	Escherichia coli O157:H7 str. Sakai
0162	ADR27681.1	adhesin	Escherichia coli O83:H1 str. NRG 857C
0162	AJM74420.1	adhesin	Escherichia coli RS218
0162	KDN08401.1	autotransporter	Escherichia coli SCB34
0162	ESA28105.1	Type V secretory pathway, adhesin AidA	Escherichia coli SCD2
0162	BAG78018.1	putative autotransporter	Escherichia coli SE11
0162	BAI55654.1	conserved hypothetical protein	Escherichia coli SE15
0162	AAC75293.1	adhesin	Escherichia coli str. K-12 substr. MG1655
0162	CAR13754.1	adhesin	Escherichia coli UMN026
0163	EFF13428.1	conserved hypothetical protein	Escherichia coli B354
0163	EOQ59168.1	molybdate metabolism regulator MolR, partial	Escherichia coli KTE33
0163	EKI51990.1	hypothetical protein ECN1_2236	Escherichia coli N1
0163	BAI55538.1	conserved hypothetical protein	Escherichia coli SE15
0163	CAR13636.1	putative molybdate metabolism regulator (molR-like)	Escherichia coli UMN026
0164	AFS73172.1	hypothetical protein O3K_06325	Escherichia coli O104:H4 str. 2011C-3493
0165	CAR14590.1	hypothetical protein ECUMN_3432	Escherichia coli UMN026
0166	EKJ60003.1	nitrate reductase, alpha subunit	Escherichia coli 0.1288
0166	EKI43522.1	nitrate reductase, alpha subunit	Escherichia coli 07798
0166	EZJ88141.1	nitrate reductase, alpha subunit	Escherichia coli 1-182-04_S3_C2
0166	EZJ87472.1	nitrate reductase, alpha subunit	Escherichia coli 1-250-04_S3_C1
0166	KEO00064.1	nitrate reductase, alpha subunit	Escherichia coli 2-222-05_S3_C2
0166	KFD74411.1	nitrate reductase	Escherichia coli 48
0166	EDU64341.1	nitrate reductase 1, alpha subunit	Escherichia coli 53638
0166	EIL48267.1	Nitrate reductase, alpha subunit	Escherichia coli 541-15
0166	EFF07533.1	nitrate reductase	Escherichia coli B185
0166	EFF12564.1	nitrate reductase	Escherichia coli B354
0166	ACT38881.1	nitrate reductase 1, alpha subunit	Escherichia coli B str. REL606
0166	AAN80152.1	Respiratory nitrate reductase 1 alpha chain	Escherichia coli CFT073
0166	CAR07574.1	nitrate reductase 1, alpha subunit	Escherichia coli ED1a
0166	CBJ00833.1	respiratory nitrate reductase 1 alpha chain	Escherichia coli ETEC H10407
0166	EGI51525.1	nitrate reductase, alpha subunit	Escherichia coli H299
0166	CAR17695.1	nitrate reductase 1, alpha subunit	Escherichia coli IAI39
0166	EOW07885.1	respiratory nitrate reductase 1 alpha chain	Escherichia coli KTE102
0166	EOQ60684.1	respiratory nitrate reductase 1 alpha chain	Escherichia coli KTE33
0166	EGI22602.1	nitrate reductase, alpha subunit	Escherichia coli M718
0166	EGB60197.1	nitrate reductase	Escherichia coli M863
0166	EFI86973.1	nitrate reductase, alpha subunit	Escherichia coli MS 196-1
0166	EKI53688.1	nitrate reductase, alpha subunit	Escherichia coli N1
0166	AFS74784.1	nitrate reductase, alpha subunit	Escherichia coli O104:H4 str. 2011C-3493
0166	BAI35482.1	nitrate reductase 1, alpha subunit	Escherichia coli O111:H- str. 11128
0166	CAS08896.1	nitrate reductase 1, alpha subunit	Escherichia coli O127:H6 str. E2348/69
0166	ABV16929.1	nitrate reductase, alpha subunit	Escherichia coli O139:H28 str. E24377A
0166	BAB35152.1	nitrate reductase 1 alpha subunit	Escherichia coli O157:H7 str. Sakai
0166	ADR26682.1	nitrate reductase 1, alpha subunit	Escherichia coli O83:H1 str. NRG 857C
0166	AJM73415.1	nitrate reductase A subunit alpha	Escherichia coli RS218
0166	KDN05696.1	Respiratory nitrate reductase alpha chain	Escherichia coli SCB34
0166	ESA24850.1	Respiratory nitrate reductase alpha chain	Escherichia coli SCD2
0166	BAG76802.1	nitrate reductase 1 alpha subunit	Escherichia coli SE11
0166	BAI54742.1	nitrate reductase 1 alpha subunit	Escherichia coli SE15
0166	AAC74308.1	nitrate reductase 1, alpha subunit	Escherichia coli str. K-12 substr. MG1655
0166	CAR12730.1	nitrate reductase 1, alpha subunit	Escherichia coli UMN026
0167	CAR20991.1	Host specificity protein J	Escherichia coli IAI39
0168	EKJ54585.1	methionine synthase	Escherichia coli 0.1288
0168	EKI34301.1	methionine synthase	Escherichia coli 07798
0168	EZJ79696.1	methionine synthase	Escherichia coli 1-182-04_S3_C2
0168	EZJ81444.1	methionine synthase	Escherichia coli 1-250-04_S3_C1
0168	KEN93966.1	methionine synthase	Escherichia coli 2-222-05_S3_C2
0168	KFD78744.1	B12-dependent methionine synthase	Escherichia coli 48
0168	EDU65586.1	methionine synthase	Escherichia coli 53638
0168	EIL46693.1	B12-dependent methionine synthase	Escherichia coli 541-15
0168	EFF03233.1	methionine synthase	Escherichia coli B185
0168	EFF14480.1	methionine synthase	Escherichia coli B354
0168	ACT41527.1	B12-dependent methionine synthase	Escherichia coli B str. REL606
0168	AAN83402.1	5-methyltetrahydrofolate--homocysteine methyltransferase	Escherichia coli CFT073
0168	CAR10686.1	homocysteine-N5-methyltetrahydrofolate transmethylase, B12-dependent	Escherichia coli ED1a
0168	CBJ03780.1	methionine synthase (5-methyltetrahydrofolate-homocysteine methyltransferase)	Escherichia coli ETEC H10407
0168	EGI48173.1	methionine synthase	Escherichia coli H299
0168	CAR20512.1	homocysteine-N5-methyltetrahydrofolate transmethylase, B12-dependent	Escherichia coli IAI39
0168	EOW13760.1	methionine synthase	Escherichia coli KTE102
0168	EOQ50951.1	methionine synthase	Escherichia coli KTE33
0168	EGI18272.1	methionine synthase	Escherichia coli M718
0168	EGB61132.1	methionine synthase	Escherichia coli M863
0168	EFI90607.1	5-methyltetrahydrofolate--homocysteine methyltransferase	Escherichia coli MS 196-1
0168	EKI47983.1	methionine synthase	Escherichia coli N1
0168	AFS76604.1	B12-dependent methionine synthase	Escherichia coli O104:H4 str. 2011C-3493
0168	BAI38576.1	homocysteine-N5-methyltetrahydrofolate transmethylase, B12-dependent	Escherichia coli O111:H- str. 11128
0168	CAS11869.1	homocysteine-N5-methyltetrahydrofolate transmethylase, B12-dependent	Escherichia coli O127:H6 str. E2348/69
0168	ABV17810.1	methionine synthase	Escherichia coli O139:H28 str. E24377A
0168	BAB38360.1	B12-dependent homocysteine-N5-methyltetrahydrofolate transmethylase	Escherichia coli O157:H7 str. Sakai
0168	ADR29415.1	B12-dependent methionine synthase	Escherichia coli O83:H1 str. NRG 857C
0168	AJM76207.1	B12-dependent methionine synthase	Escherichia coli RS218
0168	KDN06296.1	5-methyltetrahydrofolate--homocysteine methyltransferase	Escherichia coli SCB34
0168	BAG79828.1	B12-dependent homocysteine-N5-methyltetrahydrofolate transmethylase	Escherichia coli SE11
0168	BAI57408.1	B12-dependent homocysteine-N5-methyltetrahydrofolate transmethylase	Escherichia coli SE15
0168	AAC76989.1	homocysteine-N5-methyltetrahydrofolate transmethylase, B12-dependent	Escherichia coli str. K-12 substr. MG1655
0168	CAR15662.1	homocysteine-N5-methyltetrahydrofolate transmethylase, B12-dependent	Escherichia coli UMN026
0169	KEN99187.1	phage tail family protein	Escherichia coli 2-222-05_S3_C2
0169	AAN79935.1	Putative tail component of prophage	Escherichia coli CFT073
0169	CAR17018.1	Host specificity protein J	Escherichia coli IAI39
0169	EOW08243.1	phage tail protein	Escherichia coli KTE102
0169	EGB60208.1	host specificity protein	Escherichia coli M863
0169	CAR12571.1	Host specificity protein J	Escherichia coli UMN026
0170	ESA24748.1	putative type II restriction enzyme methylase subunit	Escherichia coli SCD2
0171	EZJ86484.1	DEAD/DEAH box helicase family protein	Escherichia coli 1-182-04_S3_C2
0171	EOW06684.1	ATP-dependent helicase	Escherichia coli KTE102
0172	ESA24750.1	hypothetical protein L913_4064	Escherichia coli SCD2
0173	EGB59344.1	immunoglobulin A1 protease	Escherichia coli M863
0174	BAI38874.1	hypothetical protein ECO111_5156	Escherichia coli O111:H- str. 11128
0175	EKI36441.1	hypothetical protein EC07798_3644	Escherichia coli 07798
0176	CBJ02332.1	putative helicase	Escherichia coli ETEC H10407
0177	EKJ58395.1	putative molybdate metabolism regulator	Escherichia coli 0.1288
0177	EZJ84384.1	hypothetical protein AC27_2148	Escherichia coli 1-182-04_S3_C2
0177	KEN97544.1	hypothetical protein AC18_2776	Escherichia coli 2-222-05_S3_C2
0177	KFD76022.1	hypothetical protein JD73_20475	Escherichia coli 48
0177	EFF06029.1	yehI protein	Escherichia coli B185
0177	EFF13429.1	yehI protein	Escherichia coli B354
0177	ACT39703.1	hypothetical protein ECB_02046	Escherichia coli B str. REL606
0177	AAN81100.1	Hypothetical protein yehI	Escherichia coli CFT073
0177	CAR08654.2	conserved hypothetical protein	Escherichia coli ED1a
0177	CAR17033.1	conserved hypothetical protein	Escherichia coli IAI39
0177	EGB63657.1	hypothetical protein ERJG_00554	Escherichia coli M863
0177	EKI51991.1	hypothetical protein ECN1_2237	Escherichia coli N1
0178	EFF13336.1	predicted protein	Escherichia coli B354
0179	BAI38875.1	ATPase-like protein	Escherichia coli O111:H- str. 11128
0180	EOW05553.1	hypothetical protein A1WO_03637	Escherichia coli KTE102
0180	EOQ58974.1	hypothetical protein WEW_01266	Escherichia coli KTE33
0180	EGI20468.1	putative regulator	Escherichia coli M718
0180	EFI87877.1	hypothetical protein HMPREF9551_03129	Escherichia coli MS 196-1
0180	AFS73677.1	hypothetical protein O3K_08865	Escherichia coli O104:H4 str. 2011C-3493
0180	BAI36671.1	conserved predicted protein	Escherichia coli O111:H- str. 11128
0180	CAS09810.1	predicted protein	Escherichia coli O127:H6 str. E2348/69
0180	BAB36348.1	putative regulator	Escherichia coli O157:H7 str. Sakai
0180	ADR27563.1	conserved hypothetical protein	Escherichia coli O83:H1 str. NRG 857C
0180	AJM74308.1	hypothetical protein W817_12175	Escherichia coli RS218
0180	ESA26595.1	Molybdate metabolism regulator	Escherichia coli SCD2
0180	BAG77909.1	putative regulator	Escherichia coli SE11
0180	BAI55539.1	putative regulator	Escherichia coli SE15
0180	AAC75179.1	DUF4132 domain-containing protein	Escherichia coli str. K-12 substr. MG1655
0180	CAR13637.1	conserved hypothetical protein	Escherichia coli UMN026
0181	KEN99450.1	autotransporter beta-domain protein	Escherichia coli 2-222-05_S3_C2
0182	EKJ58121.1	response regulator	Escherichia coli 0.1288
0182	EKI37378.1	sensor protein EvgS	Escherichia coli 07798
0182	EZJ83915.1	sensor protein evgS	Escherichia coli 1-182-04_S3_C2
0182	EZJ84794.1	sensor protein evgS	Escherichia coli 1-250-04_S3_C1
0182	KFD75658.1	histidine kinase	Escherichia coli 48
0182	EDU64603.1	sensor histidine kinase/response regulator EvgS	Escherichia coli 53638
0182	EFF06278.1	hybrid sensory histidine kinase	Escherichia coli B185
0182	EFF13727.1	hypothetical protein ECEG_01750	Escherichia coli B354
0182	ACT39935.1	hybrid sensory histidine kinase in two-component regulatory system with EvgA	Escherichia coli B str. REL606
0182	AAN81356.1	Sensor protein evgS precursor	Escherichia coli CFT073
0182	CAR08995.2	hybrid sensory histidine kinase in two-component regulatory system with EvgA	Escherichia coli ED1a
0182	CBJ01993.1	putative hybrid sensory histidine kinase in two-component regulatory system	Escherichia coli ETEC H10407
0182	EGI50183.1	sensor protein EvgS	Escherichia coli H299
0182	CAR18637.1	hybrid sensory histidine kinase in two-component regulatory system with EvgA	Escherichia coli IAI39
0182	EOW04669.1	sensor protein evgS	Escherichia coli KTE102
0182	EGI20726.1	sensor protein EvgS	Escherichia coli M718
0182	EGB63209.1	response regulator receiver domain-containing protein	Escherichia coli M863
0182	EFI88958.1	sensor protein EvgS	Escherichia coli MS 196-1
0182	EKI51558.1	sensor evgS domain protein	Escherichia coli N1
0182	AFS73411.1	hybrid sensory histidine kinase in two-component regulatory system with EvgA	Escherichia coli O104:H4 str. 2011C-3493
0182	BAI36926.1	hybrid sensory histidine kinase EvgS in two-component regulatory system with EvgA	Escherichia coli O111:H- str. 11128
0182	CAS10111.1	hybrid sensory histidine kinase in two-component regulatory system with EvgA	Escherichia coli O127:H6 str. E2348/69
0182	ABV18742.1	sensor histidine kinase/response regulator EvgS	Escherichia coli O139:H28 str. E24377A
0182	BAB36672.1	putative sensor for regulator EvgA	Escherichia coli O157:H7 str. Sakai
0182	ADR27798.1	hybrid sensory histidine kinase in two-component regulatory system with EvgA	Escherichia coli O83:H1 str. NRG 857C
0182	AJM74594.1	sensory histidine kinase	Escherichia coli RS218
0182	KDN08124.1	Hybrid sensory histidine kinase in two-component regulatory system with EvgA	Escherichia coli SCB34
0182	ESA26737.1	Hybrid sensory histidine kinase in two-component regulatory system with EvgA	Escherichia coli SCD2
0182	BAG78191.1	two-component sensor kinase	Escherichia coli SE11
0182	BAI55780.1	two-component sensor kinase	Escherichia coli SE15
0182	AAC75429.1	hybrid sensory histidine kinase in two-component regulatory system with EvgA	Escherichia coli str. K-12 substr. MG1655
0182	CAR13879.1	hybrid sensory histidine kinase in two-component regulatory system with EvgA	Escherichia coli UMN026
0183	CAR07255.1	Host specificity protein J from prophage	Escherichia coli ED1a
0183	CAR07878.2	Host specificity protein J (tail component) from prophage	Escherichia coli ED1a
0183	CAR08274.2	Host specificity protein J (tail component) from phage origin	Escherichia coli ED1a
0183	CAR08671.2	Host specificity protein J (tail component) from prophage	Escherichia coli ED1a
0184	KEO02795.1	DEAD/DEAH box helicase family protein	Escherichia coli 2-222-05_S3_C2
0184	ACT41841.1	endonuclease R	Escherichia coli B str. REL606
0184	EOW11801.1	type I restriction enzyme EcoKI R protein	Escherichia coli KTE102
0184	EGI23334.1	type I restriction enzyme EcoKI R protein (R.EcoKI)	Escherichia coli M718
0184	EFI89513.1	helicase C-terminal domain protein	Escherichia coli MS 196-1
0184	AAC77306.2	endonuclease R Type I restriction enzyme	Escherichia coli str. K-12 substr. MG1655
0184	CAR16070.1	endonuclease R	Escherichia coli UMN026
0185	EZJ84987.1	outer membrane autotransporter barrel domain protein	Escherichia coli 1-250-04_S3_C1
0185	EOQ58518.1	adhesin, partial	Escherichia coli KTE33
0186	EKJ56950.1	exodeoxyribonuclease V, beta subunit	Escherichia coli 0.1288
0186	EZJ82588.1	exodeoxyribonuclease V, beta subunit	Escherichia coli 1-182-04_S3_C2
0186	EZJ83777.1	exodeoxyribonuclease V, beta subunit	Escherichia coli 1-250-04_S3_C1
0186	KEN96275.1	exodeoxyribonuclease V, beta subunit	Escherichia coli 2-222-05_S3_C2
0186	KFD75218.1	exonuclease V subunit beta	Escherichia coli 48
0186	EDU62726.1	exodeoxyribonuclease V, beta subunit	Escherichia coli 53638
0186	EIL51968.1	exonuclease V subunit beta	Escherichia coli 541-15
0186	EFF05235.1	exodeoxyribonuclease V	Escherichia coli B185
0186	EFF11427.1	exodeoxyribonuclease V	Escherichia coli B354
0186	ACT40320.1	exonuclease V (RecBCD complex), beta subunit	Escherichia coli B str. REL606
0186	AAN81859.1	Exodeoxyribonuclease V beta chain	Escherichia coli CFT073
0186	CAR09291.1	exonuclease V (RecBCD complex), beta subunit	Escherichia coli ED1a
0186	CBJ02509.1	exodeoxyribonuclease V beta subunit	Escherichia coli ETEC H10407
0186	EGI49284.1	exodeoxyribonuclease V, beta subunit	Escherichia coli H299
0186	CAR19358.1	exonuclease V (RecBCD complex), beta subunit	Escherichia coli IAI39
0186	EOW03575.1	exodeoxyribonuclease V beta chain	Escherichia coli KTE102
0186	EOQ52923.1	exodeoxyribonuclease V beta chain	Escherichia coli KTE33
0186	EGI19761.1	exodeoxyribonuclease V, beta subunit	Escherichia coli M718
0186	EGB62232.1	exodeoxyribonuclease V	Escherichia coli M863
0186	EFI88014.1	exodeoxyribonuclease V, beta subunit	Escherichia coli MS 196-1
0186	EKI50771.1	exodeoxyribonuclease V, beta subunit	Escherichia coli N1
0186	AFS72997.1	exonuclease V subunit beta	Escherichia coli O104:H4 str. 2011C-3493
0186	BAI37350.1	exonuclease V, beta subunit RecB	Escherichia coli O111:H- str. 11128
0186	CAS10637.1	exonuclease V (RecBCD complex), beta subunit RecB	Escherichia coli O127:H6 str. E2348/69
0186	ABV18989.1	exodeoxyribonuclease V, beta subunit	Escherichia coli O139:H28 str. E24377A
0186	BAB37100.1	DNA helicase RecB	Escherichia coli O157:H7 str. Sakai
0186	ADR28198.1	exonuclease V subunit beta	Escherichia coli O83:H1 str. NRG 857C
0186	AJM75040.1	exonuclease V subunit beta	Escherichia coli RS218
0186	KDN06641.1	Exodeoxyribonuclease V beta chain	Escherichia coli SCB34
0186	ESA25631.1	Exodeoxyribonuclease V beta chain	Escherichia coli SCD2
0186	BAG78601.1	exonuclease V beta subunit	Escherichia coli SE11
0186	BAI56175.1	exonuclease V beta subunit	Escherichia coli SE15
0186	AAC75859.1	exonuclease V (RecBCD complex), beta subunit	Escherichia coli str. K-12 substr. MG1655
0186	CAR14313.1	exonuclease V (RecBCD complex), beta subunit	Escherichia coli UMN026
0187	KFD77154.1	type VI secretion protein IcmF	Escherichia coli 48
0187	CAR06442.1	Conserved hypothetical protein Aec30, putative macrophage toxin, IcmF-like protein	Escherichia coli ED1a
0187	EGB59252.1	type VI secretion protein IcmF	Escherichia coli M863
0187	ADR25649.1	IcmF-related protein	Escherichia coli O83:H1 str. NRG 857C
0187	AJM72439.1	type VI secretion protein IcmF	Escherichia coli RS218
0187	CAR11431.1	Conserved hypothetical protein Aec30, putative macrophage toxin, IcmF-like protein	Escherichia coli UMN026
0188	EKJ54048.1	phospholipase D active site domain protein	Escherichia coli 0.1288
0188	KFD79039.1	DNA helicase	Escherichia coli 48
0188	CAR20698.1	Putative superfamily I DNA helicase	Escherichia coli IAI39
0188	EGI19940.1	putative DNA helicase, superfamily I	Escherichia coli M718
0188	EKI54367.1	phospholipase D active site domain protein	Escherichia coli N1
0188	AJM76530.1	DNA helicase	Escherichia coli RS218
0188	KDN04990.1	putative superfamily I DNA helicase	Escherichia coli SCB34
0189	EKJ60131.1	ferredoxin (flavodoxin) oxidoreductase	Escherichia coli 0.1288
0189	EKI42628.1	ferredoxin (flavodoxin) oxidoreductase	Escherichia coli 07798
0189	EZJ87550.1	ferredoxin (flavodoxin) oxidoreductase	Escherichia coli 1-182-04_S3_C2
0189	EZJ87177.1	ferredoxin (flavodoxin) oxidoreductase	Escherichia coli 1-250-04_S3_C1
0189	KEN99636.1	ferredoxin (flavodoxin) oxidoreductase	Escherichia coli 2-222-05_S3_C2
0189	KFD74261.1	pyruvate-flavodoxin oxidoreductase	Escherichia coli 48
0189	EDU62075.1	pyruvate-flavodoxin oxidoreductase	Escherichia coli 53638
0189	EIL50173.1	putative 2-oxoacid-flavodoxin fused oxidoreductase	Escherichia coli 541-15
0189	EFF07764.1	pyruvate:ferredoxin oxidoreductase	Escherichia coli B185
0189	EFF12694.1	pyruvate:ferredoxin oxidoreductase	Escherichia coli B354
0189	ACT39023.1	fused predicted pyruvate-flavodoxin oxidoreductase: conserved hypothetical protein/conserved hypothetical protein/FeS binding protein	Escherichia coli B str. REL606
0189	AAN80287.1	Probable pyruvate-flavodoxin oxidoreductase	Escherichia coli CFT073
0189	CAR07759.2	putative 2-oxoacid-flavodoxin fused oxidoreductase:conserved protein; 4Fe-4S cluster binding protein	Escherichia coli ED1a
0189	CBJ00955.1	probable pyruvate-flavodoxin oxidoreductase	Escherichia coli ETEC H10407
0189	EGI51652.1	pyruvate:ferredoxin (flavodoxin) oxidoreductase	Escherichia coli H299
0189	CAR17829.1	putative 2-oxoacid-flavodoxin fused oxidoreductase:conserved protein; 4Fe-4S cluster binding protein	Escherichia coli IAI39
0189	EOW07733.1	pyruvate:ferredoxin (flavodoxin) oxidoreductase	Escherichia coli KTE102
0189	EOQ64135.1	pyruvate:ferredoxin (flavodoxin) oxidoreductase	Escherichia coli KTE33
0189	EGI21827.1	pyruvate:ferredoxin (flavodoxin) oxidoreductase	Escherichia coli M718
0189	EGB59437.1	ferredoxin oxidoreductase	Escherichia coli M863
0189	EFI90432.1	pyruvate synthase	Escherichia coli MS 196-1
0189	EKI53810.1	ferredoxin (flavodoxin) oxidoreductase	Escherichia coli N1
0189	AFS74602.1	2-oxoacid-flavodoxin fused oxidoreductase:conserved protein, 4Fe-4S cluster binding protein	Escherichia coli O104:H4 str. 2011C-3493
0189	BAI35681.1	fused predicted pyruvate-flavodoxin oxidoreductase: conserved protein/conserved protein/FeS binding protein	Escherichia coli O111:H- str. 11128
0189	CAS09087.1	fused predicted pyruvate-flavodoxin oxidoreductase: conserved protein/conserved protein/FeS binding protein	Escherichia coli O127:H6 str. E2348/69
0189	ABV17449.1	pyruvate-flavodoxin oxidoreductase	Escherichia coli O139:H28 str. E24377A
0189	BAB35423.1	putative oxidoreductase	Escherichia coli O157:H7 str. Sakai
0189	ADR26812.1	pyruvate-flavodoxin oxidoreductase	Escherichia coli O83:H1 str. NRG 857C
0189	AJM73588.1	pyruvate-flavodoxin oxidoreductase	Escherichia coli RS218
0189	KDN05204.1	Pyruvate-flavodoxin oxidoreductase	Escherichia coli SCB34
0189	BAG76985.1	putative oxidoreductase Fe-S subunit	Escherichia coli SE11
0189	BAI54870.1	putative oxidoreductase Fe-S subunit	Escherichia coli SE15
0189	AAC74460.1	pyruvate-flavodoxin oxidoreductase	Escherichia coli str. K-12 substr. MG1655
0189	CAR12849.1	putative 2-oxoacid-flavodoxin fused oxidoreductase:conserved protein; 4Fe-4S cluster binding protein	Escherichia coli UMN026
0190	EKJ62301.1	icmF-like protein	Escherichia coli 0.1288
0190	EFF06507.1	type VI secretion protein IcmF	Escherichia coli B185
0190	EOQ56147.1	type VI secretion protein IcmF	Escherichia coli KTE33
0190	EGI22920.1	type VI secretion protein IcmF	Escherichia coli M718
0190	EFI85687.1	type VI secretion protein IcmF	Escherichia coli MS 196-1
0190	AFS75959.1	IcmF-like protein	Escherichia coli O104:H4 str. 2011C-3493
0190	ABV17476.1	conserved hypothetical protein	Escherichia coli O139:H28 str. E24377A
0190	BAB33641.1	IcmF-like protein	Escherichia coli O157:H7 str. Sakai
0190	BAG75740.1	conserved hypothetical protein	Escherichia coli SE11
0191	EFF11979.1	conserved hypothetical protein	Escherichia coli B354
0192	EKJ60778.1	transcription-repair coupling factor	Escherichia coli 0.1288
0192	EKI44084.1	transcription-repair coupling factor	Escherichia coli 07798
0192	EZJ88519.1	transcription-repair coupling factor	Escherichia coli 1-182-04_S3_C2
0192	EZJ87693.1	transcription-repair coupling factor	Escherichia coli 1-250-04_S3_C1
0192	KEO00263.1	transcription-repair coupling factor	Escherichia coli 2-222-05_S3_C2
0192	KFD74501.1	transcription-repair coupling factor	Escherichia coli 48
0192	EDU62110.1	transcription-repair coupling factor	Escherichia coli 53638
0192	EIL47994.1	transcription-repair coupling factor	Escherichia coli 541-15
0192	EFF07438.1	transcription-repair coupling factor	Escherichia coli B185
0192	EFF12432.1	transcription-repair coupling factor	Escherichia coli B354
0192	ACT38792.1	transcription-repair coupling factor	Escherichia coli B str. REL606
0192	AAN79858.1	Transcription-repair coupling factor	Escherichia coli CFT073
0192	CAR07458.1	transcription-repair coupling factor	Escherichia coli ED1a
0192	CBJ00686.1	transcription-repair coupling factor	Escherichia coli ETEC H10407
0192	EGI51430.1	transcription-repair coupling factor	Escherichia coli H299
0192	CAR18173.1	transcription-repair coupling factor	Escherichia coli IAI39
0192	EOW08171.1	transcription-repair-coupling factor	Escherichia coli KTE102
0192	EOQ75812.1	transcription-repair-coupling factor	Escherichia coli KTE33
0192	EGI22502.1	transcription-repair coupling factor	Escherichia coli M718
0192	EGB62481.1	transcription-repair coupling protein	Escherichia coli M863
0192	EFI85785.1	transcription-repair coupling factor	Escherichia coli MS 196-1
0192	EKI54137.1	transcription-repair coupling factor	Escherichia coli N1
0192	AFS74876.1	transcription-repair coupling factor	Escherichia coli O104:H4 str. 2011C-3493
0192	BAI35327.1	transcription-repair coupling factor Mfd	Escherichia coli O111:H- str. 11128
0192	CAS08754.1	transcription-repair coupling factor	Escherichia coli O127:H6 str. E2348/69
0192	ABV20165.1	transcription-repair coupling factor	Escherichia coli O139:H28 str. E24377A
0192	BAB34915.1	transcription-repair coupling factor	Escherichia coli O157:H7 str. Sakai
0192	ADR26503.1	transcription-repair coupling factor	Escherichia coli O83:H1 str. NRG 857C
0192	AJM73256.1	transcription-repair coupling factor	Escherichia coli RS218
0192	KDN04141.1	Transcription-repair coupling factor	Escherichia coli SCB34
0192	BAG76703.1	transcription-repair coupling factor	Escherichia coli SE11
0192	BAI54554.1	transcription-repair coupling factor	Escherichia coli SE15
0192	AAC74198.1	transcription-repair coupling factor	Escherichia coli str. K-12 substr. MG1655
0192	CAR12501.1	transcription-repair coupling factor	Escherichia coli UMN026
0193	EGB61113.1	phospholipase D	Escherichia coli M863
0194	CAR18628.1	Outer membrane autotransporter domain protein (fragment)	Escherichia coli IAI39
0195	EKJ60409.1	host specificity protein J	Escherichia coli 0.1288
0195	EDU63334.1	fibronectin type III domain protein	Escherichia coli 53638
0195	EDU66006.1	fibronectin type III domain protein	Escherichia coli 53638
0195	ACT38200.1	putative tail component of prophage	Escherichia coli B str. REL606
0195	AAN80058.1	Putative tail component of prophage	Escherichia coli CFT073
0195	AAN81606.1	Putative tail component of prophage	Escherichia coli CFT073
0195	CBJ00343.1	phage host specificity protein	Escherichia coli ETEC H10407
0195	CBJ00745.1	putative phage tail protein	Escherichia coli ETEC H10407
0195	CBJ04229.1	phage host specificity protein	Escherichia coli ETEC H10407
0195	CAR16667.1	Host specificity protein J of prophage	Escherichia coli IAI39
0195	EGI22789.1	host specificity protein	Escherichia coli M718
0195	EKI54022.1	host specificity protein J	Escherichia coli N1
0195	AFS74703.1	Host specificity protein J	Escherichia coli O104:H4 str. 2011C-3493
0195	AFS75378.1	Host specificity protein J of prophage	Escherichia coli O104:H4 str. 2011C-3493
0195	BAI36260.1	putative host specificity protein	Escherichia coli O111:H- str. 11128
0195	BAB35413.1	putative host specificity protein	Escherichia coli O157:H7 str. Sakai
0195	AJM73337.1	host specificity protein J	Escherichia coli RS218
0195	AJM76297.1	host specificity protein J	Escherichia coli RS218
0195	KDN05810.1	Phage tail fiber protein	Escherichia coli SCB34
0195	KDN06603.1	Phage tail fiber protein	Escherichia coli SCB34
0195	BAG76136.1	putative phage host specificity protein	Escherichia coli SE11
0195	BAG76977.1	putative phage tail component	Escherichia coli SE11
0195	BAG77168.1	putative phage tail component	Escherichia coli SE11
0195	BAG77572.1	putative phage host specificity protein	Escherichia coli SE11
0195	CAR11846.1	Host specificity protein J of prophage	Escherichia coli UMN026
0195	CAR12643.1	Host specificity protein J of prophage	Escherichia coli UMN026
0196	ACT41172.1	hypothetical protein ECB_03531	Escherichia coli B str. REL606
0196	EGI52502.1	outer membrane protein IcsA	Escherichia coli H299
0196	EKI51543.1	outer membrane autotransporter barrel domain-containing protein	Escherichia coli N1
0197	EKJ62680.1	DNA polymerase III subunit alpha	Escherichia coli 0.1288
0197	EKI46012.1	DNA polymerase III subunit alpha	Escherichia coli 07798
0197	EZJ90757.1	DNA polymerase III subunit alpha	Escherichia coli 1-250-04_S3_C1
0197	KEO03036.1	DNA polymerase III subunit alpha	Escherichia coli 2-222-05_S3_C2
0197	KFD77184.1	DNA polymerase III subunit alpha	Escherichia coli 48
0197	EDU63357.1	DNA polymerase III, alpha subunit	Escherichia coli 53638
0197	EIL58218.1	DNA polymerase III subunit alpha	Escherichia coli 541-15
0197	EFF03785.1	DNA polymerase III subunit alpha	Escherichia coli B185
0197	EFF15009.1	DNA polymerase III subunit alpha	Escherichia coli B354
0197	ACT37875.1	DNA polymerase III subunit alpha	Escherichia coli B str. REL606
0197	AAN78713.1	DNA polymerase III alpha subunit	Escherichia coli CFT073
0197	CAR06409.1	DNA polymerase III alpha subunit	Escherichia coli ED1a
0197	CBI99680.1	DNA polymerase III alpha subunit	Escherichia coli ETEC H10407
0197	EGI52951.1	DNA polymerase III subunit alpha	Escherichia coli H299
0197	CAR16327.1	DNA polymerase III alpha subunit	Escherichia coli IAI39
0197	EOW11676.1	DNA polymerase III subunit alpha	Escherichia coli KTE102
0197	EOQ55810.1	DNA polymerase III subunit alpha	Escherichia coli KTE33
0197	EGI23592.1	DNA polymerase III subunit alpha	Escherichia coli M718
0197	EGB60389.1	DNA polymerase III	Escherichia coli M863
0197	EKI55915.1	DNA polymerase III subunit alpha	Escherichia coli N1
0197	AFS75993.1	DNA polymerase III subunit alpha	Escherichia coli O104:H4 str. 2011C-3493
0197	BAI34184.1	DNA polymerase III, alpha subunit DnaE	Escherichia coli O111:H- str. 11128
0197	CAS07737.1	DNA polymerase III, alpha subunit	Escherichia coli O127:H6 str. E2348/69
0197	ABV20721.1	DNA polymerase III, alpha subunit	Escherichia coli O139:H28 str. E24377A
0197	BAB33609.1	DNA polymerase III alpha subunit	Escherichia coli O157:H7 str. Sakai
0197	ADR25619.1	DNA polymerase III subunit alpha	Escherichia coli O83:H1 str. NRG 857C
0197	AJM72410.1	DNA polymerase III subunit alpha	Escherichia coli RS218
0197	KDN04356.1	DNA polymerase III alpha subunit	Escherichia coli SCB34
0197	ESA29268.1	DNA polymerase III alpha subunit	Escherichia coli SCD2
0197	BAG75707.1	DNA polymerase III alpha subunit	Escherichia coli SE11
0197	BAI53739.1	DNA polymerase III alpha subunit	Escherichia coli SE15
0197	AAC73295.1	DNA polymerase III alpha subunit	Escherichia coli str. K-12 substr. MG1655
0197	CAR11401.1	DNA polymerase III alpha subunit	Escherichia coli UMN026
0198	EKJ55454.1	cellulose synthase operon protein C	Escherichia coli 0.1288
0198	EZJ80623.1	cellulose synthase operon protein C	Escherichia coli 1-182-04_S3_C2
0198	EZJ82453.1	cellulose synthase operon protein C	Escherichia coli 1-250-04_S3_C1
0198	KEN94620.1	cellulose synthase operon protein C	Escherichia coli 2-222-05_S3_C2
0198	KFD78271.1	cellulose synthase	Escherichia coli 48
0198	EDU64565.1	cellulose synthase operon protein C	Escherichia coli 53638
0198	EIL50820.1	cellulose synthase subunit BcsC	Escherichia coli 541-15
0198	EFF04536.1	cellulose synthase operon protein C	Escherichia coli B185
0198	EFF11100.1	cellulose synthase operon protein C	Escherichia coli B354
0198	ACT41024.1	cellulose synthase subunit	Escherichia coli B str. REL606
0198	AAN82778.1	Cellulose synthase operon protein C	Escherichia coli CFT073
0198	CAR10196.1	cellulose synthase subunit	Escherichia coli ED1a
0198	CBJ03277.1	cellulose synthase operon protein C (TPR-repeat-containing protein)	Escherichia coli ETEC H10407
0198	EGI48770.1	cellulose synthase operon protein C	Escherichia coli H299
0198	CAR20144.1	cellulose synthase subunit	Escherichia coli IAI39
0198	EOW14654.1	cellulose synthase operon protein C	Escherichia coli KTE102
0198	EOQ46309.1	cellulose synthase operon protein C, partial	Escherichia coli KTE33
0198	EGI19250.1	cellulose synthase operon protein C	Escherichia coli M718
0198	EGB61489.1	cellulose synthase operon protein C	Escherichia coli M863
0198	EFI86909.1	tetratricopeptide repeat protein	Escherichia coli MS 196-1
0198	EKI49259.1	cellulose synthase operon protein C	Escherichia coli N1
0198	AFS72180.1	cellulose synthase subunit BcsC	Escherichia coli O104:H4 str. 2011C-3493
0198	BAI38107.1	cellulose synthase subunit	Escherichia coli O111:H- str. 11128
0198	CAS11320.1	cellulose synthase subunit	Escherichia coli O127:H6 str. E2348/69
0198	ABV16603.1	cellulose synthase operon protein C	Escherichia coli O139:H28 str. E24377A
0198	BAB37833.1	putative oxidoreductase subunit	Escherichia coli O157:H7 str. Sakai
0198	ADR28916.1	cellulose synthase subunit BcsC	Escherichia coli O83:H1 str. NRG 857C
0198	AJM75734.1	cellulose synthase subunit BcsC	Escherichia coli RS218
0198	KDN09015.1	Cellulose synthase operon protein C	Escherichia coli SCB34
0198	BAG79323.1	putative cellulose synthase	Escherichia coli SE11
0198	BAI56898.1	putative cellulose synthase	Escherichia coli SE15
0198	AAT48188.4	cellulose synthase subunit	Escherichia coli str. K-12 substr. MG1655
0199	EGI22940.1	RhsG core protein with extension	Escherichia coli M718
0200	EKJ59174.1	host specificity protein J	Escherichia coli 0.1288
0200	EZJ86736.1	phage tail family protein	Escherichia coli 1-182-04_S3_C2
0200	EZJ86403.1	phage tail family protein	Escherichia coli 1-250-04_S3_C1
0200	KFD73604.1	tail fiber protein	Escherichia coli 48
0200	KFD74104.1	tail fiber protein	Escherichia coli 48
0200	KFD76250.1	tail fiber protein	Escherichia coli 48
0200	BAI34783.1	putative host specificity protein	Escherichia coli O111:H- str. 11128
0200	BAI35397.1	putative host specificity protein	Escherichia coli O111:H- str. 11128
0200	BAI35550.1	putative host specificity protein	Escherichia coli O111:H- str. 11128
0200	BAI35672.1	putative host specificity protein	Escherichia coli O111:H- str. 11128
0200	BAI35883.1	putative host specificity protein	Escherichia coli O111:H- str. 11128
0200	BAI36420.1	putative host specificity protein	Escherichia coli O111:H- str. 11128
0200	BAI37156.1	putative host specificity protein	Escherichia coli O111:H- str. 11128
0200	BAI38651.1	putative host specificity protein	Escherichia coli O111:H- str. 11128
0200	CAS08985.1	predicted host specificity protein	Escherichia coli O127:H6 str. E2348/69
0200	BAB34544.1	putative host specificity protein	Escherichia coli O157:H7 str. Sakai
0200	BAB35229.1	putative host specificity protein	Escherichia coli O157:H7 str. Sakai
0200	BAB35584.1	putative host specificity protein	Escherichia coli O157:H7 str. Sakai
0200	KDN07036.1	Phage tail fiber protein	Escherichia coli SCB34
0201	EIL54872.1	fibronectin, type III domain-containing protein	Escherichia coli 541-15
0202	CAR09751.2	conserved hypothetical protein, putative hydrolase (HAD superfamily)	Escherichia coli ED1a
0203	CAS10170.1	predicted helicase	Escherichia coli O127:H6 str. E2348/69
0204	EFF06893.1	rhs core protein, partial	Escherichia coli B185
0204	EGI21908.1	putative RHS protein, partial	Escherichia coli M718
0205	EDU63168.1	anaerobic dimethyl sulfoxide reductase chain A	Escherichia coli 53638
0206	CAR20318.1	putative Formate C-acetyltransferase (Pyruvate formate-lyase)	Escherichia coli IAI39
0206	AJM76603.1	formate acetyltransferase	Escherichia coli RS218
0206	KDN06090.1	Pyruvate formate-lyase	Escherichia coli SCB34
0207	EZJ87895.1	phage tail family protein	Escherichia coli 1-182-04_S3_C2
0207	KEN99171.1	phage tail family protein	Escherichia coli 2-222-05_S3_C2
0207	KFD75731.1	host specificity protein J	Escherichia coli 48
0207	EFF06873.1	host specificity protein J	Escherichia coli B185
0207	EOW10207.1	phage tail component	Escherichia coli KTE102
0207	AFS74007.1	Host specificity protein J	Escherichia coli O104:H4 str. 2011C-3493
0207	CAS08262.1	predicted host specificity protein	Escherichia coli O127:H6 str. E2348/69
0207	CAS08808.1	predicted host specificity protein	Escherichia coli O127:H6 str. E2348/69
0207	BAB34265.1	putative host specificity protein	Escherichia coli O157:H7 str. Sakai
0207	BAB35071.1	host specificity protein	Escherichia coli O157:H7 str. Sakai
0207	ADR26600.1	putative host specificity protein	Escherichia coli O83:H1 str. NRG 857C
0207	ADR26960.1	putative host specificity protein	Escherichia coli O83:H1 str. NRG 857C
0207	KDN06337.1	Phage tail fiber protein	Escherichia coli SCB34
0207	BAI54630.1	putative phage tail component	Escherichia coli SE15
0207	CAR13017.1	Host specificity protein J	Escherichia coli UMN026
0208	CBJ03420.1	endonuclease R	Escherichia coli ETEC H10407
0209	EOQ45359.1	hypothetical protein WEW_04339	Escherichia coli KTE33
0210	AFS72812.1	hypothetical protein O3K_04430	Escherichia coli O104:H4 str. 2011C-3493
0211	CBJ00345.1	phage side tail fiber protein	Escherichia coli ETEC H10407
0211	ABV21111.1	putative phage tail domain protein	Escherichia coli O139:H28 str. E24377A
0211	BAG76979.1	putative phage tail fiber protein	Escherichia coli SE11
0211	AAC74454.2	Rac prophage; putative tail fiber protein	Escherichia coli str. K-12 substr. MG1655
0212	EGB59969.1	hypothetical protein ERJG_04142	Escherichia coli M863
0213	BAI35402.1	T3SS secreted effector EspN-homolog	Escherichia coli O111:H- str. 11128
0213	BAB34984.1	hypothetical protein	Escherichia coli O157:H7 str. Sakai
0214	EGI18580.1	putative transglycosylase SLT domain protein	Escherichia coli M718
0214	BAI39234.1	putative structural injection transglycosylase	Escherichia coli O111:H- str. 11128
0215	KFD78924.1	type VI secretion protein VasK	Escherichia coli 48
0216	EIL48242.1	exodeoxyribonuclease	Escherichia coli 541-15
0217	EKJ56936.1	type VI secretion system protein ImpL	Escherichia coli 0.1288
0217	AAN81843.1	Hypothetical protein c3398	Escherichia coli CFT073
0217	EGI49267.1	putative membrane protein	Escherichia coli H299
0217	ADR28181.1	hypothetical protein NRG857_13845	Escherichia coli O83:H1 str. NRG 857C
0217	BAI56159.1	conserved hypothetical protein	Escherichia coli SE15
0218	EZJ78765.1	DEAD/DEAH box helicase family protein	Escherichia coli 1-182-04_S3_C2
0219	ABV19767.1	hypothetical protein EcE24377A_4905	Escherichia coli O139:H28 str. E24377A
0220	EKJ57690.1	hypothetical protein EC01288_2753	Escherichia coli 0.1288
0220	EKI37307.1	hypothetical protein EC07798_3223	Escherichia coli 07798
0220	EZJ84441.1	TPR repeat family protein	Escherichia coli 1-250-04_S3_C1
0220	KFD75493.1	hypothetical protein JD73_17630	Escherichia coli 48
0220	EDU63587.1	tetratricopeptide repeat protein	Escherichia coli 53638
0220	EIL58548.1	hypothetical protein EC54115_01398	Escherichia coli 541-15
0220	EFF06445.1	yphG protein	Escherichia coli B185
0220	EFF13916.1	conserved hypothetical protein	Escherichia coli B354
0220	ACT40095.1	hypothetical protein ECB_02441	Escherichia coli B str. REL606
0220	AAN81521.1	Hypothetical protein yphG	Escherichia coli CFT073
0220	CAR09144.2	conserved hypothetical protein	Escherichia coli ED1a
0220	CBJ02212.1	putative TPR-domain protein	Escherichia coli ETEC H10407
0220	EGI50352.1	conserved hypothetical protein	Escherichia coli H299
0220	CAR18874.1	conserved hypothetical protein	Escherichia coli IAI39
0220	EOW03998.1	hypothetical protein A1WO_04065	Escherichia coli KTE102
0220	EOQ57774.1	hypothetical protein WEW_01662	Escherichia coli KTE33
0220	EGI20908.1	putative tetratricopeptide repeat protein	Escherichia coli M718
0220	EGB63409.1	tetratricopeptide	Escherichia coli M863
0220	EFI89599.1	tetratricopeptide repeat protein	Escherichia coli MS 196-1
0220	EKI51486.1	hypothetical protein ECN1_2690	Escherichia coli N1
0220	AFS73241.1	hypothetical protein O3K_06670	Escherichia coli O104:H4 str. 2011C-3493
0220	CAS10374.1	predicted protein	Escherichia coli O127:H6 str. E2348/69
0220	ABV17694.1	tetratricopeptide repeat protein	Escherichia coli O139:H28 str. E24377A
0220	BAB36838.1	hypothetical protein	Escherichia coli O157:H7 str. Sakai
0220	ADR27947.1	hypothetical protein NRG857_12655	Escherichia coli O83:H1 str. NRG 857C
0220	AJM74737.1	hypothetical protein W817_14445	Escherichia coli RS218
0220	KDN07968.1	Uncharacterized protein YphG, TPR-domain containing	Escherichia coli SCB34
0220	ESA26442.1	putative protein YphG, TPR-domain containing	Escherichia coli SCD2
0220	BAG78360.1	conserved hypothetical protein	Escherichia coli SE11
0220	BAI55927.1	conserved hypothetical protein	Escherichia coli SE15
0220	AAC75602.2	DUF4380 domain-containing TPR repeat protein	Escherichia coli str. K-12 substr. MG1655
0220	CAR14045.1	conserved hypothetical protein	Escherichia coli UMN026
0221	EKJ56952.1	exodeoxyribonuclease V, gamma subunit	Escherichia coli 0.1288
0221	EKI36292.1	exodeoxyribonuclease V, gamma subunit	Escherichia coli 07798
0221	EZJ82590.1	exodeoxyribonuclease V, gamma subunit	Escherichia coli 1-182-04_S3_C2
0221	EZJ83810.1	exodeoxyribonuclease V, gamma subunit	Escherichia coli 1-250-04_S3_C1
0221	KEN96277.1	exodeoxyribonuclease V, gamma subunit	Escherichia coli 2-222-05_S3_C2
0221	KFD75216.1	exonuclease V subunit gamma	Escherichia coli 48
0221	EDU63913.1	exodeoxyribonuclease V, gamma subunit	Escherichia coli 53638
0221	EIL51966.1	exonuclease V subunit gamma	Escherichia coli 541-15
0221	EFF05237.1	exodeoxyribonuclease V	Escherichia coli B185
0221	EFF11429.1	exodeoxyribonuclease V	Escherichia coli B354
0221	ACT40322.1	exonuclease V (RecBCD complex), gamma chain	Escherichia coli B str. REL606
0221	AAN81861.1	Exodeoxyribonuclease V gamma chain	Escherichia coli CFT073
0221	CAR09438.2	exonuclease V (RecBCD complex), gamma chain	Escherichia coli ED1a
0221	CBJ02511.1	exodeoxyribonuclease V gamma subunit	Escherichia coli ETEC H10407
0221	EGI49286.1	exodeoxyribonuclease V, gamma subunit	Escherichia coli H299
0221	CAR19360.1	exonuclease V (RecBCD complex), gamma chain	Escherichia coli IAI39
0221	EOW03577.1	exodeoxyribonuclease V gamma chain	Escherichia coli KTE102
0221	EOQ52925.1	exodeoxyribonuclease V gamma chain	Escherichia coli KTE33
0221	EGI19763.1	exodeoxyribonuclease V, gamma subunit	Escherichia coli M718
0221	EGB62234.1	exodeoxyribonuclease V	Escherichia coli M863
0221	EFI88012.1	exodeoxyribonuclease V, gamma subunit	Escherichia coli MS 196-1
0221	EKI50773.1	exodeoxyribonuclease V, gamma subunit	Escherichia coli N1
0221	AFS72995.1	exonuclease V subunit gamma	Escherichia coli O104:H4 str. 2011C-3493
0221	BAI37352.1	exonuclease V, gamma chain, RecC	Escherichia coli O111:H- str. 11128
0221	CAS10639.1	exonuclease V (RecBCD complex), gamma chain	Escherichia coli O127:H6 str. E2348/69
0221	ABV20322.1	exodeoxyribonuclease V, gamma subunit	Escherichia coli O139:H28 str. E24377A
0221	BAB37102.1	DNA helicase RecC	Escherichia coli O157:H7 str. Sakai
0221	ADR28200.1	exonuclease V subunit gamma	Escherichia coli O83:H1 str. NRG 857C
0221	AJM75042.1	exonuclease V subunit gamma	Escherichia coli RS218
0221	KDN06643.1	Exodeoxyribonuclease V gamma chain	Escherichia coli SCB34
0221	ESA25629.1	Exodeoxyribonuclease V gamma chain	Escherichia coli SCD2
0221	BAG78603.1	exonuclease V gamma subunit	Escherichia coli SE11
0221	BAI56177.1	exonuclease V gamma subunit	Escherichia coli SE15
0221	AAC75861.1	exonuclease V (RecBCD complex), gamma chain	Escherichia coli str. K-12 substr. MG1655
0221	CAR14315.1	exonuclease V (RecBCD complex), gamma chain	Escherichia coli UMN026
0222	EKJ62084.1	mechanosensitive ion channel protein	Escherichia coli 0.1288
0222	EKI45601.1	transporter, small conductance mechanosensitive ion channel family protein	Escherichia coli 07798
0222	EZJ90538.1	potassium efflux system KefA	Escherichia coli 1-182-04_S3_C2
0222	EZJ89668.1	potassium efflux system KefA	Escherichia coli 1-250-04_S3_C1
0222	KEO01493.1	potassium efflux system KefA	Escherichia coli 2-222-05_S3_C2
0222	KEO01745.1	potassium efflux system KefA	Escherichia coli 2-222-05_S3_C2
0222	KEO01942.1	potassium efflux system KefA	Escherichia coli 2-222-05_S3_C2
0222	KFD76873.1	hypothetical protein JD73_11375	Escherichia coli 48
0222	EDU64832.1	potassium efflux system KefA	Escherichia coli 53638
0222	EIL55517.1	potassium efflux protein KefA	Escherichia coli 541-15
0222	EFF06750.1	potassium efflux system protein KefA	Escherichia coli B185
0222	EFF14275.1	conserved hypothetical protein	Escherichia coli B354
0222	ACT38106.1	fused conserved hypothetical protein	Escherichia coli B str. REL606
0222	AAN79062.1	Potassium efflux system kefA	Escherichia coli CFT073
0222	CAR06698.1	fused conserved hypothetical protein ; mechanosensitive channel protein	Escherichia coli ED1a
0222	CBJ00021.1	potassium efflux protein	Escherichia coli ETEC H10407
0222	EGI52226.1	potassium efflux system KefA (Protein aefA)	Escherichia coli H299
0222	CAR16346.1	fused conserved hypothetical protein ; mechanosensitive channel protein	Escherichia coli IAI39
0222	EOW10695.1	potassium efflux system KefA	Escherichia coli KTE102
0222	EOQ56711.1	potassium efflux system KefA	Escherichia coli KTE33
0222	EGI23197.1	potassium efflux system KefA (Protein aefA)	Escherichia coli M718
0222	EGB60610.1	mechanosensitive ion channel protein	Escherichia coli M863
0222	EKI55047.1	potassium efflux system KefA	Escherichia coli N1
0222	AFS75704.1	hypothetical protein O3K_19170	Escherichia coli O104:H4 str. 2011C-3493
0222	BAI34476.1	mechanosensitive channel protein	Escherichia coli O111:H- str. 11128
0222	CAS07948.1	fused conserved protein	Escherichia coli O127:H6 str. E2348/69
0222	ABV17909.1	potassium efflux system KefA	Escherichia coli O139:H28 str. E24377A
0222	BAB33941.1	mechanosensitive channel protein	Escherichia coli O157:H7 str. Sakai
0222	ADR25869.1	potassium efflux protein KefA	Escherichia coli O83:H1 str. NRG 857C
0222	AJM72643.1	hypothetical protein W817_02870	Escherichia coli RS218
0222	KDN07404.1	Potassium efflux system KefA protein	Escherichia coli SCB34
0222	ESA26825.1	Potassium efflux system KefA protein	Escherichia coli SCD2
0222	BAG76014.1	putative channel protein	Escherichia coli SE11
0222	BAI53965.1	putative channel protein	Escherichia coli SE15
0222	AAC73567.1	mechanosensitive channel protein, intermediate conductance, K+ regulated	Escherichia coli str. K-12 substr. MG1655
0222	CAR11719.1	fused conserved hypothetical protein ; mechanosensitive channel protein	Escherichia coli UMN026
0223	AAN80914.1	Putative peptide synthetase	Escherichia coli CFT073
0224	EZJ86914.1	hypothetical protein AC00_1550	Escherichia coli 1-250-04_S3_C1
0224	BAB38682.1	hypothetical protein	Escherichia coli O157:H7 str. Sakai
0225	EFF13855.1	conserved hypothetical protein	Escherichia coli B354
0226	KEN95851.1	HAD hydrolase, IA, variant 1 family protein	Escherichia coli 2-222-05_S3_C2
0227	EZJ91062.1	RHS repeat-associated core domain protein, partial	Escherichia coli 1-182-04_S3_C2
0228	EGI23326.1	conserved hypothetical protein	Escherichia coli M718
0228	CAR16063.1	conserved hypothetical protein	Escherichia coli UMN026
0229	BAI39110.1	conserved predicted protein	Escherichia coli O111:H- str. 11128
0230	EKJ54515.1	putative periplasmic binding protein	Escherichia coli 0.1288
0230	EKI34140.1	transporter, small conductance mechanosensitive ion channel family protein	Escherichia coli 07798
0230	EZJ79323.1	mechanosensitive ion channel family protein	Escherichia coli 1-182-04_S3_C2
0230	EZJ80932.1	mechanosensitive ion channel family protein	Escherichia coli 1-250-04_S3_C1
0230	KEN93807.1	mechanosensitive ion channel family protein	Escherichia coli 2-222-05_S3_C2
0230	KFD74053.1	mechanosensitive channel protein	Escherichia coli 48
0230	EDU63341.1	mechanosensitive ion channel family protein	Escherichia coli 53638
0230	EIL58268.1	hypothetical protein EC54115_02335	Escherichia coli 541-15
0230	EFF03381.1	hypothetical protein ECDG_02581	Escherichia coli B185
0230	EFF14622.1	conserved hypothetical protein	Escherichia coli B354
0230	ACT41663.1	predicted mechanosensitive channel	Escherichia coli B str. REL606
0230	AAN83667.1	Hypothetical protein yjeP precursor	Escherichia coli CFT073
0230	CAR10903.1	putative mechanosensitive channel	Escherichia coli ED1a
0230	CBJ04017.1	putative membrane protein	Escherichia coli ETEC H10407
0230	EGI52563.1	putative periplasmic binding protein	Escherichia coli H299
0230	CAR20724.1	putative mechanosensitive channel	Escherichia coli IAI39
0230	EOW12582.1	potassium efflux system protein KefA	Escherichia coli KTE102
0230	EOQ46949.1	potassium efflux system protein KefA	Escherichia coli KTE33
0230	EGI18434.1	putative periplasmic binding protein	Escherichia coli M718
0230	EGB61002.1	mechanosensitive ion channel protein	Escherichia coli M863
0230	EFI87103.1	transporter, small conductance mechanosensitive ion channel MscS family protein	Escherichia coli MS 196-1
0230	EKI47742.1	mechanosensitive ion channel protein	Escherichia coli N1
0230	AFS76421.1	putative mechanosensitive channel protein	Escherichia coli O104:H4 str. 2011C-3493
0230	BAI38781.1	predicted mechanosensitive channel	Escherichia coli O111:H- str. 11128
0230	CAS12033.1	predicted mechanosensitive channel	Escherichia coli O127:H6 str. E2348/69
0230	ABV19586.1	mechanosensitive ion channel family protein	Escherichia coli O139:H28 str. E24377A
0230	BAB38561.1	putative periplasmic binding protein	Escherichia coli O157:H7 str. Sakai
0230	ADR29638.1	hypothetical protein NRG857_21155	Escherichia coli O83:H1 str. NRG 857C
0230	AJM76429.1	mechanosensitive channel protein	Escherichia coli RS218
0230	KDN04963.1	Potassium efflux system KefA protein	Escherichia coli SCB34
0230	BAG79983.1	conserved hypothetical protein	Escherichia coli SE11
0230	BAI57588.1	conserved hypothetical protein	Escherichia coli SE15
0230	AAC77119.1	mechanosensitive channel protein, miniconductance	Escherichia coli str. K-12 substr. MG1655
0230	CAR15808.1	putative mechanosensitive channel	Escherichia coli UMN026
0231	EKJ58595.1	hypothetical protein EC01288_2242	Escherichia coli 0.1288
0231	EKI39998.1	putative sensor-type protein	Escherichia coli 07798
0231	EZJ84649.1	diguanylate cyclase domain protein	Escherichia coli 1-182-04_S3_C2
0231	KEN97495.1	diguanylate cyclase domain protein	Escherichia coli 2-222-05_S3_C2
0231	KFD76067.1	diguanylate cyclase	Escherichia coli 48
0231	EDU66026.1	PAS fold family protein	Escherichia coli 53638
0231	EIL57702.1	putative sensor protein	Escherichia coli 541-15
0231	EFF05983.1	yegE protein	Escherichia coli B185
0231	EFF13383.1	conserved hypothetical protein	Escherichia coli B354
0231	ACT39631.1	predicted diguanylate cyclase, GGDEF domain signalling protein	Escherichia coli B str. REL606
0231	AAN81050.1	Hypothetical protein yegE	Escherichia coli CFT073
0231	CAR08597.2	putative diguanylate cyclase, GGDEF domain signalling protein	Escherichia coli ED1a
0231	CBJ01713.1	putative signal transduction protein	Escherichia coli ETEC H10407
0231	EGI49904.1	putative sensor-type protein	Escherichia coli H299
0231	CAR17083.1	putative diguanylate cyclase, GGDEF domain signalling protein	Escherichia coli IAI39
0231	EOQ59904.1	diguanylate cyclase	Escherichia coli KTE33
0231	EGI20420.1	putative sensor-type protein	Escherichia coli M718
0231	EGB63610.1	GGDEF domain-containing protein	Escherichia coli M863
0231	EFI87925.1	PAS domain S-box protein	Escherichia coli MS 196-1
0231	EKI52356.1	hypothetical protein ECN1_2069	Escherichia coli N1
0231	AFS73720.1	putative diguanylate cyclase	Escherichia coli O104:H4 str. 2011C-3493
0231	BAI36628.1	predicted diguanylate cyclase	Escherichia coli O111:H- str. 11128
0231	ABV17706.1	sensory box-containing diguanylate cyclase	Escherichia coli O139:H28 str. E24377A
0231	ADR27517.1	putative sensor protein	Escherichia coli O83:H1 str. NRG 857C
0231	AJM74265.1	diguanylate cyclase	Escherichia coli RS218
0231	KDN06869.1	hypothetical protein DH22_2381	Escherichia coli SCB34
0231	BAG77865.1	conserved hypothetical protein	Escherichia coli SE11
0231	BAI55496.1	conserved hypothetical protein	Escherichia coli SE15
0231	AAC75128.1	putative diguanylate cyclase	Escherichia coli str. K-12 substr. MG1655
0231	CAR13593.1	putative diguanylate cyclase, GGDEF domain signalling protein	Escherichia coli UMN026
0232	KFD77420.1	type I restriction endonuclease	Escherichia coli 48
0232	EGB60912.1	HsdR family protein type I site-specific deoxyribonuclease	Escherichia coli M863
0232	KDN04617.1	Type I restriction-modification system, restriction subunit R	Escherichia coli SCB34
0233	EKI50245.1	hypothetical protein ECN1_3147	Escherichia coli N1
0234	EDU65060.1	type I restriction-modification enzyme, R subunit	Escherichia coli 53638
0234	EIL54048.1	type I site-specific deoxyribonuclease, HsdR family protein	Escherichia coli 541-15
0234	CBJ01455.1	putative type I restriction enzyme HsdR protein	Escherichia coli ETEC H10407
0235	AAN83800.1	Hypothetical protein c5378	Escherichia coli CFT073
0236	EZJ79077.1	antigen 43	Escherichia coli 1-182-04_S3_C2
0236	KFD77089.1	hypothetical protein JD73_12480	Escherichia coli 48
0236	KFD77674.1	hypothetical protein JD73_00625	Escherichia coli 48
0236	KFD78887.1	hypothetical protein JD73_07125	Escherichia coli 48
0236	KFD79114.1	hypothetical protein JD73_08435	Escherichia coli 48
0236	AAN79747.1	Antigen 43 precursor	Escherichia coli CFT073
0236	AAN82103.1	Antigen 43 precursor	Escherichia coli CFT073
0236	CAR11130.1	antigen 43 (Ag43) phase-variable biofilm formation autotransporter; CP4-44 prophage	Escherichia coli ED1a
0236	EOW12418.1	antigen 43	Escherichia coli KTE102
0236	EGI23254.1	antigen 43 (AG43) (Fluffing protein)	Escherichia coli M718
0236	EKI54257.1	antigen 43	Escherichia coli N1
0236	AFS72773.1	antigen 43 (Ag43) phase-variable biofilm formation autotransporter, CP4-44 prophage	Escherichia coli O104:H4 str. 2011C-3493
0236	KDN06071.1	Antigen 43 precursor	Escherichia coli SCB34
0236	AAT48141.1	CP4-44 prophage; antigen 43 (Ag43) phase-variable biofilm formation autotransporter	Escherichia coli str. K-12 substr. MG1655
0236	CAR14559.1	antigen 43 (Ag43) phase-variable biofilm formation autotransporter; CP4-44 prophage	Escherichia coli UMN026
0236	CAR15992.1	antigen 43 (Ag43) phase-variable biofilm formation autotransporter; CP4-44 prophage	Escherichia coli UMN026
0237	EKJ56529.1	evolved beta-galactosidase alpha-subunit	Escherichia coli 0.1288
0237	EKI35974.1	evolved beta-galactosidase alpha-subunit	Escherichia coli 07798
0237	EZJ81908.1	evolved beta-galactosidase subunit alpha	Escherichia coli 1-182-04_S3_C2
0237	EZJ83300.1	evolved beta-galactosidase subunit alpha	Escherichia coli 1-250-04_S3_C1
0237	KEN95491.1	evolved beta-galactosidase subunit alpha	Escherichia coli 2-222-05_S3_C2
0237	KFD77813.1	beta-D-galactosidase	Escherichia coli 48
0237	EDU65777.1	beta-galactosidase, subunit alpha	Escherichia coli 53638
0237	EIL52769.1	cryptic beta-D-galactosidase subunit alpha	Escherichia coli 541-15
0237	EFF04853.1	beta-galactosidase	Escherichia coli B185
0237	EFF11716.1	hypothetical protein ECEG_02466	Escherichia coli B354
0237	ACT40594.1	cryptic beta-D-galactosidase, alpha subunit	Escherichia coli B str. REL606
0237	AAN82278.1	Evolved beta-galactosidase alpha-subunit	Escherichia coli CFT073
0237	CAR09893.2	cryptic beta-D-galactosidase, alpha subunit	Escherichia coli ED1a
0237	CBJ02846.1	evolved beta-galactosidase subunit alpha	Escherichia coli ETEC H10407
0237	EGI49550.1	evolved beta-galactosidase subunit alpha (Lactase)	Escherichia coli H299
0237	CAR19690.1	cryptic beta-D-galactosidase, alpha subunit	Escherichia coli IAI39
0237	EOW02447.1	evolved beta-galactosidase subunit alpha	Escherichia coli KTE102
0237	EOQ51734.1	evolved beta-galactosidase subunit alpha	Escherichia coli KTE33
0237	EGI20135.1	evolved beta-galactosidase subunit alpha (Lactase)	Escherichia coli M718
0237	EGB62037.1	glycosyl hydrolase 2	Escherichia coli M863
0237	EFI88369.1	Beta galactosidase small chain	Escherichia coli MS 196-1
0237	EKI50353.1	evolved beta-galactosidase alpha-subunit	Escherichia coli N1
0237	AFS72644.1	cryptic beta-D-galactosidase subunit alpha	Escherichia coli O104:H4 str. 2011C-3493
0237	BAI37678.1	cryptic beta-D-galactosidase, alpha subunit	Escherichia coli O111:H- str. 11128
0237	CAS10917.1	cryptic beta-D-galactosidase, alpha subunit	Escherichia coli O127:H6 str. E2348/69
0237	ABV20277.1	beta-galactosidase, subunit alpha	Escherichia coli O139:H28 str. E24377A
0237	BAB37381.1	evolved beta-D-galactosidase alpha subunit	Escherichia coli O157:H7 str. Sakai
0237	ADR28473.1	cryptic beta-D-galactosidase subunit alpha	Escherichia coli O83:H1 str. NRG 857C
0237	AJM75304.1	beta-D-galactosidase subunit alpha	Escherichia coli RS218
0237	KDN05910.1	Evolved beta-D-galactosidase, alpha subunit	Escherichia coli SCB34
0237	ESA29923.1	Evolved beta-D-galactosidase, alpha subunit	Escherichia coli SCD2
0237	BAG78881.1	evolved beta-D-galactosidase alpha subunit	Escherichia coli SE11
0237	BAI56459.1	evolved beta-D-galactosidase alpha subunit	Escherichia coli SE15
0237	AAT48164.1	evolved beta-D-galactosidase, alpha subunit	Escherichia coli str. K-12 substr. MG1655
0237	CAR14714.1	cryptic beta-D-galactosidase, alpha subunit	Escherichia coli UMN026
0238	EIL55171.1	putative adhesin, partial	Escherichia coli 541-15
0239	ABV19448.1	bacterial Ig family protein	Escherichia coli O139:H28 str. E24377A
0240	EKI51034.1	putative type I restriction-modification system endonuclease	Escherichia coli N1
0241	EZJ86415.1	phage tail tape measure protein, lambda family	Escherichia coli 1-250-04_S3_C1
0241	KFD73598.1	lambda family phage tail tape measure protein	Escherichia coli 48
0241	CAR07652.2	tail length tape measure protein	Escherichia coli ED1a
0241	CAR07887.2	tail component measure protein in prophage	Escherichia coli ED1a
0241	CAR08681.2	tail component measure protein in prophage	Escherichia coli ED1a
0241	CAR17013.1	tail length tape measure protein	Escherichia coli IAI39
0241	BAI35390.1	putative tail length tape measure protein	Escherichia coli O111:H- str. 11128
0241	BAI35666.1	putative tail length tape measure protein	Escherichia coli O111:H- str. 11128
0241	BAI36266.1	putative tail length tape measure protein	Escherichia coli O111:H- str. 11128
0241	BAI38646.1	putative tail length tape measure protein	Escherichia coli O111:H- str. 11128
0241	CAS08980.1	predicted tail length tape measure protein	Escherichia coli O127:H6 str. E2348/69
0241	BAB34976.1	putative tail length tape measure protein	Escherichia coli O157:H7 str. Sakai
0241	BAB35663.1	putative tail length tape measure protein	Escherichia coli O157:H7 str. Sakai
0241	KDN08935.1	Phage tail length tape-measure protein 1	Escherichia coli SCB34
0242	ABV17208.1	helicase, SNF2 family	Escherichia coli O139:H28 str. E24377A
0243	EGI49745.1	putative tail component of cryptic prophage	Escherichia coli H299
0243	KDN06332.1	Phage tail length tape-measure protein 1	Escherichia coli SCB34
0244	EOQ56567.1	hypothetical protein WEW_02276	Escherichia coli KTE33
0245	ABV20607.1	type I site-specific deoxyribonuclease, HsdR family	Escherichia coli O139:H28 str. E24377A
0246	CAR07055.1	putative CRISPR-associated helicase	Escherichia coli ED1a
0246	EOQ57501.1	CRISPR-associated helicase cas3, subtype I-f/ypest	Escherichia coli KTE33
0246	ADR26229.1	putative CRISPR-associated helicase	Escherichia coli O83:H1 str. NRG 857C
0246	AJM73014.1	CRISPR-associated protein Cas3	Escherichia coli RS218
0247	CBJ00338.1	putative phage tail length tape measure protein	Escherichia coli ETEC H10407
0247	EGI22785.1	putative alpha helix protein	Escherichia coli M718
0247	BAG76972.1	putative phage tail protein	Escherichia coli SE11
0248	EKJ62526.1	carbamoyl-phosphate synthase large chain	Escherichia coli 0.1288
0248	EKI46083.1	carbamoyl-phosphate synthase large chain	Escherichia coli 07798
0248	EZJ91027.1	carbamoyl-phosphate synthase large chain	Escherichia coli 1-250-04_S3_C1
0248	KEO02881.1	carbamoyl-phosphate synthase large chain	Escherichia coli 2-222-05_S3_C2
0248	KFD77330.1	carbamoyl phosphate synthase large subunit	Escherichia coli 48
0248	EDU64003.1	carbamoyl-phosphate synthase, large subunit	Escherichia coli 53638
0248	EIL58100.1	carbamoyl phosphate synthase large subunit	Escherichia coli 541-15
0248	EFF03624.1	carbamoyl-phosphate synthase	Escherichia coli B185
0248	EFF14858.1	carbamoyl-phosphate synthase	Escherichia coli B354
0248	ACT37731.1	carbamoyl-phosphate synthase large subunit	Escherichia coli B str. REL606
0248	AAN78539.1	Carbamoyl-phosphate synthase large chain	Escherichia coli CFT073
0248	CAR06254.1	carbamoyl-phosphate synthase large subunit	Escherichia coli ED1a
0248	CBI99534.1	carbamoyl-phosphate synthase large chain	Escherichia coli ETEC H10407
0248	EGI52798.1	carbamoyl-phosphate synthase, large subunit	Escherichia coli H299
0248	CAR16175.1	carbamoyl-phosphate synthase large subunit	Escherichia coli IAI39
0248	EOW11533.1	carbamoyl-phosphate synthase large chain	Escherichia coli KTE102
0248	EOQ55445.1	carbamoyl-phosphate synthase large chain	Escherichia coli KTE33
0248	EGI23427.1	carbamoyl-phosphate synthase, large subunit	Escherichia coli M718
0248	EGB60336.1	carbamoyl-phosphate synthase	Escherichia coli M863
0248	EFI88479.1	carbamoyl-phosphate synthase, large subunit	Escherichia coli MS 196-1
0248	EKI55989.1	carbamoyl-phosphate synthase large chain	Escherichia coli N1
0248	AFS76139.1	carbamoyl phosphate synthase large subunit	Escherichia coli O104:H4 str. 2011C-3493
0248	BAI34034.1	carbamoyl-phosphate synthase large subunit	Escherichia coli O111:H- str. 11128
0248	CAS07581.1	carbamoyl-phosphate synthase large subunit	Escherichia coli O127:H6 str. E2348/69
0248	ABV20750.1	carbamoyl-phosphate synthase, large subunit	Escherichia coli O139:H28 str. E24377A
0248	BAB33459.1	carbamoyl-phosphate synthase large subunit	Escherichia coli O157:H7 str. Sakai
0248	ADR25466.1	carbamoyl phosphate synthase large subunit	Escherichia coli O83:H1 str. NRG 857C
0248	AJM72256.1	carbamoyl phosphate synthase large subunit	Escherichia coli RS218
0248	KDN04525.1	Carbamoyl-phosphate synthase large chain	Escherichia coli SCB34
0248	ESA29375.1	Carbamoyl-phosphate synthase large chain	Escherichia coli SCD2
0248	BAG75557.1	carbamoyl-phosphate synthase large subunit	Escherichia coli SE11
0248	BAI53576.1	carbamoyl-phosphate synthase large subunit	Escherichia coli SE15
0248	AAC73144.1	carbamoyl-phosphate synthase large subunit	Escherichia coli str. K-12 substr. MG1655
0248	CAR11257.1	carbamoyl-phosphate synthase large subunit	Escherichia coli UMN026
0249	KEN91579.1	phage tail tape measure protein, TP901 family, core region	Escherichia coli 2-222-05_S3_C2
0250	EFF14079.1	conserved hypothetical protein	Escherichia coli B354
0250	ESA27468.1	hypothetical protein L913_1887	Escherichia coli SCD2
0251	EKJ60747.1	ribonuclease, Rne/Rng family	Escherichia coli 0.1288
0251	EKI44096.1	ribonuclease E	Escherichia coli 07798
0251	EZJ88487.1	ribonuclease E	Escherichia coli 1-182-04_S3_C2
0251	EZJ87692.1	ribonuclease E	Escherichia coli 1-250-04_S3_C1
0251	KEO00232.1	ribonuclease E	Escherichia coli 2-222-05_S3_C2
0251	KFD74529.1	ribonuclease E	Escherichia coli 48
0251	EDU65142.1	ribonuclease E	Escherichia coli 53638
0251	EIL48024.1	ribonuclease E	Escherichia coli 541-15
0251	EFF07409.1	rne	Escherichia coli B185
0251	EFF12402.1	rne	Escherichia coli B354
0251	ACT38762.1	fused ribonucleaseE: endoribonuclease/RNA-binding protein/RNA degradosome binding protein	Escherichia coli B str. REL606
0251	AAN79824.1	Ribonuclease E	Escherichia coli CFT073
0251	CAR07429.1	fused ribonucleaseE: endoribonuclease ; RNA-binding protein ;RNA degradosome binding protein	Escherichia coli ED1a
0251	CBJ00657.1	ribonuclease E	Escherichia coli ETEC H10407
0251	EGI51398.1	ribonuclease E (RNase E)	Escherichia coli H299
0251	CAR18203.1	fused ribonucleaseE: endoribonuclease ; RNA-binding protein ;RNA degradosome binding protein	Escherichia coli IAI39
0251	EOW08142.1	ribonuclease E	Escherichia coli KTE102
0251	EOQ76219.1	ribonuclease E	Escherichia coli KTE33
0251	EGI22473.1	ribonuclease E (RNase E)	Escherichia coli M718
0251	EGB62451.1	rne/Rng family protein ribonuclease	Escherichia coli M863
0251	EFI85600.1	rne RNase E (first module)	Escherichia coli MS 196-1
0251	EKI54106.1	ribonuclease E	Escherichia coli N1
0251	AFS74906.1	ribonuclease E	Escherichia coli O104:H4 str. 2011C-3493
0251	BAI35298.1	fused ribonucleaseE: endoribonuclease/RNA-binding protein/RNA degradosome binding protein	Escherichia coli O111:H- str. 11128
0251	CAS08724.1	fused ribonuclease E: endoribonuclease/RNA-binding protein/RNA degradosome binding protein	Escherichia coli O127:H6 str. E2348/69
0251	ABV20931.1	ribonuclease E	Escherichia coli O139:H28 str. E24377A
0251	BAB34885.1	RNase E	Escherichia coli O157:H7 str. Sakai
0251	ADR26473.1	ribonuclease E	Escherichia coli O83:H1 str. NRG 857C
0251	AJM73231.1	ribonuclease E	Escherichia coli RS218
0251	KDN04173.1	Ribonuclease E	Escherichia coli SCB34
0251	BAG76671.1	ribonuclease E	Escherichia coli SE11
0251	BAI54523.1	ribonuclease E	Escherichia coli SE15
0251	AAC74168.1	endoribonuclease; RNA-binding protein;RNA degradosome binding protein	Escherichia coli str. K-12 substr. MG1655
0251	CAR12470.1	fused ribonucleaseE: endoribonuclease ; RNA-binding protein ;RNA degradosome binding protein	Escherichia coli UMN026
0252	EKI34249.1	type I site-specific deoxyribonuclease, HsdR family	Escherichia coli 07798
0252	EIL53560.1	type I restriction-modification system restriction subunit R	Escherichia coli 541-15
0252	EFF03481.1	type I restriction enzyme EcoR124II R protein	Escherichia coli B185
0252	EGI18649.1	type I site-specific deoxyribonuclease, HsdR	Escherichia coli M718
0252	CAS12156.1	predicted type I restriction-modification enzyme R subunit	Escherichia coli O127:H6 str. E2348/69
0253	BAI39005.1	plasmid transfer protein TrhN	Escherichia coli O111:H- str. 11128
0254	EKI37230.1	AIDA autotransporter-like protein	Escherichia coli 07798
0254	CAS10252.1	AidA autotransporter-like protein	Escherichia coli O127:H6 str. E2348/69
0255	KDN08580.1	putative large exoprotein involved in heme utilization or adhesion of ShlA/HecA/FhaA family	Escherichia coli SCB34
0256	EKJ62081.1	acriflavine resistance protein B	Escherichia coli 0.1288
0256	EKI45598.1	acriflavine resistance protein B	Escherichia coli 07798
0256	EZJ90535.1	acriflavine resistance protein B	Escherichia coli 1-182-04_S3_C2
0256	EZJ89705.1	acriflavine resistance protein B	Escherichia coli 1-250-04_S3_C1
0256	KEO01490.1	acriflavine resistance protein B	Escherichia coli 2-222-05_S3_C2
0256	KEO01742.1	acriflavine resistance protein B	Escherichia coli 2-222-05_S3_C2
0256	KEO01939.1	acriflavine resistance protein B	Escherichia coli 2-222-05_S3_C2
0256	KFD76876.1	multidrug transporter	Escherichia coli 48
0256	EDU66694.1	acriflavine resistance protein B	Escherichia coli 53638
0256	EIL55520.1	multidrug efflux system protein AcrB	Escherichia coli 541-15
0256	EFF06747.1	acriflavin resistance protein B	Escherichia coli B185
0256	EFF14271.1	multidrug efflux protein	Escherichia coli B354
0256	ACT38103.1	multidrug efflux system protein	Escherichia coli B str. REL606
0256	AAN79058.1	Acriflavine resistance protein B	Escherichia coli CFT073
0256	CAR06695.1	multidrug efflux system protein	Escherichia coli ED1a
0256	CBJ00018.1	acriflavin resistance protein B	Escherichia coli ETEC H10407
0256	EGI52223.1	acriflavine resistance protein B	Escherichia coli H299
0256	EOW10692.1	acriflavine resistance protein B	Escherichia coli KTE102
0256	EOQ56714.1	acriflavine resistance protein B	Escherichia coli KTE33
0256	EGI23194.1	acriflavine resistance protein B	Escherichia coli M718
0256	EGB60607.1	hydrophobe/amphiphile efflux-1 family protein RND transporter	Escherichia coli M863
0256	EFI88246.1	acriflavine resistance protein B	Escherichia coli MS 196-1
0256	EKI55044.1	acriflavine resistance protein B	Escherichia coli N1
0256	AFS75707.1	multidrug efflux system protein AcrB	Escherichia coli O104:H4 str. 2011C-3493
0256	BAI34473.1	multidrug efflux system protein AcrB	Escherichia coli O111:H- str. 11128
0256	CAS07945.1	multidrug efflux system protein	Escherichia coli O127:H6 str. E2348/69
0256	ABV18693.1	acriflavine resistance protein B	Escherichia coli O139:H28 str. E24377A
0256	BAB33938.1	acridine efflux pump	Escherichia coli O157:H7 str. Sakai
0256	ADR25866.1	multidrug efflux system protein AcrB	Escherichia coli O83:H1 str. NRG 857C
0256	KDN07401.1	RND efflux system, inner membrane transporter CmeB	Escherichia coli SCB34
0256	ESA26823.1	RND efflux system, inner membrane transporter CmeB	Escherichia coli SCD2
0256	BAG76011.1	acridine efflux pump protein AcrB	Escherichia coli SE11
0256	BAI53962.1	acridine efflux pump protein AcrB	Escherichia coli SE15
0256	AAC73564.1	multidrug efflux system protein	Escherichia coli str. K-12 substr. MG1655
0256	CAR11716.1	multidrug efflux system protein	Escherichia coli UMN026
0257	EKJ62010.1	exonuclease SbcC	Escherichia coli 0.1288
0257	EKI45526.1	exonuclease SbcC	Escherichia coli 07798
0257	EZJ90658.1	nuclease sbcCD subunit C	Escherichia coli 1-182-04_S3_C2
0257	EZJ89706.1	nuclease sbcCD subunit C	Escherichia coli 1-250-04_S3_C1
0257	KEO01421.1	nuclease sbcCD subunit C	Escherichia coli 2-222-05_S3_C2
0257	KEO01673.1	nuclease sbcCD subunit C	Escherichia coli 2-222-05_S3_C2
0257	KEO01870.1	nuclease sbcCD subunit C	Escherichia coli 2-222-05_S3_C2
0257	KFD76943.1	exonuclease SbcC	Escherichia coli 48
0257	EDU62041.1	exonuclease sbcC	Escherichia coli 53638
0257	EIL55587.1	exonuclease subunit SbcC	Escherichia coli 541-15
0257	EFF06680.1	exonuclease subunit SbcC	Escherichia coli B185
0257	EFF14202.1	nuclease SbcCD	Escherichia coli B354
0257	ACT38036.1	exonuclease, dsDNA, ATP-dependent	Escherichia coli B str. REL606
0257	AAN78983.1	Exonuclease sbcC	Escherichia coli CFT073
0257	CAR06629.1	exonuclease, dsDNA, ATP-dependent	Escherichia coli ED1a
0257	CBI99954.1	exonuclease SbcC	Escherichia coli ETEC H10407
0257	EGI52156.1	ATP-dependent dsDNA exonuclease	Escherichia coli H299
0257	CAR16425.1	exonuclease, dsDNA, ATP-dependent	Escherichia coli IAI39
0257	EOW10625.1	nuclease sbcCD subunit C	Escherichia coli KTE102
0257	EOQ56780.1	nuclease sbcCD subunit C	Escherichia coli KTE33
0257	EGI23118.1	exonuclease SbcC	Escherichia coli M718
0257	EGB60804.1	exonuclease SbcC	Escherichia coli M863
0257	EFI88193.1	nuclease sbcCD, subunit C	Escherichia coli MS 196-1
0257	EKI55400.1	exonuclease SbcC	Escherichia coli N1
0257	AFS75774.1	exonuclease subunit SbcC	Escherichia coli O104:H4 str. 2011C-3493
0257	BAI34407.1	ATP-dependent dsDNA exonuclease SbcC	Escherichia coli O111:H- str. 11128
0257	CAS07880.1	exonuclease SbcC, dsDNA, ATP-dependent	Escherichia coli O127:H6 str. E2348/69
0257	ABV16923.1	nuclease SbcCD, C subunit	Escherichia coli O139:H28 str. E24377A
0257	BAB33870.1	ATP-dependent dsDNA exonuclease	Escherichia coli O157:H7 str. Sakai
0257	ADR25801.1	exonuclease subunit SbcC	Escherichia coli O83:H1 str. NRG 857C
0257	AJM72582.1	exonuclease subunit SbcC	Escherichia coli RS218
0257	KDN07331.1	Exonuclease SbcC	Escherichia coli SCB34
0257	ESA27389.1	Exonuclease SbcC	Escherichia coli SCD2
0257	BAG75941.1	ATP-dependent dsDNA exonuclease SbcC	Escherichia coli SE11
0257	BAI53897.1	ATP-dependent dsDNA exonuclease SbcC	Escherichia coli SE15
0257	AAC73500.1	exonuclease, dsDNA, ATP-dependent	Escherichia coli str. K-12 substr. MG1655
0257	CAR11649.1	exonuclease, dsDNA, ATP-dependent	Escherichia coli UMN026
0258	EKJ61626.1	cation efflux system protein CusA	Escherichia coli 0.1288
0258	EKI45676.1	czcA family heavy metal efflux pump protein	Escherichia coli 07798
0258	EZJ90330.1	cation efflux system protein CusA	Escherichia coli 1-182-04_S3_C2
0258	EZJ89501.1	cation efflux system protein CusA	Escherichia coli 1-250-04_S3_C1
0258	KEN93154.1	cation efflux system protein CusA	Escherichia coli 2-222-05_S3_C2
0258	KEO03221.1	cation efflux system protein CusA	Escherichia coli 2-222-05_S3_C2
0258	KFD76792.1	cation transporter	Escherichia coli 48
0258	EDU62913.1	cation efflux system protein cusA	Escherichia coli 53638
0258	EIL51781.1	copper/silver efflux system, membrane component	Escherichia coli 541-15
0258	EIL53056.1	CzcA family heavy metal efflux protein, partial	Escherichia coli 541-15
0258	EIL55740.1	hypothetical protein EC54115_09061, partial	Escherichia coli 541-15
0258	EFF06903.1	cation efflux system protein cusA	Escherichia coli B185
0258	EFF14359.1	conserved hypothetical protein	Escherichia coli B354
0258	ACT38223.1	copper/silver efflux system, membrane component	Escherichia coli B str. REL606
0258	AAN79136.1	Putative cation efflux system protein cusA	Escherichia coli CFT073
0258	CAR06776.1	copper/silver efflux system, membrane component	Escherichia coli ED1a
0258	CBI99722.1	copper/silver efflux system, membrane component	Escherichia coli ETEC H10407
0258	CBJ00109.1	cation efflux system protein	Escherichia coli ETEC H10407
0258	EGI51844.1	cation efflux system protein CusA	Escherichia coli H299
0258	CAR16687.1	copper/silver efflux system, membrane component	Escherichia coli IAI39
0258	EOW10144.1	cation efflux system protein CusA	Escherichia coli KTE102
0258	EOQ57172.1	cation efflux system protein CusA	Escherichia coli KTE33
0258	EGI21917.1	cation efflux system protein CusA	Escherichia coli M718
0258	EGB62936.1	CzcA family protein heavy metal efflux pump protein	Escherichia coli M863
0258	EFI87501.1	cation efflux system protein CusA	Escherichia coli MS 196-1
0258	EKI55124.1	cation efflux system protein cusA	Escherichia coli N1
0258	AFS72238.1	Cu(I)/Ag(I) efflux system membrane protein CusA	Escherichia coli O104:H4 str. 2011C-3493
0258	AFS75619.1	copper/silver efflux system, membrane component	Escherichia coli O104:H4 str. 2011C-3493
0258	BAI34574.1	copper/silver efflux system protein CusA	Escherichia coli O111:H- str. 11128
0258	CAS08023.1	copper/silver efflux system, membrane component	Escherichia coli O127:H6 str. E2348/69
0258	ABV21096.1	cation efflux system protein cusA	Escherichia coli O139:H28 str. E24377A
0258	BAB34036.1	putative inner membrane component for iron transport	Escherichia coli O157:H7 str. Sakai
0258	ADR25947.1	copper/silver efflux system, membrane component	Escherichia coli O83:H1 str. NRG 857C
0258	KDN07485.1	Cobalt-zinc-cadmium resistance protein CzcA	Escherichia coli SCB34
0258	ESA30834.1	Cobalt-zinc-cadmium resistance protein CzcA	Escherichia coli SCD2
0258	BAG76163.1	putative cation efflux system protein CusA	Escherichia coli SE11
0258	BAI54045.1	putative cation efflux system protein CusA	Escherichia coli SE15
0258	AAC73676.1	copper/silver efflux system, membrane component	Escherichia coli str. K-12 substr. MG1655
0258	CAR11880.1	copper/silver efflux system, membrane component	Escherichia coli UMN026
0259	EKJ62136.1	beta-galactosidase	Escherichia coli 0.1288
0259	EKI45488.1	beta-galactosidase	Escherichia coli 07798
0259	EZJ90773.1	beta-galactosidase	Escherichia coli 1-182-04_S3_C2
0259	EZJ89931.1	beta-galactosidase	Escherichia coli 1-250-04_S3_C1
0259	KEO02014.1	beta-galactosidase	Escherichia coli 2-222-05_S3_C2
0259	KFD76994.1	beta-D-galactosidase	Escherichia coli 48
0259	EDU66561.1	beta-galactosidase	Escherichia coli 53638
0259	EIL55372.1	beta-D-galactosidase	Escherichia coli 541-15
0259	EFF06628.1	beta-galactosidase	Escherichia coli B185
0259	EFF14155.1	lacZ	Escherichia coli B354
0259	ACT37989.1	beta-D-galactosidase	Escherichia coli B str. REL606
0259	AAN78938.1	Beta-galactosidase	Escherichia coli CFT073
0259	CAR06583.1	beta-D-galactosidase	Escherichia coli ED1a
0259	CBI99905.1	beta-galactosidase	Escherichia coli ETEC H10407
0259	EGI52108.1	beta-galactosidase (Lactase)	Escherichia coli H299
0259	CAR16474.1	beta-D-galactosidase	Escherichia coli IAI39
0259	EOW10582.1	beta-galactosidase	Escherichia coli KTE102
0259	EOQ56817.1	beta-galactosidase	Escherichia coli KTE33
0259	EGI23064.1	beta-galactosidase (Lactase)	Escherichia coli M718
0259	EGB60750.1	glycosyl hydrolase 2	Escherichia coli M863
0259	EFI89897.1	Beta galactosidase small chain, partial	Escherichia coli MS 196-1
0259	EKI55572.1	beta-galactosidase	Escherichia coli N1
0259	AFS75819.1	beta-D-galactosidase	Escherichia coli O104:H4 str. 2011C-3493
0259	BAI34365.1	beta-D-galactosidase LacZ	Escherichia coli O111:H- str. 11128
0259	CAS07847.1	beta-D-galactosidase	Escherichia coli O127:H6 str. E2348/69
0259	ABV16715.1	beta-galactosidase	Escherichia coli O139:H28 str. E24377A
0259	BAB33820.1	beta-D-galactosidase	Escherichia coli O157:H7 str. Sakai
0259	ADR25763.1	beta-D-galactosidase	Escherichia coli O83:H1 str. NRG 857C
0259	AJM72547.1	beta-D-galactosidase	Escherichia coli RS218
0259	KDN07285.1	Beta-galactosidase	Escherichia coli SCB34
0259	ESA27346.1	Beta-galactosidase	Escherichia coli SCD2
0259	BAG75893.1	beta-D-galactosidase LacZ	Escherichia coli SE11
0259	BAI53855.1	beta-D-galactosidase	Escherichia coli SE15
0259	AAC73447.1	beta-D-galactosidase	Escherichia coli str. K-12 substr. MG1655
0259	CAR11602.1	beta-D-galactosidase	Escherichia coli UMN026
0260	EGB60000.1	entero exodeoxyribonuclease VIII	Escherichia coli M863
0261	ABV19256.1	type I site-specific deoxyribonuclease, HsdR family	Escherichia coli O139:H28 str. E24377A
0262	EKJ59318.1	hypothetical protein EC01288_1740	Escherichia coli 0.1288
0262	EKI40920.1	hypothetical protein EC07798_2316	Escherichia coli 07798
0262	EZJ86384.1	4Fe-4S dicluster domain protein	Escherichia coli 1-182-04_S3_C2
0262	EZJ86209.1	4Fe-4S dicluster domain protein	Escherichia coli 1-250-04_S3_C1
0262	KEN98794.1	4Fe-4S dicluster domain protein	Escherichia coli 2-222-05_S3_C2
0262	KFD74807.1	membrane protein	Escherichia coli 48
0262	EDU63075.1	oxidoreductase, FAD-binding	Escherichia coli 53638
0262	EIL48994.1	putative FAD-linked oxidoreductase	Escherichia coli 541-15
0262	EFF05630.1	oxidoreductase	Escherichia coli B185
0262	EFF12952.1	conserved hypothetical protein	Escherichia coli B354
0262	ACT39320.1	predicted FAD-linked oxidoreductase	Escherichia coli B str. REL606
0262	AAN80542.1	Hypothetical protein ydiJ	Escherichia coli CFT073
0262	CAR08079.2	putative conserved FAD-linked oxidoreductase	Escherichia coli ED1a
0262	CBJ01224.1	putative FAD-binding oxidase	Escherichia coli ETEC H10407
0262	EGI50606.1	putative oxidase	Escherichia coli H299
0262	CAR17505.1	putative conserved FAD-linked oxidoreductase	Escherichia coli IAI39
0262	EOW06719.1	FAD-linked oxidoreductase	Escherichia coli KTE102
0262	EOQ71521.1	FAD-linked oxidoreductase	Escherichia coli KTE33
0262	EGI21257.1	putative oxidase	Escherichia coli M718
0262	EFI87235.1	FAD linked oxidase, C-terminal domain protein	Escherichia coli MS 196-1
0262	EKI53324.1	hypothetical protein ECN1_1656	Escherichia coli N1
0262	AFS74250.1	putative FAD-linked oxidoreductase	Escherichia coli O104:H4 str. 2011C-3493
0262	BAI36029.1	predicted FAD-linked oxidoreductase	Escherichia coli O111:H- str. 11128
0262	CAS09320.1	predicted FAD-linked oxidoreductase	Escherichia coli O127:H6 str. E2348/69
0262	ABV19984.1	oxidoreductase, FAD-binding	Escherichia coli O139:H28 str. E24377A
0262	BAB35817.1	putative oxidase	Escherichia coli O157:H7 str. Sakai
0262	ADR27114.1	putative conserved FAD-linked oxidoreductase	Escherichia coli O83:H1 str. NRG 857C
0262	AJM73824.1	membrane protein	Escherichia coli RS218
0262	KDN05455.1	Fe-S protein, lactate dehydrogenase like protein	Escherichia coli SCB34
0262	ESA28988.1	Fe-S protein, lactate dehydrogenase	Escherichia coli SCD2
0262	BAG77334.1	putative oxidase	Escherichia coli SE11
0262	BAI55087.1	putative oxidase	Escherichia coli SE15
0262	AAC74757.1	putative FAD-linked oxidoreductase	Escherichia coli str. K-12 substr. MG1655
0262	CAR13172.1	putative conserved FAD-linked oxidoreductase	Escherichia coli UMN026
0263	EKJ58357.1	multidrug resistance protein MdtB	Escherichia coli 0.1288
0263	EKI45187.1	multidrug resistance protein MdtB	Escherichia coli 07798
0263	EZJ84619.1	acrB/AcrD/AcrF family protein	Escherichia coli 1-182-04_S3_C2
0263	EZJ85285.1	acrB/AcrD/AcrF family protein	Escherichia coli 1-250-04_S3_C1
0263	KEN97503.1	acrB/AcrD/AcrF family protein	Escherichia coli 2-222-05_S3_C2
0263	KFD76059.1	multidrug transporter	Escherichia coli 48
0263	EDU66112.1	multidrug resistance protein MdtB	Escherichia coli 53638
0263	EIL57693.1	multidrug efflux system subunit MdtB	Escherichia coli 541-15
0263	EFF05990.1	multidrug efflux system subunit MdtB	Escherichia coli B185
0263	EFF13390.1	multidrug efflux system subunit MdtB	Escherichia coli B354
0263	ACT39638.1	multidrug efflux system, subunit B	Escherichia coli B str. REL606
0263	AAN81057.1	Hypothetical protein yegN	Escherichia coli CFT073
0263	CAR08604.2	multidrug efflux system, subunit B	Escherichia coli ED1a
0263	CBJ01721.1	multidrug resistance protein	Escherichia coli ETEC H10407
0263	EGI49914.1	multidrug resistance protein MdtB (Multidrug transporter mdtB)	Escherichia coli H299
0263	CAR17076.1	multidrug efflux system, subunit B	Escherichia coli IAI39
0263	EOW05513.1	multidrug resistance protein MdtB	Escherichia coli KTE102
0263	EOQ59911.1	multidrug resistance protein MdtB	Escherichia coli KTE33
0263	EGI20429.1	multidrug resistance protein MdtB (Multidrug transporter mdtB)	Escherichia coli M718
0263	EGB63619.1	AcrB/AcrD/AcrF family protein	Escherichia coli M863
0263	EFI87912.1	putative ATP synthase F0, A subunit	Escherichia coli MS 196-1
0263	EKI52273.1	multidrug resistance protein MdtB	Escherichia coli N1
0263	AFS73713.1	multidrug efflux system subunit MdtB	Escherichia coli O104:H4 str. 2011C-3493
0263	BAI36635.1	multidrug efflux system, subunit B	Escherichia coli O111:H- str. 11128
0263	CAS09766.1	multidrug efflux system, subunit B	Escherichia coli O127:H6 str. E2348/69
0263	ABV20025.1	multidrug resistance protein MdtB	Escherichia coli O139:H28 str. E24377A
0263	BAB36306.1	hypothetical protein	Escherichia coli O157:H7 str. Sakai
0263	ADR27524.1	multidrug efflux system subunit MdtB	Escherichia coli O83:H1 str. NRG 857C
0263	KDN06862.1	Multidrug transporter MdtB	Escherichia coli SCB34
0263	ESA26563.1	Multidrug transporter MdtB	Escherichia coli SCD2
0263	BAG77872.1	conserved hypothetical protein	Escherichia coli SE11
0263	BAI55503.1	conserved hypothetical protein	Escherichia coli SE15
[truncated: 170,023 more rows]
