# Supplementary material for: Route of infection alters virulence of neonatal septicemia Escherichia coli clinical isolates
Source: PLoS One. 2017 Dec 13;12(12):e0189032. doi: 10.1371/journal.pone.0189032 (PMC5728477; doi:10.1371/journal.pone.0189032)
Supplement: S2 Table — (XLSX) [file pone.0189032.s002.xlsx]

## Sheet: Supplemental Table 2
Supplemental Table 2. SCB34-unique Protein Coding Sequences
Accession	Annotation
KDN04004.1	hypothetical protein DH22_5347
KDN04102.1	putative membrane protein
KDN04117.1	hypothetical protein DH22_5035
KDN04168.1	protein
KDN04250.1	hypothetical protein DH22_5168
KDN04335.1	DNA-binding protein rdgB
KDN04336.1	Mobile element protein
KDN04337.1	Phage tail fiber protein
KDN04390.1	hypothetical protein DH22_4747
KDN04413.1	Transposase
KDN04566.1	hypothetical protein DH22_4923
KDN04567.1	Inosine/xanthosine triphosphatase
KDN04570.1	hypothetical protein DH22_4927
KDN04585.1	hypothetical protein DH22_4942
KDN04616.1	Type I restriction-modification system
KDN04636.1	Uncharacterized protein YjiC
KDN04658.1	Serine transporter
KDN04667.1	Threonine catabolic operon transcriptional activator TdcR
KDN04801.1	hypothetical protein DH22_4674
KDN04802.1	putative sugar kinase
KDN04818.1	Mu-like prophage FluMu protein gp29
KDN04840.1	putative integral membrane protein
KDN04842.1	Permease of the major facilitator superfamily
KDN04843.1	4-hydroxythreonine-4-phosphate dehydrogenase
KDN04844.1	Altronate hydrolase
KDN04845.1	hypothetical protein DH22_4346
KDN04846.1	Transcriptional regulator, IclR family
KDN04847.1	Mobile element protein
KDN04848.1	Mobile element protein
KDN04849.1	hypothetical protein DH22_4350
KDN04850.1	Mobile element protein
KDN04864.1	Protein YjgL, putative CCAAT-box DNA binding protein subunit B
KDN04994.1	putative regulator PapX protein
KDN04999.1	hypothetical protein DH22_4500
KDN05003.1	major pilin subunit PapA
KDN05004.1	hypothetical protein DH22_4336
KDN05005.1	hypothetical protein DH22_4337
KDN05006.1	putative kinase
KDN05007.1	VgrG protein
KDN05009.1	hypothetical protein DH22_4309
KDN05011.1	Mobile element protein
KDN05012.1	Mobile element protein
KDN05013.1	L-lactate permease
KDN05015.1	hypothetical protein DH22_4315
KDN05041.1	Leader peptidase (Prepilin peptidase)
KDN05042.1	Leader peptidase HopD
KDN05111.1	Phage protein
KDN05115.1	ABC-type antimicrobial peptide transport system
KDN05116.1	hypothetical protein DH22_4220
KDN05117.1	hypothetical protein DH22_4221
KDN05119.1	hypothetical protein DH22_4223
KDN05137.1	hypothetical protein DH22_4053
KDN05195.1	Phenylacetic acid degradation protein PaaY
KDN05207.1	hypothetical protein DH22_4123
KDN05217.1	hypothetical protein DH22_4133
KDN05297.1	Outer membrane protein W precursor (receptor for colicin 54)
KDN05298.1	hypothetical protein DH22_4214
KDN05299.1	putative antirepressor protein
KDN05304.1	hypothetical protein DH22_3707
KDN05317.1	hypothetical protein DH22_3720
KDN05318.1	HipA protein (T of TA pair; glutamyl-tRNA synthetase kinase)
KDN05382.1	Glucuronide transport facilitator UidC
KDN05383.1	Glucuronide transporter UidB
KDN05384.1	Glucuronide transporter UidB
KDN05394.1	Cnu protein
KDN05484.1	hypothetical protein DH22_3887
KDN05505.1	PTS system
KDN05579.1	hypothetical protein DH22_3982
KDN05591.1	putative membrane protein
KDN05592.1	putative membrane protein
KDN05722.1	Mobile element protein
KDN05725.1	hypothetical protein DH22_3582
KDN05729.1	hypothetical protein DH22_3586
KDN05732.1	hypothetical protein DH22_3589
KDN05739.1	hypothetical protein DH22_3596
KDN05744.1	hypothetical protein DH22_3601
KDN05775.1	hypothetical protein DH22_3632
KDN05844.1	Phage tail fiber protein
KDN05876.1	hypothetical protein DH22_3493
KDN05877.1	hypothetical protein DH22_3460
KDN05878.1	Serine transporter
KDN05971.1	hypothetical protein DH22_3348
KDN06069.1	putative membrane protein
KDN06070.1	hypothetical protein DH22_3447
KDN06077.1	hypothetical protein DH22_3454
KDN06080.1	hypothetical protein DH22_3457
KDN06083.1	Mobile element protein
KDN06104.1	Mobile element protein
KDN06116.1	hypothetical protein DH22_3063
KDN06138.1	hypothetical protein DH22_3085
KDN06140.1	hypothetical protein DH22_3087
KDN06142.1	hypothetical protein DH22_3089
KDN06144.1	hypothetical protein DH22_3091
KDN06145.1	hypothetical protein DH22_3092
KDN06146.1	hypothetical protein DH22_3093
KDN06193.1	hypothetical protein DH22_3140
KDN06278.1	YjbH outer membrane lipoprotein
KDN06297.1	hypothetical protein DH22_3246
KDN06305.1	hypothetical protein DH22_2984
KDN06306.1	Phage EaA protein
KDN06308.1	Mobile element protein
KDN06316.1	hypothetical protein DH22_2995
KDN06321.1	hypothetical protein DH22_3000
KDN06340.1	hypothetical protein DH22_3019
KDN06341.1	Phage tail fiber protein
KDN06345.1	hypothetical protein DH22_3024
KDN06349.1	hypothetical protein DH22_2953
KDN06377.1	hypothetical protein DH22_2981
KDN06380.1	major pilin subunit PapA
KDN06382.1	hypothetical protein DH22_2716
KDN06515.1	hypothetical protein DH22_2849
KDN06556.1	hypothetical protein DH22_2890
KDN06559.1	hypothetical protein DH22_2893
KDN06563.1	hypothetical protein DH22_2897
KDN06565.1	hypothetical protein DH22_2899
KDN06568.1	hypothetical protein DH22_2902
KDN06569.1	Phage protein
KDN06580.1	hypothetical protein DH22_2914
KDN06609.1	putative regulator PapX protein
KDN06610.1	hypothetical protein DH22_2713
KDN06619.1	hypothetical protein DH22_2707
KDN06620.1	Mobile element protein
KDN06623.1	putative membrane protein
KDN06626.1	hypothetical protein DH22_2536
KDN06747.1	hypothetical protein DH22_2657
KDN06787.1	Dca
KDN06788.1	hypothetical protein DH22_2529
KDN06791.1	Mobile element protein
KDN06797.1	Mobile element protein
KDN06798.1	transposase
KDN06799.1	Aminoglycoside N(3')-acetyltransferase III (ACC(3)-III) (Aminocyclitol 3-N-acetyltransferase type III) (Gentamicin-(3)-N-acetyl-transferase)
KDN06800.1	transposase
KDN06801.1	Phage tail fiber protein
KDN06805.1	hypothetical protein DH22_2505
KDN06819.1	Attachment invasion locus protein precursor
KDN06823.1	DNA adenine methyltransferase
KDN06824.1	Molybdate metabolism regulator
KDN06848.1	PTS system
KDN06849.1	PTS system
KDN06860.1	Multidrug transporter MdtC
KDN06861.1	Multidrug transporter MdtC
KDN06898.1	dTDP-4-dehydrorhamnose 3,5-epimerase
KDN06899.1	Membrane protein involved in the export of O-antigen
KDN06900.1	Glycosyltransferase
KDN06901.1	Glycosyltransferase
KDN06902.1	hypothetical protein DH22_2414
KDN06903.1	O-acetyltransferase
KDN06904.1	putative glucose transferase
KDN06905.1	glycosyl transferase
KDN06926.1	hypothetical protein DH22_2438
KDN06928.1	Phage EaA protein
KDN06929.1	hypothetical protein DH22_2441
KDN06931.1	Phage EaA protein
KDN06932.1	hypothetical protein DH22_2444
KDN06937.1	Kil protein
KDN06939.1	Phage protein
KDN06940.1	hypothetical protein DH22_2452
KDN06944.1	cII
KDN06947.1	hypothetical protein DH22_2459
KDN06951.1	hypothetical protein DH22_2463
KDN06972.1	Phage DNA transfer protein
KDN06973.1	Phage DNA transfer protein
KDN06974.1	hypothetical protein DH22_2486
KDN06975.1	regulatory protein
KDN06977.1	putative antirepressor protein
KDN06980.1	hypothetical protein DH22_2324
KDN07007.1	C protein
KDN07009.1	hypothetical protein DH22_2295
KDN07014.1	hypothetical protein DH22_2300
KDN07021.1	hypothetical protein DH22_2307
KDN07022.1	hypothetical protein DH22_2308
KDN07037.1	transposase
KDN07039.1	hypothetical protein DH22_2173
KDN07145.1	hypothetical protein DH22_2155
KDN07146.1	hypothetical protein DH22_2156
KDN07161.1	hypothetical protein DH22_2171
KDN07163.1	Phage tail fiber protein
KDN07164.1	Phage tail fiber
KDN07165.1	Phage tail fiber
KDN07166.1	Phage tail fiber protein
KDN07167.1	Phage protein
KDN07174.1	putative bacteriophage protein
KDN07179.1	hypothetical protein DH22_2129
KDN07180.1	hypothetical protein DH22_2130
KDN07181.1	hypothetical protein DH22_2131
KDN07189.1	Mobile element protein
KDN07219.1	hypothetical protein DH22_1485
KDN07299.1	hypothetical protein DH22_1565
KDN07329.1	hypothetical protein DH22_1595
KDN07430.1	putative cytoplasmic protein
KDN07442.1	putative lipoprotein
KDN07443.1	putative lipoprotein
KDN07471.1	hypothetical protein DH22_1737
KDN07567.1	hypothetical protein DH22_1833
KDN07578.1	hypothetical protein DH22_1844
KDN07610.1	SeqA protein
KDN07655.1	Cytochrome d ubiquinol oxidase subunit I
KDN07678.1	hypothetical protein DH22_1944
KDN07797.1	hypothetical protein DH22_2063
KDN07858.1	hypothetical protein DH22_1392
KDN08100.1	hypothetical protein DH22_1324
KDN08133.1	hypothetical protein DH22_1127
KDN08134.1	DNA-cytosine methyltransferase
KDN08143.1	putative antirepressor
KDN08150.1	hypothetical protein DH22_1144
KDN08155.1	Phage EaA protein
KDN08161.1	hypothetical protein DH22_1052
KDN08185.1	hypothetical protein DH22_1076
KDN08191.1	adherence and invasion outermembrane protein (Inv, enhances Peyer's patches colonization)
KDN08216.1	putative repressor protein
KDN08221.1	Phage protein
KDN08227.1	Phage EaA protein
KDN08257.1	hypothetical protein DH22_1011
KDN08259.1	hypothetical protein DH22_1013
KDN08262.1	hypothetical protein DH22_1016
KDN08264.1	VgrG protein
KDN08267.1	hypothetical protein DH22_0993
KDN08284.1	hypothetical protein DH22_1010
KDN08285.1	DNA-binding protein rdgB
KDN08359.1	putative ATP-binding component of a transport system
KDN08520.1	hypothetical protein DH22_0982
KDN08523.1	hypothetical protein DH22_0985
KDN08528.1	Transcriptional regulator
KDN08553.1	hypothetical protein DH22_0706
KDN08563.1	Mobile element protein
KDN08566.1	hypothetical protein DH22_0719
KDN08567.1	hypothetical protein DH22_0720
KDN08568.1	D-serine permease DsdX
KDN08572.1	hypothetical protein DH22_0664
KDN08574.1	hypothetical protein DH22_0666
KDN08575.1	hypothetical protein DH22_0667
KDN08576.1	hypothetical protein DH22_0668
KDN08580.1	putative large exoprotein involved in heme utilization or adhesion of ShlA/HecA/FhaA family
KDN08589.1	hypothetical protein DH22_0681
KDN08591.1	hypothetical protein DH22_0683
KDN08593.1	Mobile element protein
KDN08597.1	Sulfite oxidase
KDN08605.1	Mobile element protein
KDN08612.1	hypothetical protein DH22_0704
KDN08613.1	Mobile element protein
KDN08614.1	putative antirepressor protein
KDN08615.1	Phage tail fiber
KDN08632.1	hypothetical protein DH22_0659
KDN08633.1	hypothetical protein DH22_0640
KDN08639.1	putative GTP-binding protein
KDN08653.1	hypothetical protein DH22_0534
KDN08669.1	hypothetical protein DH22_0550
KDN08674.1	hypothetical protein DH22_0555
KDN08756.1	hypothetical protein DH22_0352
KDN08757.1	Phage EaA protein
KDN08805.1	hypothetical protein DH22_0401
KDN08806.1	hypothetical protein DH22_0402
KDN08810.1	Phage tail sheath monomer
KDN08811.1	hypothetical protein DH22_0407
KDN08819.1	Phage DNA-packaging protein
KDN08826.1	hypothetical protein DH22_0422
KDN08827.1	hypothetical protein DH22_0423
KDN08831.1	putative exported phage-related protein
KDN08837.1	hypothetical protein DH22_0433
KDN08838.1	Zn peptidase
KDN08839.1	hypothetical protein DH22_0435
KDN08840.1	hypothetical protein DH22_0436
KDN08841.1	hypothetical protein DH22_0437
KDN08844.1	hypothetical protein DH22_0440
KDN08845.1	hypothetical protein DH22_0441
KDN08846.1	hypothetical protein DH22_0442
KDN08847.1	hypothetical protein DH22_0443
KDN08848.1	Replicative DNA helicase
KDN08849.1	hypothetical protein DH22_0445
KDN08850.1	Adenylosuccinate synthase
KDN08852.1	hypothetical protein DH22_0448
KDN08857.1	Integrase
KDN08926.1	hypothetical protein DH22_0341
KDN08980.1	hypothetical protein DH22_0309
KDN08999.1	hypothetical protein DH22_0001
KDN09093.1	Mannitol-1-phosphate 5-dehydrogenase
KDN09109.1	hypothetical protein DH22_0111
KDN09177.1	hypothetical protein DH22_0179
KDN09178.1	hypothetical protein DH22_0180
KDN09185.1	Choline-sulfatase
KDN09186.1	Choline-sulfatase
KDN09190.1	hypothetical protein DH22_0192

## Sheet: Sheet2
4-hydroxythreonine-4-phosphate dehydrogenase	1
ABC-type antimicrobial peptide transport system	1
Adenylosuccinate synthase	1
adherence and invasion outermembrane protein (Inv	1
Altronate hydrolase	1
Aminoglycoside N(3')-acetyltransferase III (ACC(3)-III) (Aminocyclitol 3-N-acetyltransferase type III) (Gentamicin-(3)-N-acetyl-transferase)	1
Attachment invasion locus protein precursor	1
C protein	1
Choline-sulfatase	2
cII	1
Cnu protein	1
Cytochrome d ubiquinol oxidase subunit I	1
D-serine permease DsdX	1
Dca	1
DNA adenine methyltransferase	1
DNA-binding protein rdgB	2
DNA-cytosine methyltransferase	1
dTDP-4-dehydrorhamnose 3	1
Glucuronide transport facilitator UidC	1
Glucuronide transporter UidB	2
glycosyl transferase	3
HipA protein	1
hypothetical protein DH22_0001
hypothetical protein DH22_0111
hypothetical protein DH22_0179
hypothetical protein DH22_0180
hypothetical protein DH22_0192
hypothetical protein DH22_0309
hypothetical protein DH22_0341
hypothetical protein DH22_0352
hypothetical protein DH22_0401
hypothetical protein DH22_0402
hypothetical protein DH22_0407
hypothetical protein DH22_0422
hypothetical protein DH22_0423
hypothetical protein DH22_0433
hypothetical protein DH22_0435
hypothetical protein DH22_0436
hypothetical protein DH22_0437
hypothetical protein DH22_0440
hypothetical protein DH22_0441
hypothetical protein DH22_0442
hypothetical protein DH22_0443
hypothetical protein DH22_0445
hypothetical protein DH22_0448
hypothetical protein DH22_0534
hypothetical protein DH22_0550
hypothetical protein DH22_0555
hypothetical protein DH22_0640
hypothetical protein DH22_0659
hypothetical protein DH22_0664
hypothetical protein DH22_0666
hypothetical protein DH22_0667
hypothetical protein DH22_0668
hypothetical protein DH22_0681
hypothetical protein DH22_0683
hypothetical protein DH22_0704
hypothetical protein DH22_0706
hypothetical protein DH22_0719
hypothetical protein DH22_0720
hypothetical protein DH22_0982
hypothetical protein DH22_0985
hypothetical protein DH22_0993
hypothetical protein DH22_1010
hypothetical protein DH22_1011
hypothetical protein DH22_1013
hypothetical protein DH22_1016
hypothetical protein DH22_1052
hypothetical protein DH22_1076
hypothetical protein DH22_1127
hypothetical protein DH22_1144
hypothetical protein DH22_1324
hypothetical protein DH22_1392
hypothetical protein DH22_1485
hypothetical protein DH22_1565
hypothetical protein DH22_1595
hypothetical protein DH22_1737
hypothetical protein DH22_1833
hypothetical protein DH22_1844
hypothetical protein DH22_1944
hypothetical protein DH22_2063
hypothetical protein DH22_2129
hypothetical protein DH22_2130
hypothetical protein DH22_2131
hypothetical protein DH22_2155
hypothetical protein DH22_2156
hypothetical protein DH22_2171
hypothetical protein DH22_2173
hypothetical protein DH22_2295
hypothetical protein DH22_2300
hypothetical protein DH22_2307
hypothetical protein DH22_2308
hypothetical protein DH22_2324
hypothetical protein DH22_2414
hypothetical protein DH22_2438
hypothetical protein DH22_2441
hypothetical protein DH22_2444
hypothetical protein DH22_2452
hypothetical protein DH22_2459
hypothetical protein DH22_2463
hypothetical protein DH22_2486
hypothetical protein DH22_2505
hypothetical protein DH22_2529
hypothetical protein DH22_2536
hypothetical protein DH22_2657
hypothetical protein DH22_2707
hypothetical protein DH22_2713
hypothetical protein DH22_2716
hypothetical protein DH22_2849
hypothetical protein DH22_2890
hypothetical protein DH22_2893
hypothetical protein DH22_2897
hypothetical protein DH22_2899
hypothetical protein DH22_2902
hypothetical protein DH22_2914
hypothetical protein DH22_2953
hypothetical protein DH22_2981
hypothetical protein DH22_2984
hypothetical protein DH22_2995
hypothetical protein DH22_3000
hypothetical protein DH22_3019
hypothetical protein DH22_3024
hypothetical protein DH22_3063
hypothetical protein DH22_3085
hypothetical protein DH22_3087
hypothetical protein DH22_3089
hypothetical protein DH22_3091
hypothetical protein DH22_3092
hypothetical protein DH22_3093
hypothetical protein DH22_3140
hypothetical protein DH22_3246
hypothetical protein DH22_3348
hypothetical protein DH22_3447
hypothetical protein DH22_3454
hypothetical protein DH22_3457
hypothetical protein DH22_3460
hypothetical protein DH22_3493
hypothetical protein DH22_3582
hypothetical protein DH22_3586
hypothetical protein DH22_3589
hypothetical protein DH22_3596
hypothetical protein DH22_3601
hypothetical protein DH22_3632
hypothetical protein DH22_3707
hypothetical protein DH22_3720
hypothetical protein DH22_3887
hypothetical protein DH22_3982
hypothetical protein DH22_4053
hypothetical protein DH22_4123
hypothetical protein DH22_4133
hypothetical protein DH22_4214
hypothetical protein DH22_4220
hypothetical protein DH22_4221
hypothetical protein DH22_4223
hypothetical protein DH22_4309
hypothetical protein DH22_4315
hypothetical protein DH22_4336
hypothetical protein DH22_4337
hypothetical protein DH22_4346
hypothetical protein DH22_4350
hypothetical protein DH22_4500
hypothetical protein DH22_4674
hypothetical protein DH22_4747
hypothetical protein DH22_4923
hypothetical protein DH22_4927
hypothetical protein DH22_4942
hypothetical protein DH22_5035
hypothetical protein DH22_5168
hypothetical protein DH22_5347	146
Inosine/xanthosine triphosphatase	1
Integrase	1
Kil protein	1
L-lactate permease	1
Leader peptidase (Prepilin peptidase)	1
Leader peptidase HopD	1
major pilin subunit PapA	2
Mannitol-1-phosphate 5-dehydrogenase	1
Membrane protein involved in the export of O-antigen	1
Mobile element protein	18
Mobile element protein
Mobile element protein
Mobile element protein
Mobile element protein
Mobile element protein
Mobile element protein
Mobile element protein
Mobile element protein
Mobile element protein
Mobile element protein
Mobile element protein
Mobile element protein
Mobile element protein
Mobile element protein
Mobile element protein
Mobile element protein
Mobile element protein
Molybdate metabolism regulator	1
Mu-like prophage FluMu protein gp29	1
Multidrug transporter MdtC	2
