# Supplementary material for: Route of infection alters virulence of neonatal septicemia Escherichia coli clinical isolates
Source: PLoS One. 2017 Dec 13;12(12):e0189032. doi: 10.1371/journal.pone.0189032 (PMC5728477; doi:10.1371/journal.pone.0189032)
Supplement: S5 Table — (XLS) [file pone.0189032.s005.xls]

## Sheet: NRG857c
cluster	size	accession	annotation	genome_name
25	1	ADR26819.1	putative autotransported outer membrane protein involved in cell adhesion	Escherichia coli O83:H1 str. NRG 857C
61	1	ADR28992.1	putative hemagglutinin/invasin	Escherichia coli O83:H1 str. NRG 857C
133	1	ADR27422.1	hypothetical protein NRG857_10035	Escherichia coli O83:H1 str. NRG 857C
378	1	ADR29590.1	hypothetical protein NRG857_20910	Escherichia coli O83:H1 str. NRG 857C
552	1	ADR25729.1	putative autotransporter	Escherichia coli O83:H1 str. NRG 857C
558	1	ADR27423.1	hypothetical protein NRG857_10040	Escherichia coli O83:H1 str. NRG 857C
599	1	ADR26390.1	Endo-alpha-sialidase, phage head protein	Escherichia coli O83:H1 str. NRG 857C
725	1	ADR29880.1	phage inhibition protein	Escherichia coli O83:H1 str. NRG 857C
775	1	ADR26383.1	injection protein	Escherichia coli O83:H1 str. NRG 857C
872	1	ADR29578.1	TraG-family protein	Escherichia coli O83:H1 str. NRG 857C
890	1	ADR27424.1	ATP-dependent OLD family endonuclease	Escherichia coli O83:H1 str. NRG 857C
978	1	ADR29568.1	DNA topoisomerase III	Escherichia coli O83:H1 str. NRG 857C
1332	1	ADR29592.1	CMP/dCMP deaminase, zinc-binding protein	Escherichia coli O83:H1 str. NRG 857C
1380	1	ADR27425.1	hypothetical protein NRG857_10050	Escherichia coli O83:H1 str. NRG 857C
1426	1	ADR29801.1	type I restriction enzyme EcoEI specificity protein	Escherichia coli O83:H1 str. NRG 857C
1524	1	ADR29926.1	putative transposase	Escherichia coli O83:H1 str. NRG 857C
1653	1	ADR29559.1	putative ATP/GTP binding protein	Escherichia coli O83:H1 str. NRG 857C
1887	1	ADR27015.1	oxidoreductase subunit	Escherichia coli O83:H1 str. NRG 857C
1899	1	ADR29597.1	hypothetical protein NRG857_20945	Escherichia coli O83:H1 str. NRG 857C
1913	1	ADR29918.1	transposase for insertion sequences IS1326/IS1353	Escherichia coli O83:H1 str. NRG 857C
2051	1	ADR26993.1	hypothetical protein NRG857_07845	Escherichia coli O83:H1 str. NRG 857C
2130	1	ADR29588.1	hypothetical protein NRG857_20900	Escherichia coli O83:H1 str. NRG 857C
2181	1	ADR29609.1	hypothetical protein NRG857_21005	Escherichia coli O83:H1 str. NRG 857C
2203	1	ADR27491.1	polysaccharide biosynthesis protein	Escherichia coli O83:H1 str. NRG 857C
2325	1	ADR29595.1	hypothetical protein NRG857_20935	Escherichia coli O83:H1 str. NRG 857C
2433	1	ADR29612.1	hypothetical protein NRG857_21020	Escherichia coli O83:H1 str. NRG 857C
2608	1	ADR29558.1	putative DNA helicase	Escherichia coli O83:H1 str. NRG 857C
2624	1	ADR26382.1	hypothetical protein NRG857_04775	Escherichia coli O83:H1 str. NRG 857C
2822	1	ADR29955.1	fusion of conjugal transfer pilus assembly proteins TraB and TraH	Escherichia coli O83:H1 str. NRG 857C
3180	1	ADR28183.1	hypothetical protein NRG857_13855	Escherichia coli O83:H1 str. NRG 857C
3181	1	ADR28337.1	hypothetical protein NRG857_14635	Escherichia coli O83:H1 str. NRG 857C
3258	1	ADR29272.1	coproporphyrinogen III oxidase	Escherichia coli O83:H1 str. NRG 857C
3280	1	ADR27490.1	hypothetical protein NRG857_10375	Escherichia coli O83:H1 str. NRG 857C
3521	1	ADR29563.1	hypothetical protein NRG857_20775	Escherichia coli O83:H1 str. NRG 857C
3589	1	ADR28336.1	Cps2A	Escherichia coli O83:H1 str. NRG 857C
3786	1	ADR26586.1	hypothetical protein NRG857_05785	Escherichia coli O83:H1 str. NRG 857C
3819	1	ADR28335.1	TPR repeat-containing protein	Escherichia coli O83:H1 str. NRG 857C
4477	1	ADR26917.1	putative exported protein precursor	Escherichia coli O83:H1 str. NRG 857C
4500	1	ADR29581.1	ATPase domain protein	Escherichia coli O83:H1 str. NRG 857C
5175	1	ADR29274.1	hypothetical protein NRG857_19330	Escherichia coli O83:H1 str. NRG 857C
5324	1	ADR28334.1	hypothetical protein NRG857_14620	Escherichia coli O83:H1 str. NRG 857C
5392	1	ADR29613.1	putative phage integrase	Escherichia coli O83:H1 str. NRG 857C
5513	1	ADR29594.1	hypothetical protein NRG857_20930	Escherichia coli O83:H1 str. NRG 857C
5641	1	ADR29608.1	hypothetical protein NRG857_21000	Escherichia coli O83:H1 str. NRG 857C
5881	1	ADR29569.1	hypothetical protein NRG857_20805	Escherichia coli O83:H1 str. NRG 857C
5912	1	ADR29924.1	macrolide 2'-phosphotransferase II protein MphB	Escherichia coli O83:H1 str. NRG 857C
5939	1	ADR27489.1	glycosyl transferase family protein	Escherichia coli O83:H1 str. NRG 857C
5940	1	ADR29565.1	hypothetical protein NRG857_20785	Escherichia coli O83:H1 str. NRG 857C
6089	1	ADR29602.1	hypothetical protein NRG857_20970	Escherichia coli O83:H1 str. NRG 857C
6203	1	ADR27415.1	hypothetical protein NRG857_09990	Escherichia coli O83:H1 str. NRG 857C
6223	1	ADR29556.1	hypothetical protein NRG857_20740	Escherichia coli O83:H1 str. NRG 857C
6224	1	ADR29587.1	hypothetical protein NRG857_20895	Escherichia coli O83:H1 str. NRG 857C
6248	1	ADR29273.1	putative metal-dependent hydrolase	Escherichia coli O83:H1 str. NRG 857C
6279	1	ADR29611.1	hypothetical protein NRG857_21015	Escherichia coli O83:H1 str. NRG 857C
6397	1	ADR29271.1	hypothetical protein NRG857_19315	Escherichia coli O83:H1 str. NRG 857C
6504	1	ADR29275.1	hypothetical protein NRG857_19335	Escherichia coli O83:H1 str. NRG 857C
6552	1	ADR29923.1	conserved hypothetical protein	Escherichia coli O83:H1 str. NRG 857C
6582	1	ADR29868.1	Phospho-2-dehydro-3-deoxyheptonate aldolase	Escherichia coli O83:H1 str. NRG 857C
6750	1	ADR27485.1	glycosyl transferase, family 2 protein	Escherichia coli O83:H1 str. NRG 857C
6751	1	ADR29920.1	putatitive beta-lactamase	Escherichia coli O83:H1 str. NRG 857C
7172	1	ADR29917.1	transposition protein IstB for insertion sequence IS1326	Escherichia coli O83:H1 str. NRG 857C
7367	1	ADR29580.1	hypothetical protein NRG857_20860	Escherichia coli O83:H1 str. NRG 857C
7406	1	ADR26918.1	exported protein	Escherichia coli O83:H1 str. NRG 857C
7522	1	ADR29566.1	hypothetical protein NRG857_20790	Escherichia coli O83:H1 str. NRG 857C
7841	1	ADR26915.1	putative transcriptional regulator, lysR family protein	Escherichia coli O83:H1 str. NRG 857C
7842	1	ADR29919.1	NTP-binding protein	Escherichia coli O83:H1 str. NRG 857C
7955	1	ADR29573.1	hypothetical protein NRG857_20825	Escherichia coli O83:H1 str. NRG 857C
8073	1	ADR27486.1	glycosyl transferase WecB/TagA/CpsF	Escherichia coli O83:H1 str. NRG 857C
8151	1	ADR25895.1	hypothetical protein NRG857_02330	Escherichia coli O83:H1 str. NRG 857C
8152	1	ADR29574.1	hypothetical protein NRG857_20830	Escherichia coli O83:H1 str. NRG 857C
8216	1	ADR29270.1	putative phosphatase	Escherichia coli O83:H1 str. NRG 857C
8319	1	ADR29877.1	conserved hypothetical protein	Escherichia coli O83:H1 str. NRG 857C
8666	1	ADR27488.1	hypothetical protein NRG857_10365	Escherichia coli O83:H1 str. NRG 857C
8705	1	ADR29586.1	putative secreted protein	Escherichia coli O83:H1 str. NRG 857C
8922	1	ADR26333.1	hypothetical protein NRG857_04530	Escherichia coli O83:H1 str. NRG 857C
9390	1	ADR26334.1	hypothetical protein NRG857_04535	Escherichia coli O83:H1 str. NRG 857C
9432	1	ADR29922.1	putative repressor protein; TetR family	Escherichia coli O83:H1 str. NRG 857C
9482	1	ADR29572.1	lipoprotein	Escherichia coli O83:H1 str. NRG 857C
9935	1	ADR29575.1	hypothetical protein NRG857_20835	Escherichia coli O83:H1 str. NRG 857C
9991	1	ADR29567.1	hypothetical protein NRG857_20795	Escherichia coli O83:H1 str. NRG 857C
10126	1	ADR29975.1	conserved hypothetical protein	Escherichia coli O83:H1 str. NRG 857C
10238	1	ADR26585.1	hypothetical protein NRG857_05780	Escherichia coli O83:H1 str. NRG 857C
10290	1	ADR27487.1	hypothetical protein NRG857_10360	Escherichia coli O83:H1 str. NRG 857C
10291	1	ADR29916.1	conserved hypothetical protein	Escherichia coli O83:H1 str. NRG 857C
10443	1	ADR26573.1	hypothetical protein NRG857_05720	Escherichia coli O83:H1 str. NRG 857C
10531	1	ADR29571.1	hypothetical protein NRG857_20815	Escherichia coli O83:H1 str. NRG 857C
10567	1	ADR29212.1	conserved hypothetical protein	Escherichia coli O83:H1 str. NRG 857C
10618	1	ADR29562.1	hypothetical protein NRG857_20770	Escherichia coli O83:H1 str. NRG 857C
10703	1	ADR29570.1	hypothetical protein NRG857_20810	Escherichia coli O83:H1 str. NRG 857C
10796	1	ADR26920.1	two component heavy metal response transcriptional regulator	Escherichia coli O83:H1 str. NRG 857C
10857	1	ADR26389.1	HNH endonuclease	Escherichia coli O83:H1 str. NRG 857C
10858	1	ADR28309.1	putative enzyme	Escherichia coli O83:H1 str. NRG 857C
11046	1	ADR29576.1	hypothetical protein NRG857_20840	Escherichia coli O83:H1 str. NRG 857C
11311	1	ADR29902.1	hypothetical protein NRG857_30081	Escherichia coli O83:H1 str. NRG 857C
11577	1	ADR27420.1	hypothetical protein NRG857_10025	Escherichia coli O83:H1 str. NRG 857C
11839	1	ADR26790.1	putative NAD-dependent epimerase/dehydratase	Escherichia coli O83:H1 str. NRG 857C
11944	1	ADR29600.1	cold-shock DNA-binding domain-containing protein	Escherichia coli O83:H1 str. NRG 857C
11997	1	ADR28184.1	hypothetical protein NRG857_13860	Escherichia coli O83:H1 str. NRG 857C
12050	1	ADR26813.1	hypothetical protein NRG857_06925	Escherichia coli O83:H1 str. NRG 857C
12257	1	ADR26863.1	putative transferase	Escherichia coli O83:H1 str. NRG 857C
12381	1	ADR27416.1	hypothetical protein NRG857_10005	Escherichia coli O83:H1 str. NRG 857C
12760	1	ADR29589.1	hypothetical protein NRG857_20905	Escherichia coli O83:H1 str. NRG 857C
12821	1	ADR29593.1	hypothetical protein NRG857_20925	Escherichia coli O83:H1 str. NRG 857C
12822	1	ADR29606.1	hypothetical protein NRG857_20990	Escherichia coli O83:H1 str. NRG 857C
12896	1	ADR25665.1	conserved hypothetical protein	Escherichia coli O83:H1 str. NRG 857C
12898	1	ADR29591.1	hypothetical protein NRG857_20915	Escherichia coli O83:H1 str. NRG 857C
13027	1	ADR30002.1	outer membrane protease	Escherichia coli O83:H1 str. NRG 857C
13211	1	ADR29585.1	hypothetical protein NRG857_20885	Escherichia coli O83:H1 str. NRG 857C
13275	1	ADR26536.1	putative prophage Kil protein (modular protein)	Escherichia coli O83:H1 str. NRG 857C
13277	1	ADR29557.1	hypothetical protein NRG857_20745	Escherichia coli O83:H1 str. NRG 857C
13278	1	ADR29905.1	transposon Tn3 resolvase	Escherichia coli O83:H1 str. NRG 857C
13320	1	ADR27350.1	hypothetical protein NRG857_09645	Escherichia coli O83:H1 str. NRG 857C
13374	1	ADR29584.1	hypothetical protein NRG857_20880	Escherichia coli O83:H1 str. NRG 857C
13494	1	ADR25747.1	hypothetical protein NRG857_01580	Escherichia coli O83:H1 str. NRG 857C
13495	1	ADR26919.1	cupin region precursor	Escherichia coli O83:H1 str. NRG 857C
13621	1	ADR26357.1	hypothetical protein NRG857_04650	Escherichia coli O83:H1 str. NRG 857C
14193	1	ADR27417.1	hypothetical protein NRG857_10010	Escherichia coli O83:H1 str. NRG 857C
14194	1	ADR29596.1	hypothetical protein NRG857_20940	Escherichia coli O83:H1 str. NRG 857C
14273	1	ADR29599.1	hypothetical protein NRG857_20955	Escherichia coli O83:H1 str. NRG 857C
14578	1	ADR26557.1	hypothetical protein NRG857_05640	Escherichia coli O83:H1 str. NRG 857C
14659	1	ADR29582.1	hypothetical protein NRG857_20870	Escherichia coli O83:H1 str. NRG 857C
14660	1	ADR29944.1	post-segregation killing protein SrnB	Escherichia coli O83:H1 str. NRG 857C
14739	1	ADR25934.1	putative DNA integration/recombination/inversion protein	Escherichia coli O83:H1 str. NRG 857C
14740	1	ADR26353.1	hypothetical protein NRG857_04630	Escherichia coli O83:H1 str. NRG 857C
14880	1	ADR29942.1	replication protein RepA3	Escherichia coli O83:H1 str. NRG 857C
14972	1	ADR25935.1	putative DNA integration/recombination/inversion protein	Escherichia coli O83:H1 str. NRG 857C
14973	1	ADR29579.1	hypothetical protein NRG857_20855	Escherichia coli O83:H1 str. NRG 857C
14974	1	ADR29967.1	conserved hypothetical protein	Escherichia coli O83:H1 str. NRG 857C
15140	1	ADR26157.1	hypothetical protein NRG857_03637	Escherichia coli O83:H1 str. NRG 857C
15141	1	ADR29681.1	hypothetical protein NRG857_21370	Escherichia coli O83:H1 str. NRG 857C
15142	1	ADR30014.1	conserved hypothetical protein; putative prophage protein	Escherichia coli O83:H1 str. NRG 857C
15220	1	ADR26575.1	hypothetical protein NRG857_05730	Escherichia coli O83:H1 str. NRG 857C
15307	1	ADR26391.1	hypothetical protein NRG857_04820	Escherichia coli O83:H1 str. NRG 857C
15379	1	ADR26609.1	conserved hypothetical protein	Escherichia coli O83:H1 str. NRG 857C
15381	1	ADR29750.1	hypothetical protein NRG857_21715	Escherichia coli O83:H1 str. NRG 857C
15382	1	ADR30000.1	conserved hypothetical protein	Escherichia coli O83:H1 str. NRG 857C
15457	1	ADR29603.1	hypothetical protein NRG857_20975	Escherichia coli O83:H1 str. NRG 857C
15652	1	ADR25956.1	hypothetical protein NRG857_02627	Escherichia coli O83:H1 str. NRG 857C
15764	1	ADR29987.1	conserved hypothetical protein	Escherichia coli O83:H1 str. NRG 857C
15849	1	ADR29925.1	hypothetical protein NRG857_30124	Escherichia coli O83:H1 str. NRG 857C
16005	1	ADR28933.1	hypothetical protein NRG857_17625	Escherichia coli O83:H1 str. NRG 857C
16006	1	ADR30003.1	conserved hypothetical protein	Escherichia coli O83:H1 str. NRG 857C
16170	1	ADR27418.1	protein PemI	Escherichia coli O83:H1 str. NRG 857C
16171	1	ADR29564.1	hypothetical protein NRG857_20780	Escherichia coli O83:H1 str. NRG 857C
16245	1	ADR27383.1	hypothetical protein NRG857_09810	Escherichia coli O83:H1 str. NRG 857C
16336	1	ADR26916.1	hypothetical protein NRG857_07460	Escherichia coli O83:H1 str. NRG 857C
16570	1	ADR29560.1	conjugal transfer protein TraR	Escherichia coli O83:H1 str. NRG 857C
16637	1	ADR26082.1	hypothetical protein NRG857_03255	Escherichia coli O83:H1 str. NRG 857C
16638	1	ADR26558.1	hypothetical protein NRG857_05645	Escherichia coli O83:H1 str. NRG 857C
16639	1	ADR28713.1	hypothetical protein NRG857_16525	Escherichia coli O83:H1 str. NRG 857C
16729	1	ADR25433.1	hypothetical protein NRG857_00010	Escherichia coli O83:H1 str. NRG 857C
16730	1	ADR25546.1	putative colicin	Escherichia coli O83:H1 str. NRG 857C
16731	1	ADR25896.1	conserved hypothetical protein	Escherichia coli O83:H1 str. NRG 857C
16732	1	ADR29583.1	hypothetical protein NRG857_20875	Escherichia coli O83:H1 str. NRG 857C
16733	1	ADR29871.1	Colicin-V immunity protein	Escherichia coli O83:H1 str. NRG 857C
16842	1	ADR29268.1	conserved hypothetical protein	Escherichia coli O83:H1 str. NRG 857C
17041	1	ADR27356.1	hypothetical protein NRG857_09675	Escherichia coli O83:H1 str. NRG 857C
17042	1	ADR29867.1	conserved hypothetical protein	Escherichia coli O83:H1 str. NRG 857C
17148	1	ADR27988.1	hypothetical protein NRG857_12860	Escherichia coli O83:H1 str. NRG 857C
17149	1	ADR29610.1	hypothetical protein NRG857_21010	Escherichia coli O83:H1 str. NRG 857C
17151	1	ADR30011.1	conserved hypothetical protein	Escherichia coli O83:H1 str. NRG 857C
17561	1	ADR29598.1	hypothetical protein NRG857_20950	Escherichia coli O83:H1 str. NRG 857C
17562	1	ADR29607.1	hypothetical protein NRG857_20995	Escherichia coli O83:H1 str. NRG 857C
17563	1	ADR29921.1	hypothetical protein NRG857_30118	Escherichia coli O83:H1 str. NRG 857C
17668	1	ADR26385.1	hypothetical protein NRG857_04790	Escherichia coli O83:H1 str. NRG 857C
17773	1	ADR27419.1	hypothetical protein NRG857_10020	Escherichia coli O83:H1 str. NRG 857C
17774	1	ADR29966.1	conserved hypothetical protein	Escherichia coli O83:H1 str. NRG 857C
17774	1	ADR29974.1	conserved hypothetical protein	Escherichia coli O83:H1 str. NRG 857C
17887	1	ADR29605.1	hypothetical protein NRG857_20985	Escherichia coli O83:H1 str. NRG 857C
17998	1	ADR29068.1	hypothetical protein NRG857_18295	Escherichia coli O83:H1 str. NRG 857C
18099	1	ADR26853.1	hypothetical protein NRG857_07133	Escherichia coli O83:H1 str. NRG 857C
18191	1	ADR26584.1	hypothetical protein NRG857_05775	Escherichia coli O83:H1 str. NRG 857C
18192	1	ADR28209.1	hypothetical protein NRG857_13983	Escherichia coli O83:H1 str. NRG 857C
18193	1	ADR28993.1	hypothetical protein NRG857_17923	Escherichia coli O83:H1 str. NRG 857C
18194	1	ADR29604.1	hypothetical protein NRG857_20980	Escherichia coli O83:H1 str. NRG 857C
18519	1	ADR25889.1	hypothetical protein NRG857_02300	Escherichia coli O83:H1 str. NRG 857C
18520	1	ADR26354.1	hypothetical protein NRG857_04635	Escherichia coli O83:H1 str. NRG 857C
18645	1	ADR26765.1	hypothetical protein NRG857_06685	Escherichia coli O83:H1 str. NRG 857C
18849	1	ADR28712.1	putative general secretion pathway protein M	Escherichia coli O83:H1 str. NRG 857C
19553	1	ADR26364.1	hypothetical protein NRG857_04685	Escherichia coli O83:H1 str. NRG 857C
19681	1	ADR27591.1	putative carnitine operon oxidoreductase	Escherichia coli O83:H1 str. NRG 857C
19843	1	ADR30009.1	conserved hypothetical protein	Escherichia coli O83:H1 str. NRG 857C
19959	1	ADR26546.1	hypothetical protein NRG857_05587	Escherichia coli O83:H1 str. NRG 857C
19960	1	ADR26799.1	hypothetical protein NRG857_06855	Escherichia coli O83:H1 str. NRG 857C
20239	1	ADR27351.1	hypothetical protein NRG857_09650	Escherichia coli O83:H1 str. NRG 857C
20376	1	ADR26808.1	putative integrase	Escherichia coli O83:H1 str. NRG 857C
20544	1	ADR25700.1	hypothetical protein NRG857_01350	Escherichia coli O83:H1 str. NRG 857C
20545	1	ADR29601.1	hypothetical protein NRG857_20965	Escherichia coli O83:H1 str. NRG 857C
21173	1	ADR26612.1	hypothetical protein NRG857_05910	Escherichia coli O83:H1 str. NRG 857C
21339	1	ADR27636.1	autotransporter outer membrane protein	Escherichia coli O83:H1 str. NRG 857C
21698	1	ADR27718.1	deubiquitinase	Escherichia coli O83:H1 str. NRG 857C
21699	1	ADR29753.1	hypothetical protein NRG857_21730	Escherichia coli O83:H1 str. NRG 857C
21970	1	ADR29213.1	hypothetical protein NRG857_19025	Escherichia coli O83:H1 str. NRG 857C
21971	1	ADR29577.1	hypothetical protein NRG857_20845	Escherichia coli O83:H1 str. NRG 857C
22185	1	ADR27637.1	hypothetical protein NRG857_11120	Escherichia coli O83:H1 str. NRG 857C
22318	1	ADR29561.1	hypothetical protein NRG857_20765	Escherichia coli O83:H1 str. NRG 857C
22376	1	ADR29055.1	hypothetical protein NRG857_18230	Escherichia coli O83:H1 str. NRG 857C

## Sheet: 541-15
cluster	size	accession	annotation	genome_name
201	1	EIL54872.1	fibronectin, type III domain-containing protein	Escherichia coli 541-15
216	1	EIL48242.1	exodeoxyribonuclease	Escherichia coli 541-15
238	1	EIL55171.1	putative adhesin, partial	Escherichia coli 541-15
268	1	EIL54362.1	hypothetical protein EC54115_11722	Escherichia coli 541-15
283	1	EIL46964.1	hypothetical protein EC54115_22418	Escherichia coli 541-15
329	1	EIL45739.1	putative bacteriophage tail fiber protein T (tape measure)	Escherichia coli 541-15
331	1	EIL52091.1	hypothetical protein EC54115_14042	Escherichia coli 541-15
354	1	EIL44852.1	ATPase with chaperone activity, ATP-binding subunit	Escherichia coli 541-15
354	1	EIL49780.1	ATPase AAA-2	Escherichia coli 541-15
389	1	EIL54240.1	ATP-dependent transcription regulator LuxR	Escherichia coli 541-15
392	1	EIL54199.1	ABC transporter related protein	Escherichia coli 541-15
445	1	EIL45765.1	phage replication protein	Escherichia coli 541-15
524	1	EIL54866.1	putative phage tail component	Escherichia coli 541-15
585	1	EIL50177.1	phenylacetate-CoA ligase	Escherichia coli 541-15
608	1	EIL54245.1	poly(3-hydroxyalkanoate) synthetase, partial	Escherichia coli 541-15
625	1	EIL48581.1	putative lipoprotein, partial	Escherichia coli 541-15
662	1	EIL56826.1	hypothetical protein EC54115_07232	Escherichia coli 541-15
739	1	EIL52765.1	putative glycosyl hydrolase	Escherichia coli 541-15
774	1	EIL55224.1	hypothetical protein EC54115_10311	Escherichia coli 541-15
779	1	EIL58550.1	fused putative sugar transporter subunits of ABC superfamily: ATP-binding components	Escherichia coli 541-15
788	1	EIL56423.1	hypothetical protein EC54115_07822	Escherichia coli 541-15
791	1	EIL58467.1	ATPase associated with various cellular activities AAA_5	Escherichia coli 541-15
807	1	EIL49902.1	putative membrane-associated peptidase, partial	Escherichia coli 541-15
812	1	EIL54276.1	fatty acid oxidation complex alpha subunit	Escherichia coli 541-15
817	1	EIL54271.1	multifunctional fatty acid oxidation complex subunit alpha	Escherichia coli 541-15
910	1	EIL55264.1	transposase	Escherichia coli 541-15
929	1	EIL50146.1	hypothetical protein EC54115_17437	Escherichia coli 541-15
948	1	EIL56836.1	hypothetical protein EC54115_07222	Escherichia coli 541-15
960	1	EIL50062.1	Rhs core protein, partial	Escherichia coli 541-15
980	1	EIL56342.1	aminoglycoside/multidrug efflux system	Escherichia coli 541-15
1069	1	EIL54277.1	bifunctional sulfate adenylyltransferase subunit 1/adenylylsulfate kinase protein	Escherichia coli 541-15
1075	1	EIL51273.1	hypothetical protein EC54115_16128	Escherichia coli 541-15
1139	1	EIL50375.1	hypothetical protein EC54115_17027	Escherichia coli 541-15
1158	1	EIL54045.1	hypothetical protein EC54115_12327	Escherichia coli 541-15
1201	1	EIL55612.1	putative flagellin-like structural protein, partial	Escherichia coli 541-15
1220	1	EIL52061.1	hypothetical protein EC54115_14082	Escherichia coli 541-15
1266	1	EIL56536.1	UBA/THIF-type NAD/FAD binding protein	Escherichia coli 541-15
1277	1	EIL46320.1	diguanylate cyclase	Escherichia coli 541-15
1278	1	EIL54049.1	hypothetical protein EC54115_12347	Escherichia coli 541-15
1284	1	EIL46961.1	hypothetical protein EC54115_22403	Escherichia coli 541-15
1333	1	EIL56835.1	phage integrase	Escherichia coli 541-15
1390	1	EIL46329.1	phospholipid/glycerol acyltransferase	Escherichia coli 541-15
1397	1	EIL45762.1	phage terminase, ATPase subunit P	Escherichia coli 541-15
1401	1	EIL44850.1	ATP-dependent metalloprotease FtsH	Escherichia coli 541-15
1414	1	EIL54194.1	poly(3-hydroxyalkanoate) polymerase	Escherichia coli 541-15
1572	1	EIL55240.1	hypothetical protein EC54115_10391	Escherichia coli 541-15
1573	1	EIL56417.1	P-type conjugative transfer protein TrbL	Escherichia coli 541-15
1598	1	EIL52088.1	hypothetical protein EC54115_14027	Escherichia coli 541-15
1607	1	EIL54097.1	putative major tail protein	Escherichia coli 541-15
1633	1	EIL49774.1	hypothetical protein EC54115_18182	Escherichia coli 541-15
1641	1	EIL54908.1	hypothetical protein EC54115_10967	Escherichia coli 541-15
1664	1	EIL52056.1	type I site-specific deoxyribonuclease	Escherichia coli 541-15
1718	1	EIL48659.1	Host specificity protein J	Escherichia coli 541-15
1771	1	EIL55239.1	putative phage portal protein	Escherichia coli 541-15
1822	1	EIL56526.1	phage integrase	Escherichia coli 541-15
1892	1	EIL54197.1	RND efflux system, outer membrane lipoprotein, NodT family	Escherichia coli 541-15
1922	1	EIL52519.1	hypothetical protein EC54115_13443	Escherichia coli 541-15
1935	1	EIL58409.1	sucrose porin	Escherichia coli 541-15
1946	1	EIL49688.1	ISPsy14, transposase	Escherichia coli 541-15
1985	1	EIL49773.1	transposon Tn7 transposition protein TnsD	Escherichia coli 541-15
2057	1	EIL44134.1	relaxase/mobilization nuclease topoisomerase/primase fusion protein	Escherichia coli 541-15
2223	1	EIL52087.1	hypothetical protein EC54115_14022	Escherichia coli 541-15
2249	1	EIL49781.1	cardiolipin synthetase 2	Escherichia coli 541-15
2250	1	EIL56834.1	phage integrase	Escherichia coli 541-15
2293	1	EIL47077.1	hypothetical protein EC54115_22323	Escherichia coli 541-15
2295	1	EIL54910.1	hypothetical protein EC54115_10977	Escherichia coli 541-15
2296	1	EIL55228.1	putative phage sheath protein	Escherichia coli 541-15
2386	1	EIL58407.1	sucrose-6-phosphate hydrolase	Escherichia coli 541-15
2445	1	EIL55149.1	radical SAM domain protein	Escherichia coli 541-15
2580	1	EIL54190.1	AraC family transcriptional regulator	Escherichia coli 541-15
2645	1	EIL54856.1	head protein	Escherichia coli 541-15
2707	1	EIL54911.1	hypothetical protein EC54115_10982	Escherichia coli 541-15
2708	1	EIL55223.1	DNA circulation family protein	Escherichia coli 541-15
2789	1	EIL49782.1	FtsH-2 peptidase	Escherichia coli 541-15
2790	1	EIL53989.1	hypothetical protein EC54115_12047	Escherichia coli 541-15
2831	1	EIL58468.1	IQ calmodulin-binding- domain protein	Escherichia coli 541-15
2953	1	EIL56501.1	phage integrase	Escherichia coli 541-15
2954	1	EIL57550.1	flagellin	Escherichia coli 541-15
3065	1	EIL56442.1	general secretion pathway protein D	Escherichia coli 541-15
3108	1	EIL55238.1	putative head assembly protein	Escherichia coli 541-15
3170	1	EIL57909.1	Prophage integrase	Escherichia coli 541-15
3191	1	EIL56535.1	hypothetical protein EC54115_07627	Escherichia coli 541-15
3210	1	EIL52526.1	Prophage integrase	Escherichia coli 541-15
3305	1	EIL56638.1	diguanylate phosphodiesterase	Escherichia coli 541-15
3306	1	EIL57337.1	hypothetical protein EC54115_06303	Escherichia coli 541-15
3342	1	EIL44144.1	hypothetical protein EC54115_25599, partial	Escherichia coli 541-15
3368	1	EIL52047.1	integrase family protein	Escherichia coli 541-15
3388	1	EIL54189.1	sodium/glutamate symporter	Escherichia coli 541-15
3389	1	EIL55222.1	putative phage tail protein	Escherichia coli 541-15
3449	1	EIL54187.1	acetate kinase	Escherichia coli 541-15
3450	1	EIL54635.1	hypothetical protein EC54115_11642, partial	Escherichia coli 541-15
3497	1	EIL45017.1	putative tail stability protein	Escherichia coli 541-15
3546	1	EIL44152.1	plasmid-related protein	Escherichia coli 541-15
3547	1	EIL48245.1	integrase	Escherichia coli 541-15
3548	1	EIL58159.1	putative outer membrane usher protein, partial	Escherichia coli 541-15
3617	1	EIL54193.1	acetyl-CoA acetyltransferase	Escherichia coli 541-15
3637	1	EIL45735.1	major tail sheath protein FI	Escherichia coli 541-15
3662	1	EIL52630.1	integrase family protein	Escherichia coli 541-15
3663	1	EIL54273.1	lipid-transfer protein	Escherichia coli 541-15
3678	1	EIL45002.1	arsenite-activated ATPase ArsA, partial	Escherichia coli 541-15
3679	1	EIL56534.1	hypothetical protein EC54115_07622	Escherichia coli 541-15
3704	1	EIL54901.1	hypothetical protein EC54115_10932, partial	Escherichia coli 541-15
3743	1	EIL44704.1	hypothetical protein EC54115_24432	Escherichia coli 541-15
3773	1	EIL55340.1	choline transport protein BetT	Escherichia coli 541-15
3793	1	EIL55128.1	Integrase from phage origin	Escherichia coli 541-15
3810	1	EIL54275.1	acyl-CoA dehydrogenase	Escherichia coli 541-15
3827	1	EIL45734.1	bacteriophage late control protein D	Escherichia coli 541-15
3846	1	EIL56633.1	pH-dependent sodium/proton antiporter	Escherichia coli 541-15
3889	1	EIL44869.1	hypothetical protein EC54115_24362	Escherichia coli 541-15
4099	1	EIL55235.1	hypothetical protein EC54115_10366	Escherichia coli 541-15
4124	1	EIL48243.1	DNA single-strand annealing protein RecT-like protein	Escherichia coli 541-15
4125	1	EIL54238.1	beta-lactamase domain-containing protein	Escherichia coli 541-15
4126	1	EIL55150.1	hypothetical protein EC54115_10656	Escherichia coli 541-15
4141	1	EIL46321.1	putative outer membrane protein	Escherichia coli 541-15
4142	1	EIL55398.1	NcrC nickel-resistant membrane protein-like protein	Escherichia coli 541-15
4177	1	EIL45746.1	Tail Collar domain protein	Escherichia coli 541-15
4178	1	EIL56106.1	hypothetical protein EC54115_08345	Escherichia coli 541-15
4201	1	EIL52522.1	DNA-cytosine methyltransferase	Escherichia coli 541-15
4284	1	EIL49686.1	hypothetical protein EC54115_18237	Escherichia coli 541-15
4285	1	EIL56544.1	hypothetical protein EC54115_07672, partial	Escherichia coli 541-15
4307	1	EIL55484.1	rhsD element protein, partial	Escherichia coli 541-15
4334	1	EIL57735.1	hypothetical protein EC54115_05127	Escherichia coli 541-15
4401	1	EIL56341.1	aminoglycoside/multidrug efflux system	Escherichia coli 541-15
4430	1	EIL56631.1	transposase	Escherichia coli 541-15
4452	1	EIL55219.1	baseplate J family protein	Escherichia coli 541-15
4453	1	EIL56829.1	hypothetical protein EC54115_07247	Escherichia coli 541-15
4488	1	EIL52063.1	hypothetical protein EC54115_14092	Escherichia coli 541-15
4489	1	EIL56706.1	hypothetical protein EC54115_07332, partial	Escherichia coli 541-15
4511	1	EIL52496.1	general secretion pathway protein E	Escherichia coli 541-15
4512	1	EIL56415.1	repA-related protein	Escherichia coli 541-15
4564	1	EIL45763.1	phage capsid portal protein Q	Escherichia coli 541-15
4565	1	EIL54198.1	secretion protein HlyD family protein	Escherichia coli 541-15
4590	1	EIL45760.1	major phage capsid protein N precursor	Escherichia coli 541-15
4650	1	EIL56819.1	hypothetical protein EC54115_07267	Escherichia coli 541-15
4746	1	EIL54906.1	hypothetical protein EC54115_10957	Escherichia coli 541-15
4804	1	EIL56105.1	hypothetical protein EC54115_08340	Escherichia coli 541-15
4825	1	EIL46963.1	tetrathionate reductase complex subunit C	Escherichia coli 541-15
4826	1	EIL53569.1	transposase, partial	Escherichia coli 541-15
4968	1	EIL52523.1	hypothetical protein EC54115_13463	Escherichia coli 541-15
4969	1	EIL52525.1	hypothetical protein EC54115_13473	Escherichia coli 541-15
4996	1	EIL55267.1	choline transport protein BetT	Escherichia coli 541-15
5044	1	EIL55199.1	putative adhesin	Escherichia coli 541-15
5074	1	EIL53986.1	hypothetical protein EC54115_12032	Escherichia coli 541-15
5075	1	EIL58469.1	transposase for IS1663	Escherichia coli 541-15
5160	1	EIL54274.1	dioxygenase related to 2-nitropropane dioxygenase	Escherichia coli 541-15
5220	1	EIL44895.1	transposase	Escherichia coli 541-15
5221	1	EIL45778.1	site-specific recombinase, phage integrase family protein	Escherichia coli 541-15
5270	1	EIL47072.1	Antirepressor protein	Escherichia coli 541-15
5350	1	EIL45768.1	DNA adenine methylase from prophage	Escherichia coli 541-15
5375	1	EIL49683.1	Zn-dependent protease with chaperone function	Escherichia coli 541-15
5376	1	EIL56443.1	hypothetical protein EC54115_07757	Escherichia coli 541-15
5413	1	EIL58168.1	polysaccharide deacetylase	Escherichia coli 541-15
5443	1	EIL58455.1	hypothetical protein EC54115_01678	Escherichia coli 541-15
5589	1	EIL54902.1	hypothetical protein EC54115_10937	Escherichia coli 541-15
5607	1	EIL45759.1	phage terminase, endonuclease small subunit M	Escherichia coli 541-15
5608	1	EIL54893.1	Co/Zn/Cd cation transporter	Escherichia coli 541-15
5656	1	EIL53845.1	restriction modification system DNA specificity subunit, partial	Escherichia coli 541-15
5657	1	EIL54186.1	phosphate acetyltransferase	Escherichia coli 541-15
5685	1	EIL49929.1	rhs core protein with extension	Escherichia coli 541-15
5686	1	EIL54195.1	beta-ketoacyl-acyl-carrier-protein synthase I	Escherichia coli 541-15
5752	1	EIL44882.1	sodium/hydrogen exchanger, partial	Escherichia coli 541-15
5753	1	EIL58410.1	aminoimidazole riboside kinase	Escherichia coli 541-15
5851	1	EIL49678.1	sodium/hydrogen exchanger, partial	Escherichia coli 541-15
5852	1	EIL58175.1	multicopper oxidase, partial	Escherichia coli 541-15
5874	1	EIL54317.1	type III restriction enzyme, res subunit, partial	Escherichia coli 541-15
5900	1	EIL54239.1	response regulator receiver protein	Escherichia coli 541-15
5952	1	EIL51745.1	allantoin permease, partial	Escherichia coli 541-15
6014	1	EIL45748.1	phage baseplate assembly protein J	Escherichia coli 541-15
6015	1	EIL54278.1	sulfate adenylyltransferase subunit 2	Escherichia coli 541-15
6016	1	EIL57731.1	hypothetical protein EC54115_05107	Escherichia coli 541-15
6040	1	EIL55263.1	XRE family transcriptional regulator	Escherichia coli 541-15
6165	1	EIL50805.1	cytochrome C peroxidase	Escherichia coli 541-15
6236	1	EIL45146.1	hypothetical protein EC54115_24137	Escherichia coli 541-15
6297	1	EIL44136.1	replication primase	Escherichia coli 541-15
6298	1	EIL53990.1	hypothetical protein EC54115_12052	Escherichia coli 541-15
6299	1	EIL54272.1	alpha/beta hydrolase fold protein	Escherichia coli 541-15
6348	1	EIL45987.1	hypothetical protein EC54115_23388	Escherichia coli 541-15
6350	1	EIL54907.1	hypothetical protein EC54115_10962	Escherichia coli 541-15
6379	1	EIL44148.1	replication primase	Escherichia coli 541-15
6380	1	EIL58445.1	RNA polymerase factor sigma-32	Escherichia coli 541-15
6516	1	EIL52505.1	hypothetical protein EC54115_13373	Escherichia coli 541-15
6539	1	EIL52051.1	hypothetical protein EC54115_14112	Escherichia coli 541-15
6604	1	EIL45761.1	capsid scaffolding protein O	Escherichia coli 541-15
6626	1	EIL52055.1	Type I restriction-modification system, S subunit, partial	Escherichia coli 541-15
6627	1	EIL52089.1	hypothetical protein EC54115_14032	Escherichia coli 541-15
6628	1	EIL53985.1	putative prophage antitermination protein	Escherichia coli 541-15
6629	1	EIL54909.1	hypothetical protein EC54115_10972	Escherichia coli 541-15
6652	1	EIL49465.1	hypothetical protein EC54115_18302, partial	Escherichia coli 541-15
6654	1	EIL56525.1	hypothetical protein EC54115_07677, partial	Escherichia coli 541-15
6689	1	EIL56768.1	phage integrase	Escherichia coli 541-15
6767	1	EIL58788.1	glycerol-3-phosphate transporter ATP-binding subunit	Escherichia coli 541-15
6827	1	EIL49772.1	lipid A biosynthesis lauroyl (or palmitoleoyl) acyltransferase	Escherichia coli 541-15
6854	1	EIL50165.1	putative diguanylate cyclase, GGDEF domain signaling protein	Escherichia coli 541-15
6855	1	EIL56554.1	hypothetical protein EC54115_07577	Escherichia coli 541-15
6856	1	EIL57733.1	Beta-1,3-N-acetylglucosaminyltransferase	Escherichia coli 541-15
6857	1	EIL57908.1	hypothetical protein EC54115_04013	Escherichia coli 541-15
6858	1	EIL58437.1	hypothetical protein EC54115_01733	Escherichia coli 541-15
6947	1	EIL54361.1	hypothetical protein EC54115_11717	Escherichia coli 541-15
6971	1	EIL49839.1	fused putative multidrug transporter subunits of ABC superfamily: membrane component/ATP-binding component, partial	Escherichia coli 541-15
7007	1	EIL48230.1	putative replication protein	Escherichia coli 541-15
7008	1	EIL49165.1	putative transporter, MFS superfamily protein, partial	Escherichia coli 541-15
7009	1	EIL51678.1	putative outer membrane porin	Escherichia coli 541-15
7044	1	EIL56419.1	trbJ protein	Escherichia coli 541-15
7045	1	EIL57732.1	hypothetical protein EC54115_05112	Escherichia coli 541-15
7087	1	EIL51408.1	hypothetical protein EC54115_15904	Escherichia coli 541-15
7156	1	EIL50408.1	NAD-dependent DNA ligase LigB	Escherichia coli 541-15
7182	1	EIL44903.1	hypothetical protein EC54115_24297, partial	Escherichia coli 541-15
7183	1	EIL54188.1	enoyl-(acyl-carrier-protein) reductase	Escherichia coli 541-15
7223	1	EIL48234.1	putative phage repressor	Escherichia coli 541-15
7224	1	EIL50824.1	cellulose biosynthesis protein BcsE	Escherichia coli 541-15
7225	1	EIL55706.1	rhs core protein with extension, partial	Escherichia coli 541-15
7258	1	EIL56424.1	hypothetical protein EC54115_07827	Escherichia coli 541-15
7334	1	EIL56652.1	hypothetical protein EC54115_07392	Escherichia coli 541-15
7358	1	EIL48218.1	hypothetical protein EC54115_19818	Escherichia coli 541-15
7429	1	EIL57448.1	hypothetical protein EC54115_05753, partial	Escherichia coli 541-15
7465	1	EIL49689.1	ISPsy14, transposition helper protein	Escherichia coli 541-15
7467	1	EIL54868.1	phage minor tail protein L	Escherichia coli 541-15
7496	1	EIL57075.1	hypothetical protein EC54115_06404	Escherichia coli 541-15
7542	1	EIL52020.1	hypothetical protein EC54115_14747	Escherichia coli 541-15
7668	1	EIL49829.1	fused predicted multidrug transporter subunits of ABC superfamily: membrane component/ATP-binding component, partial	Escherichia coli 541-15
7669	1	EIL57736.1	glycosyl transferase family protein	Escherichia coli 541-15
7715	1	EIL54863.1	Major tail protein V	Escherichia coli 541-15
7747	1	EIL46962.1	tetrathionate reductase subunit B	Escherichia coli 541-15
7748	1	EIL49051.1	electron transport complex protein RnfD, partial	Escherichia coli 541-15
7749	1	EIL52052.1	hypothetical protein EC54115_14117, partial	Escherichia coli 541-15
7750	1	EIL54822.1	hypothetical protein EC54115_11637, partial	Escherichia coli 541-15
7819	1	EIL48231.1	replication protein	Escherichia coli 541-15
7820	1	EIL54101.1	putative Fur-regulated protein	Escherichia coli 541-15
7939	1	EIL48824.1	DNA replication terminus site-binding protein	Escherichia coli 541-15
7940	1	EIL55257.1	hypothetical protein EC54115_10476	Escherichia coli 541-15
7977	1	EIL54912.1	hypothetical protein EC54115_10987	Escherichia coli 541-15
8013	1	EIL54191.1	hypothetical protein EC54115_11872	Escherichia coli 541-15
8052	1	EIL49404.1	hypothetical protein EC54115_18347, partial	Escherichia coli 541-15
8052	1	EIL54940.1	hypothetical protein EC54115_10927, partial	Escherichia coli 541-15
8053	1	EIL54869.1	NLP/P60 protein	Escherichia coli 541-15
8092	1	EIL48228.1	hypothetical protein EC54115_19868	Escherichia coli 541-15
8093	1	EIL49445.1	Fels-2 prophage protein	Escherichia coli 541-15
8094	1	EIL56650.1	hypothetical protein EC54115_07382	Escherichia coli 541-15
8128	1	EIL47076.1	hypothetical protein EC54115_22318	Escherichia coli 541-15
8129	1	EIL48657.1	Phage terminase large subunit	Escherichia coli 541-15
8130	1	EIL55099.1	hypothetical protein EC54115_10843	Escherichia coli 541-15
8168	1	EIL52512.1	hypothetical protein EC54115_13408	Escherichia coli 541-15
8203	1	EIL45764.1	phage DNA methylase	Escherichia coli 541-15
8238	1	EIL57129.1	hypothetical protein EC54115_06674	Escherichia coli 541-15
8265	1	EIL55152.1	transposase, partial	Escherichia coli 541-15
8266	1	EIL57840.1	hypothetical protein EC54115_04100	Escherichia coli 541-15
8301	1	EIL54890.1	nodulin 21-like protein	Escherichia coli 541-15
8373	1	EIL53987.1	hypothetical protein EC54115_12037	Escherichia coli 541-15
8404	1	EIL56818.1	UBA/THIF-type NAD/FAD binding protein, partial	Escherichia coli 541-15
8405	1	EIL57734.1	putative glycosyltransferase involved in LPS biosynthesis	Escherichia coli 541-15
8475	1	EIL46274.1	rhsC element core protein RshC, partial	Escherichia coli 541-15
8476	1	EIL54874.1	hypothetical protein EC54115_11157	Escherichia coli 541-15
8542	1	EIL44880.1	putative trypsin-like serine protease, partial	Escherichia coli 541-15
8542	1	EIL49684.1	putative trypsin-like serine protease, partial	Escherichia coli 541-15
8543	1	EIL48222.1	serine/threonine-protein phosphatase	Escherichia coli 541-15
8544	1	EIL48225.1	hypothetical protein EC54115_19853	Escherichia coli 541-15
8576	1	EIL46174.1	putative oxidoreductase, partial	Escherichia coli 541-15
8577	1	EIL49246.1	ribokinase-like domain-containing protein, partial	Escherichia coli 541-15
8578	1	EIL45281.1	hypothetical protein EC54115_24090, partial	Escherichia coli 541-15
8578	1	EIL55736.1	hypothetical protein EC54115_09066, partial	Escherichia coli 541-15
8643	1	EIL49257.1	hypothetical protein EC54115_18417, partial	Escherichia coli 541-15
8644	1	EIL55230.1	hypothetical protein EC54115_10341	Escherichia coli 541-15
8683	1	EIL51410.1	hypothetical protein EC54115_15914	Escherichia coli 541-15
8684	1	EIL55671.1	copper/silver efflux system membrane fusion protein CusB, partial	Escherichia coli 541-15
8685	1	EIL56653.1	type IV conjugative transfer system protein	Escherichia coli 541-15
8719	1	EIL52058.1	Polypeptide-transport-associated domain protein ShlB-type	Escherichia coli 541-15
8720	1	EIL56795.1	UBA/THIF-type NAD/FAD binding protein, partial	Escherichia coli 541-15
8771	1	EIL55260.1	hypothetical protein EC54115_10491	Escherichia coli 541-15
8804	1	EIL56674.1	FabG	Escherichia coli 541-15
8833	1	EIL47414.1	putative transcriptional regulator	Escherichia coli 541-15
8834	1	EIL55247.1	putative endolysin	Escherichia coli 541-15
8866	1	EIL45751.1	putative phage tail protein S	Escherichia coli 541-15
8867	1	EIL47082.1	hypothetical protein EC54115_22348, partial	Escherichia coli 541-15
8868	1	EIL56533.1	hypothetical protein EC54115_07617, partial	Escherichia coli 541-15
8899	1	EIL51424.1	putative prophage repressor CI	Escherichia coli 541-15
8900	1	EIL53984.1	hypothetical protein EC54115_12022	Escherichia coli 541-15
8901	1	EIL55763.1	copper/silver efflux system membrane fusion protein CusB, partial	Escherichia coli 541-15
8902	1	EIL58015.1	multicopper oxidase, partial	Escherichia coli 541-15
8938	1	EIL48525.1	transposase IS26, partial	Escherichia coli 541-15
8939	1	EIL52524.1	hypothetical protein EC54115_13468	Escherichia coli 541-15
8940	1	EIL55151.1	hypothetical protein EC54115_10661	Escherichia coli 541-15
8970	1	EIL45020.1	hypothetical protein EC54115_24237, partial	Escherichia coli 541-15
8971	1	EIL49680.1	diguanylate cyclase with PAS/PAC sensor	Escherichia coli 541-15
8972	1	EIL49837.1	putative membrane-associated peptidase, partial	Escherichia coli 541-15
8973	1	EIL52031.1	Resolvase domain protein	Escherichia coli 541-15
8974	1	EIL53994.1	putative repressor protein of prophage	Escherichia coli 541-15
8975	1	EIL55245.1	hypothetical protein EC54115_10416	Escherichia coli 541-15
9009	1	EIL46009.1	hypothetical protein EC54115_23213, partial	Escherichia coli 541-15
9009	1	EIL53065.1	SilP, partial	Escherichia coli 541-15
9010	1	EIL52796.1	hypothetical protein EC54115_12961	Escherichia coli 541-15
9039	1	EIL54070.1	lytic enzyme, partial	Escherichia coli 541-15
9094	1	EIL45029.1	hypothetical protein EC54115_24182	Escherichia coli 541-15
9094	1	EIL58422.1	hypothetical protein EC54115_01788	Escherichia coli 541-15
9194	1	EIL45747.1	phage tail protein I	Escherichia coli 541-15
9195	1	EIL50005.1	Rhs core protein, partial	Escherichia coli 541-15
9196	1	EIL56047.1	hypothetical protein EC54115_08686, partial	Escherichia coli 541-15
9197	1	EIL56651.1	hypothetical protein EC54115_07387	Escherichia coli 541-15
9198	1	EIL58453.1	hypothetical protein EC54115_01668	Escherichia coli 541-15
9243	1	EIL44870.1	hypothetical protein EC54115_24367	Escherichia coli 541-15
9244	1	EIL49685.1	hypothetical protein EC54115_18232	Escherichia coli 541-15
9276	1	EIL44867.1	sodium/hydrogen exchanger, partial	Escherichia coli 541-15
9276	1	EIL49690.1	sodium/hydrogen exchanger, partial	Escherichia coli 541-15
9277	1	EIL54871.1	Putative phage tail assembly protein	Escherichia coli 541-15
9326	1	EIL46327.1	taurine dioxygenase	Escherichia coli 541-15
9328	1	EIL55221.1	phage baseplate assembly protein V	Escherichia coli 541-15
9363	1	EIL47060.1	hypothetical protein EC54115_22353, partial	Escherichia coli 541-15
9363	1	EIL53677.1	heavy metal translocating P-type ATPase, partial	Escherichia coli 541-15
9456	1	EIL54103.1	hypothetical protein EC54115_11957	Escherichia coli 541-15
9457	1	EIL54889.1	hypothetical protein EC54115_11022	Escherichia coli 541-15
9580	1	EIL50376.1	hypothetical protein EC54115_17032	Escherichia coli 541-15
9581	1	EIL52057.1	hypothetical protein EC54115_14062	Escherichia coli 541-15
9623	1	EIL45750.1	baseplate assembly protein V	Escherichia coli 541-15
9624	1	EIL46960.1	hypothetical protein EC54115_22398	Escherichia coli 541-15
9662	1	EIL44151.1	hypothetical protein EC54115_25564	Escherichia coli 541-15
9664	1	EIL54891.1	hypothetical protein EC54115_11032	Escherichia coli 541-15
9704	1	EIL48235.1	hypothetical protein EC54115_19903	Escherichia coli 541-15
9705	1	EIL54004.1	putative exonuclease	Escherichia coli 541-15
9706	1	EIL56703.1	arsenite-activated ATPase ArsA, partial	Escherichia coli 541-15
9758	1	EIL44703.1	hypothetical protein EC54115_24427	Escherichia coli 541-15
9759	1	EIL54244.1	phasin PhaP	Escherichia coli 541-15
9760	1	EIL55197.1	putative reductase, partial	Escherichia coli 541-15
9808	1	EIL46318.1	transcriptional regulator, TetR family protein, partial	Escherichia coli 541-15
9809	1	EIL54270.1	TetR family transcriptional regulator	Escherichia coli 541-15
9810	1	EIL55218.1	hypothetical protein EC54115_10281	Escherichia coli 541-15
9860	1	EIL44853.1	molecular chaperone (small heat shock protein)	Escherichia coli 541-15
9860	1	EIL49779.1	heat shock protein Hsp20	Escherichia coli 541-15
9862	1	EIL55266.1	hypothetical protein EC54115_10521	Escherichia coli 541-15
9964	1	EIL52090.1	hypothetical protein EC54115_14037	Escherichia coli 541-15
10009	1	EIL54537.1	hypothetical protein EC54115_11682	Escherichia coli 541-15
10010	1	EIL55341.1	DNA-invertase	Escherichia coli 541-15
10050	1	EIL54000.1	hypothetical protein EC54115_12102	Escherichia coli 541-15
10094	1	EIL54861.1	putative tail component of prophage	Escherichia coli 541-15
10095	1	EIL56775.1	allantoin permease, partial	Escherichia coli 541-15
10096	1	EIL57514.1	hypothetical protein EC54115_05493	Escherichia coli 541-15
10149	1	EIL45755.1	glycoside hydrolase family 24	Escherichia coli 541-15
10150	1	EIL53992.1	putative prophage DNA-binding protein	Escherichia coli 541-15
10151	1	EIL50363.1	DNA-invertase	Escherichia coli 541-15
10151	1	EIL54840.1	DNA-invertase	Escherichia coli 541-15
10209	1	EIL45770.1	putative ribonuclease (polynucleotidyl transferase) from prophage	Escherichia coli 541-15
10210	1	EIL48227.1	hypothetical protein EC54115_19863	Escherichia coli 541-15
10212	1	EIL57420.1	Fels-2 prophage protein	Escherichia coli 541-15
10316	1	EIL55237.1	hypothetical protein EC54115_10376	Escherichia coli 541-15
10317	1	EIL56538.1	Exonuclease	Escherichia coli 541-15
10366	1	EIL49762.1	putative fimbrial usher protein, partial	Escherichia coli 541-15
10367	1	EIL53997.1	hypothetical protein EC54115_12087	Escherichia coli 541-15
10417	1	EIL47773.1	hypothetical protein EC54115_20919, partial	Escherichia coli 541-15
10418	1	EIL56445.1	hypothetical protein EC54115_07767, partial	Escherichia coli 541-15
10459	1	EIL51271.1	hypothetical protein EC54115_16118	Escherichia coli 541-15
10460	1	EIL54067.1	hypothetical protein EC54115_11992	Escherichia coli 541-15
10461	1	EIL54241.1	polyhydroxyalkanoate synthesis repressor PhaR	Escherichia coli 541-15
10462	1	EIL56654.1	endonuclease	Escherichia coli 541-15
10502	1	EIL56319.1	hydrogenase 4, Fe-S subunit	Escherichia coli 541-15
10549	1	EIL52042.1	putative endonuclease, HNH family protein	Escherichia coli 541-15
10590	1	EIL53028.1	hypothetical protein EC54115_12656, partial	Escherichia coli 541-15
10590	1	EIL55766.1	hypothetical protein EC54115_09021, partial	Escherichia coli 541-15
10591	1	EIL54542.1	hypothetical protein EC54115_11672	Escherichia coli 541-15
10592	1	EIL54913.1	Rha protein	Escherichia coli 541-15
10593	1	EIL56837.1	hypothetical protein EC54115_07227	Escherichia coli 541-15
10594	1	EIL58329.1	putative sugar transporter subunit	Escherichia coli 541-15
10635	1	EIL45019.1	maturation control protein	Escherichia coli 541-15
10681	1	EIL54243.1	NAD-dependent aldehyde dehydrogenase	Escherichia coli 541-15
10682	1	EIL58261.1	hypothetical protein EC54115_02477, partial	Escherichia coli 541-15
10725	1	EIL45736.1	major tail tube protein FII	Escherichia coli 541-15
10823	1	EIL54046.1	hypothetical protein EC54115_12332	Escherichia coli 541-15
10927	1	EIL55355.1	hypothetical protein EC54115_10009, partial	Escherichia coli 541-15
10928	1	EIL57882.1	hypothetical protein EC54115_04095	Escherichia coli 541-15
10977	1	EIL55242.1	hypothetical protein EC54115_10401	Escherichia coli 541-15
10978	1	EIL55248.1	hypothetical protein EC54115_10431	Escherichia coli 541-15
11015	1	EIL44881.1	hypothetical protein EC54115_24342	Escherichia coli 541-15
11017	1	EIL45758.1	head completion/stabilization protein L	Escherichia coli 541-15
11019	1	EIL52021.1	putative oxidoreductase with FAD/NAD(P)-binding domain	Escherichia coli 541-15
11020	1	EIL56324.1	hydrogenase 4 subunit F	Escherichia coli 541-15
11021	1	EIL56537.1	hypothetical protein EC54115_07637	Escherichia coli 541-15
11022	1	EIL56952.1	magnesium/nickel/cobalt transporter CorA, partial	Escherichia coli 541-15
11069	1	EIL50808.1	cytochrome C peroxidase	Escherichia coli 541-15
11070	1	EIL57888.1	phage integrase, partial	Escherichia coli 541-15
11115	1	EIL51431.1	putative endodeoxyribonuclease	Escherichia coli 541-15
11162	1	EIL45740.1	putative bacteriophage tail fiber protein U	Escherichia coli 541-15
11163	1	EIL49682.1	hypothetical protein EC54115_18282	Escherichia coli 541-15
11223	1	EIL47071.1	hypothetical protein EC54115_22293, partial	Escherichia coli 541-15
11224	1	EIL47321.1	hypothetical protein EC54115_21888	Escherichia coli 541-15
11225	1	EIL56821.1	hypothetical protein EC54115_07277	Escherichia coli 541-15
11271	1	EIL54905.1	hypothetical protein EC54115_10952	Escherichia coli 541-15
11272	1	EIL54958.1	putative trypsin-like serine protease, partial	Escherichia coli 541-15
11344	1	EIL56439.1	hypothetical protein EC54115_07737	Escherichia coli 541-15
11395	1	EIL55141.1	integrase catalytic subunit, partial	Escherichia coli 541-15
11396	1	EIL55250.1	hypothetical protein EC54115_10441	Escherichia coli 541-15
11443	1	EIL52521.1	very short patch repair protein	Escherichia coli 541-15
11444	1	EIL53021.1	copper/silver efflux system membrane fusion protein CusB, partial	Escherichia coli 541-15
11446	1	EIL54066.1	putative exported phage protein	Escherichia coli 541-15
11447	1	EIL54268.1	IS3 family transposase, partial	Escherichia coli 541-15
11448	1	EIL54892.1	hypothetical protein EC54115_11037	Escherichia coli 541-15
11496	1	EIL56830.1	hypothetical protein EC54115_07252	Escherichia coli 541-15
11540	1	EIL50166.1	hypothetical protein EC54115_17547	Escherichia coli 541-15
11599	1	EIL49447.1	hypothetical protein EC54115_18322	Escherichia coli 541-15
11600	1	EIL49766.1	putative DNA-binding protein	Escherichia coli 541-15
11650	1	EIL55098.1	hypothetical protein EC54115_10838	Escherichia coli 541-15
11697	1	EIL44648.1	putative tail fiber protein, partial	Escherichia coli 541-15
11700	1	EIL52030.1	hypothetical protein EC54115_14127	Escherichia coli 541-15
11701	1	EIL58466.1	hypothetical protein EC54115_01633	Escherichia coli 541-15
11751	1	EIL44508.1	magnesium/nickel/cobalt transporter CorA, partial	Escherichia coli 541-15
11751	1	EIL53570.1	magnesium/nickel/cobalt transporter CorA, partial	Escherichia coli 541-15
11752	1	EIL46319.1	SoxS	Escherichia coli 541-15
11753	1	EIL48224.1	hypothetical protein EC54115_19848	Escherichia coli 541-15
11803	1	EIL53386.1	hypothetical protein EC54115_12556	Escherichia coli 541-15
11804	1	EIL54236.1	3'(2'),5'-bisphosphate nucleotidase, partial	Escherichia coli 541-15
11806	1	EIL55408.1	hypothetical protein EC54115_09969, partial	Escherichia coli 541-15
11868	1	EIL45392.1	Resolvase	Escherichia coli 541-15
11869	1	EIL45752.1	phage tail completion protein R	Escherichia coli 541-15
11870	1	EIL51027.1	hypothetical protein EC54115_16228	Escherichia coli 541-15
11871	1	EIL54536.1	hypothetical protein EC54115_11677	Escherichia coli 541-15
11872	1	EIL54915.1	putative phage lysozyme	Escherichia coli 541-15
11970	1	EIL45246.1	hypothetical protein EC54115_24105	Escherichia coli 541-15
11970	1	EIL45744.1	hypothetical protein EC54115_23568	Escherichia coli 541-15
11970	1	EIL54838.1	hypothetical protein EC54115_11177	Escherichia coli 541-15
11971	1	EIL53282.1	hypothetical protein EC54115_12571, partial	Escherichia coli 541-15
11972	1	EIL56827.1	hypothetical protein EC54115_07237	Escherichia coli 541-15
11973	1	EIL58832.1	copper resistance protein D, partial	Escherichia coli 541-15
12019	1	EIL44868.1	thioredoxin	Escherichia coli 541-15
12019	1	EIL49687.1	thioredoxin	Escherichia coli 541-15
12020	1	EIL52517.1	hypothetical protein EC54115_13433	Escherichia coli 541-15
12068	1	EIL44143.1	hypothetical protein EC54115_25594	Escherichia coli 541-15
12069	1	EIL45014.1	fructuronate transporter	Escherichia coli 541-15
12070	1	EIL50377.1	hypothetical protein EC54115_17037	Escherichia coli 541-15
12071	1	EIL51270.1	hypothetical protein EC54115_16113	Escherichia coli 541-15
12073	1	EIL55253.1	hypothetical protein EC54115_10456	Escherichia coli 541-15
12130	1	EIL54903.1	hypothetical protein EC54115_10942	Escherichia coli 541-15
12131	1	EIL55249.1	hypothetical protein EC54115_10436	Escherichia coli 541-15
12132	1	EIL56780.1	IS3 family transposase, partial	Escherichia coli 541-15
12178	1	EIL48226.1	hypothetical protein EC54115_19858	Escherichia coli 541-15
12179	1	EIL54540.1	hypothetical protein EC54115_11697	Escherichia coli 541-15
12180	1	EIL55411.1	rhsC protein in rhs element, partial	Escherichia coli 541-15
12181	1	EIL55758.1	silver-binding protein	Escherichia coli 541-15
12231	1	EIL51192.1	Tn7-like transposase TnsA, partial	Escherichia coli 541-15
12231	1	EIL55834.1	Tn7-like transposase TnsA, partial	Escherichia coli 541-15
12232	1	EIL54904.1	hypothetical protein EC54115_10947	Escherichia coli 541-15
12233	1	EIL55231.1	hypothetical protein EC54115_10346	Escherichia coli 541-15
12234	1	EIL56769.1	phage integrase	Escherichia coli 541-15
12235	1	EIL58330.1	ABC transporter periplasmic binding protein YtfQ	Escherichia coli 541-15
12285	1	EIL51630.1	palmitoyl transferase	Escherichia coli 541-15
12286	1	EIL51680.1	outer membrane porin, OprD family protein	Escherichia coli 541-15
12347	1	EIL54864.1	phage minor tail protein G	Escherichia coli 541-15
12348	1	EIL55143.1	phage terminase large subunit	Escherichia coli 541-15
12410	1	EIL45016.1	transcriptional regulator, XRE family protein	Escherichia coli 541-15
12411	1	EIL47343.1	hypothetical protein EC54115_21611, partial	Escherichia coli 541-15
12412	1	EIL54099.1	head protein	Escherichia coli 541-15
12457	1	EIL48553.1	hypothetical protein EC54115_19786, partial	Escherichia coli 541-15
12458	1	EIL52092.1	type IC HsdS subunit, partial	Escherichia coli 541-15
12459	1	EIL55611.1	putative DNA-binding transcriptional regulator	Escherichia coli 541-15
12512	1	EIL58465.1	hypothetical protein EC54115_01628, partial	Escherichia coli 541-15
12572	1	EIL48236.1	hypothetical protein EC54115_19908	Escherichia coli 541-15
12573	1	EIL57881.1	Hemerythrin HHE cation binding domain protein	Escherichia coli 541-15
12619	1	EIL52065.1	hypothetical protein EC54115_14102, partial	Escherichia coli 541-15
12620	1	EIL53132.1	putative transposase, partial	Escherichia coli 541-15
12621	1	EIL54859.1	DNA packaging protein from bacteriophage origin	Escherichia coli 541-15
12622	1	EIL55232.1	hypothetical protein EC54115_10351	Escherichia coli 541-15
12623	1	EIL56664.1	putative mercury transport protein MerC	Escherichia coli 541-15
12624	1	EIL53280.1	putative transposase, partial	Escherichia coli 541-15
12624	1	EIL57891.1	transposase InsC for insertion sequence IS903, partial	Escherichia coli 541-15
12675	1	EIL49448.1	putative exported phage-related protein	Escherichia coli 541-15
12676	1	EIL51409.1	hypothetical protein EC54115_15909	Escherichia coli 541-15
12677	1	EIL51427.1	hypothetical protein EC54115_15999	Escherichia coli 541-15
12678	1	EIL51845.1	hypothetical protein EC54115_14788, partial	Escherichia coli 541-15
12679	1	EIL57074.1	hypothetical protein EC54115_06399	Escherichia coli 541-15
12729	1	EIL56658.1	hypothetical protein EC54115_07422	Escherichia coli 541-15
12730	1	EIL56831.1	UBA/THIF-type NAD/FAD binding protein, partial	Escherichia coli 541-15
12785	1	EIL51407.1	hypothetical protein EC54115_15899	Escherichia coli 541-15
12786	1	EIL54098.1	putative tail component of prophage	Escherichia coli 541-15
12787	1	EIL54862.1	putative minor tail protein	Escherichia coli 541-15
12842	1	EIL45754.1	hypothetical protein EC54115_23618	Escherichia coli 541-15
12843	1	EIL51439.1	endodeoxyribonuclease RUS	Escherichia coli 541-15
12925	1	EIL47625.1	putativi pili assembly chaperone	Escherichia coli 541-15
12928	1	EIL55234.1	hypothetical protein EC54115_10361	Escherichia coli 541-15
12984	1	EIL55125.1	hypothetical protein EC54115_10696, partial	Escherichia coli 541-15
13053	1	EIL46965.1	NLPA lipoprotein, partial	Escherichia coli 541-15
13055	1	EIL53988.1	crossover junction endodeoxyribonucleaseRusE	Escherichia coli 541-15
13121	1	EIL45732.1	hypothetical protein EC54115_23508	Escherichia coli 541-15
13124	1	EIL55226.1	hypothetical protein EC54115_10321	Escherichia coli 541-15
13125	1	EIL56820.1	hypothetical protein EC54115_07272	Escherichia coli 541-15
13175	1	EIL54237.1	FAD dependent oxidoreductase	Escherichia coli 541-15
13241	1	EIL54001.1	HNH endonuclease	Escherichia coli 541-15
13294	1	EIL45005.1	arsenical pump-driving ATPase	Escherichia coli 541-15
13296	1	EIL52046.1	hypothetical protein EC54115_14207	Escherichia coli 541-15
13297	1	EIL55227.1	hypothetical protein EC54115_10326	Escherichia coli 541-15
13341	1	EIL53463.1	insertion element IS2 transposase InsD	Escherichia coli 541-15
13342	1	EIL54200.1	ABC-2 type transporter, partial	Escherichia coli 541-15
13343	1	EIL57763.1	hypothetical protein EC54115_05267	Escherichia coli 541-15
13396	1	EIL44133.1	hypothetical protein EC54115_25619	Escherichia coli 541-15
13397	1	EIL45749.1	phage baseplate assembly protein W	Escherichia coli 541-15
13398	1	EIL54888.1	hypothetical protein EC54115_11017	Escherichia coli 541-15
13468	1	EIL56828.1	hypothetical protein EC54115_07242	Escherichia coli 541-15
13469	1	EIL57760.1	hypothetical protein EC54115_05252	Escherichia coli 541-15
13519	1	EIL45384.1	Tn7-like transposase TnsA, partial	Escherichia coli 541-15
13520	1	EIL47630.1	putative periplasmic pilin chaperone, partial	Escherichia coli 541-15
13523	1	EIL58438.1	hypothetical protein EC54115_01738	Escherichia coli 541-15
13586	1	EIL50059.1	rhs core protein with extension, partial	Escherichia coli 541-15
13636	1	EIL48220.1	phage holliday junction resolvase	Escherichia coli 541-15
13637	1	EIL54636.1	hypothetical protein EC54115_11647	Escherichia coli 541-15
13639	1	EIL56657.1	hypothetical protein EC54115_07417	Escherichia coli 541-15
13703	1	EIL47075.1	hypothetical protein EC54115_22313	Escherichia coli 541-15
13704	1	EIL53388.1	maturation control protein	Escherichia coli 541-15
13705	1	EIL54860.1	putative head-tail joining protein	Escherichia coli 541-15
13707	1	EIL56822.1	hypothetical protein EC54115_07282	Escherichia coli 541-15
13752	1	EIL51350.1	CzcA family heavy metal efflux protein	Escherichia coli 541-15
13754	1	EIL53131.1	hypothetical protein EC54115_12606	Escherichia coli 541-15
13755	1	EIL45247.1	phage Tail Collar domain protein, partial	Escherichia coli 541-15
13755	1	EIL54839.1	hypothetical protein EC54115_11182	Escherichia coli 541-15
13756	1	EIL55220.1	hypothetical protein EC54115_10291	Escherichia coli 541-15
13816	1	EIL44141.1	hypothetical protein EC54115_25584	Escherichia coli 541-15
13818	1	EIL54867.1	phage minor tail protein	Escherichia coli 541-15
13819	1	EIL55256.1	hypothetical protein EC54115_10471	Escherichia coli 541-15
13951	1	EIL44894.1	hypothetical protein EC54115_24317, partial	Escherichia coli 541-15
13951	1	EIL45162.1	hypothetical protein EC54115_24132	Escherichia coli 541-15
13951	1	EIL56770.1	ISEhe3 orfB, partial	Escherichia coli 541-15
13952	1	EIL56444.1	hypothetical protein EC54115_07762	Escherichia coli 541-15
13954	1	EIL57897.1	putative autotransporter/pertactin, partial	Escherichia coli 541-15
14021	1	EIL45030.1	hypothetical protein EC54115_24187	Escherichia coli 541-15
14022	1	EIL56762.1	putative transposase for IS1106, partial	Escherichia coli 541-15
14087	1	EIL51306.1	hypothetical protein EC54115_16093, partial	Escherichia coli 541-15
14087	1	EIL58420.1	hypothetical protein EC54115_01778, partial	Escherichia coli 541-15
14088	1	EIL52060.1	hypothetical protein EC54115_14077	Escherichia coli 541-15
14145	1	EIL47074.1	putative regulatory protein (mnt like)	Escherichia coli 541-15
14146	1	EIL47078.1	hypothetical protein EC54115_22328	Escherichia coli 541-15
14148	1	EIL52513.1	hypothetical protein EC54115_13413	Escherichia coli 541-15
14149	1	EIL54857.1	head decoration protein	Escherichia coli 541-15
14223	1	EIL45018.1	putative baseplate protein	Escherichia coli 541-15
14224	1	EIL45743.1	hypothetical protein EC54115_23563	Escherichia coli 541-15
14226	1	EIL52064.1	hypothetical protein EC54115_14097	Escherichia coli 541-15
14293	1	EIL44647.1	putative tail fiber assembly protein, partial	Escherichia coli 541-15
14295	1	EIL56416.1	hypothetical protein EC54115_07787	Escherichia coli 541-15
14347	1	EIL53133.1	putative IS629 transposase OrfA	Escherichia coli 541-15
14348	1	EIL54916.1	phage holin, lambda family protein	Escherichia coli 541-15
14349	1	EIL57730.1	hypothetical protein EC54115_05102	Escherichia coli 541-15
14350	1	EIL57876.1	nitrate reductase catalytic subunit, partial	Escherichia coli 541-15
14414	1	EIL49244.1	putative oxidoreductase, partial	Escherichia coli 541-15
14415	1	EIL54865.1	putative tail component of prophage	Escherichia coli 541-15
14416	1	EIL57655.1	hypothetical protein EC54115_04727	Escherichia coli 541-15
14417	1	EIL57902.1	hypothetical protein EC54115_03983	Escherichia coli 541-15
14471	1	EIL44995.1	R46 site-specific recombinase, partial	Escherichia coli 541-15
14472	1	EIL45027.1	hypothetical protein EC54115_24172, partial	Escherichia coli 541-15
14473	1	EIL47444.1	putative periplasmic pilin chaperone, partial	Escherichia coli 541-15
14474	1	EIL52507.1	hypothetical protein EC54115_13383	Escherichia coli 541-15
14534	1	EIL56656.1	hypothetical protein EC54115_07412	Escherichia coli 541-15
14535	1	EIL57354.1	ribonucleotide reductase stimulatory protein	Escherichia coli 541-15
14609	1	EIL44142.1	hypothetical protein EC54115_25589	Escherichia coli 541-15
14610	1	EIL45015.1	hypothetical protein EC54115_24212	Escherichia coli 541-15
14611	1	EIL49830.1	putative enzyme, partial	Escherichia coli 541-15
14612	1	EIL52520.1	hypothetical protein EC54115_13448	Escherichia coli 541-15
14613	1	EIL54538.1	hypothetical protein EC54115_11687	Escherichia coli 541-15
14614	1	EIL56541.1	hypothetical protein EC54115_07657	Escherichia coli 541-15
14688	1	EIL46012.1	hypothetical protein EC54115_23198, partial	Escherichia coli 541-15
14689	1	EIL56441.1	hypothetical protein EC54115_07747	Escherichia coli 541-15
14690	1	EIL57906.1	hypothetical protein EC54115_04003	Escherichia coli 541-15
14838	1	EIL54873.1	hypothetical protein EC54115_11152	Escherichia coli 541-15
14839	1	EIL57905.1	hypothetical protein EC54115_03998	Escherichia coli 541-15
14917	1	EIL44898.1	hypothetical protein EC54115_24312, partial	Escherichia coli 541-15
14918	1	EIL44900.1	transposase, partial	Escherichia coli 541-15
14919	1	EIL45737.1	putative phage tail protein E	Escherichia coli 541-15
14920	1	EIL48229.1	hypothetical protein EC54115_19873	Escherichia coli 541-15
14921	1	EIL55278.1	putative dehydrogenase, partial	Escherichia coli 541-15
15011	1	EIL46011.1	transcriptional regulator, XRE family protein	Escherichia coli 541-15
15011	1	EIL56539.1	transcriptional regulator, XRE family protein	Escherichia coli 541-15
15012	1	EIL46175.1	putative kinase, partial	Escherichia coli 541-15
15013	1	EIL48238.1	regulatory protein N	Escherichia coli 541-15
15015	1	EIL52509.1	hypothetical protein EC54115_13393	Escherichia coli 541-15
15016	1	EIL53144.1	hypothetical protein EC54115_12586, partial	Escherichia coli 541-15
15017	1	EIL55145.1	hypothetical protein EC54115_10691, partial	Escherichia coli 541-15
15095	1	EIL45777.1	putative phage repressor protein c	Escherichia coli 541-15
15096	1	EIL55217.1	Putative phage tail protein, partial	Escherichia coli 541-15
15178	1	EIL54539.1	hypothetical protein EC54115_11692	Escherichia coli 541-15
15179	1	EIL56659.1	DNA polymerase, beta domain protein region	Escherichia coli 541-15
15257	1	EIL44993.1	hypothetical protein EC54115_24267, partial	Escherichia coli 541-15
15258	1	EIL48241.1	hypothetical protein EC54115_19933	Escherichia coli 541-15
15259	1	EIL54051.1	hypothetical protein EC54115_12357, partial	Escherichia coli 541-15
15260	1	EIL54639.1	hypothetical protein EC54115_11662, partial	Escherichia coli 541-15
15335	1	EIL48221.1	hypothetical protein EC54115_19833	Escherichia coli 541-15
15336	1	EIL53462.1	late promoter activating protein	Escherichia coli 541-15
15337	1	EIL55243.1	hypothetical protein EC54115_10406	Escherichia coli 541-15
15338	1	EIL58663.1	copper resistance protein D, partial	Escherichia coli 541-15
15412	1	EIL44854.1	DNA binding domain protein, excisionase family	Escherichia coli 541-15
15413	1	EIL45756.1	hypothetical protein EC54115_23628	Escherichia coli 541-15
15414	1	EIL49449.1	hypothetical protein EC54115_18332, partial	Escherichia coli 541-15
15415	1	EIL49778.1	phage transcriptional regulator, AlpA	Escherichia coli 541-15
15416	1	EIL54887.1	hypothetical protein EC54115_11012, partial	Escherichia coli 541-15
15417	1	EIL56422.1	TraJ protein	Escherichia coli 541-15
15419	1	EIL58452.1	hypothetical protein EC54115_01663	Escherichia coli 541-15
15499	1	EIL45245.1	hypothetical protein EC54115_24100, partial	Escherichia coli 541-15
15499	1	EIL54837.1	tail assembly chaperone gp38, partial	Escherichia coli 541-15
15500	1	EIL47484.1	putative DNA-binding transcriptional regulator, partial	Escherichia coli 541-15
15501	1	EIL52969.1	outer membrane fimbrial user protein, partial	Escherichia coli 541-15
15502	1	EIL55142.1	phage portal protein, HK97 family	Escherichia coli 541-15
15503	1	EIL55262.1	phage-like protein	Escherichia coli 541-15
15504	1	EIL55866.1	hypothetical protein EC54115_08691, partial	Escherichia coli 541-15
15506	1	EIL56215.1	putative nucleic acid-binding transcriptional regulator, partial	Escherichia coli 541-15
15599	1	EIL44135.1	plasmid replication protein	Escherichia coli 541-15
15600	1	EIL47081.1	hypothetical protein EC54115_22343	Escherichia coli 541-15
15601	1	EIL52059.1	hypothetical protein EC54115_14072	Escherichia coli 541-15
15602	1	EIL54242.1	hypothetical protein EC54115_11822	Escherichia coli 541-15
15603	1	EIL56438.1	hypothetical protein EC54115_07732	Escherichia coli 541-15
15604	1	EIL57563.1	transposase ORF A, IS3 family protein, partial	Escherichia coli 541-15
15706	1	EIL44630.1	putative cation-transporting P-type ATPase	Escherichia coli 541-15
15707	1	EIL45772.1	hypothetical protein EC54115_23708	Escherichia coli 541-15
15708	1	EIL45776.1	Cox protein	Escherichia coli 541-15
15711	1	EIL55148.1	hypothetical protein EC54115_10646	Escherichia coli 541-15
15712	1	EIL55254.1	hypothetical protein EC54115_10461	Escherichia coli 541-15
15713	1	EIL58415.1	hypothetical protein EC54115_01803	Escherichia coli 541-15
15798	1	EIL44150.1	hypothetical protein EC54115_25559	Escherichia coli 541-15
15799	1	EIL54068.1	phage anti-repressor protein	Escherichia coli 541-15
15800	1	EIL54069.1	hypothetical protein EC54115_12002	Escherichia coli 541-15
15801	1	EIL54279.1	3'(2'),5'-bisphosphate nucleotidase, partial	Escherichia coli 541-15
15802	1	EIL58470.1	hypothetical protein EC54115_01653	Escherichia coli 541-15
15883	1	EIL47774.1	hypothetical protein EC54115_20924	Escherichia coli 541-15
15884	1	EIL57430.1	hypothetical protein EC54115_05768, partial	Escherichia coli 541-15
15959	1	EIL44855.1	phosphatidylserine/phosphatidylglycerophosphate/ cardiolipin synthase	Escherichia coli 541-15
15959	1	EIL49777.1	phosphatidylserine/phosphatidylglycerophosphate/ cardiolipin synthase	Escherichia coli 541-15
15960	1	EIL44856.1	hypothetical protein EC54115_24407	Escherichia coli 541-15
15960	1	EIL49776.1	hypothetical protein EC54115_18192	Escherichia coli 541-15
15961	1	EIL55246.1	hypothetical protein EC54115_10421	Escherichia coli 541-15
15962	1	EIL56552.1	hypothetical protein EC54115_07567	Escherichia coli 541-15
16042	1	EIL45753.1	hypothetical protein EC54115_23613	Escherichia coli 541-15
16043	1	EIL52050.1	hypothetical protein EC54115_14107, partial	Escherichia coli 541-15
16131	1	EIL44130.1	hypothetical protein EC54115_25604	Escherichia coli 541-15
16132	1	EIL44132.1	hypothetical protein EC54115_25614	Escherichia coli 541-15
16134	1	EIL45377.1	heat shock protein Hsp20, partial	Escherichia coli 541-15
16135	1	EIL58667.1	hypothetical protein EC54115_01188, partial	Escherichia coli 541-15
16200	1	EIL45006.1	Resolvase domain protein, partial	Escherichia coli 541-15
16201	1	EIL53999.1	hypothetical protein EC54115_12097	Escherichia coli 541-15
16289	1	EIL48645.1	putative pathogenicity island protein, partial	Escherichia coli 541-15
16362	1	EIL45733.1	bacteriophage regulatory protein	Escherichia coli 541-15
16363	1	EIL46328.1	taurine dioxygenase	Escherichia coli 541-15
16365	1	EIL47079.1	hypothetical protein EC54115_22333	Escherichia coli 541-15
16366	1	EIL52062.1	arsenate reductase	Escherichia coli 541-15
16442	1	EIL48233.1	regulator protein, putative	Escherichia coli 541-15
16443	1	EIL55255.1	hypothetical protein EC54115_10466	Escherichia coli 541-15
16444	1	EIL58787.1	glycerol-3-phosphate transporter ATP-binding subunit	Escherichia coli 541-15
16513	1	EIL45248.1	hypothetical protein EC54115_24095, partial	Escherichia coli 541-15
16514	1	EIL48244.1	hypothetical protein EC54115_19948	Escherichia coli 541-15
16515	1	EIL49681.1	hypothetical protein EC54115_18277	Escherichia coli 541-15
16516	1	EIL53678.1	transposase for IS30, partial	Escherichia coli 541-15
16518	1	EIL55244.1	hypothetical protein EC54115_10411	Escherichia coli 541-15
16519	1	EIL56433.1	hypothetical protein EC54115_07707	Escherichia coli 541-15
16597	1	EIL52038.1	hypothetical protein EC54115_14167	Escherichia coli 541-15
16598	1	EIL54734.1	hypothetical protein EC54115_11197	Escherichia coli 541-15
16598	1	EIL58927.1	Virulence protein msgA	Escherichia coli 541-15
16599	1	EIL57370.1	hypothetical protein EC54115_05933, partial	Escherichia coli 541-15
16675	1	EIL52510.1	hypothetical protein EC54115_13398	Escherichia coli 541-15
16677	1	EIL56667.1	putative mercury resistance protein	Escherichia coli 541-15
16782	1	EIL45225.1	hypothetical protein EC54115_24115, partial	Escherichia coli 541-15
16783	1	EIL49432.1	electron transport complex protein RnfD, partial	Escherichia coli 541-15
16784	1	EIL49770.1	hypothetical protein EC54115_18162	Escherichia coli 541-15
16785	1	EIL53995.1	hypothetical protein EC54115_12077	Escherichia coli 541-15
16786	1	EIL54875.1	hypothetical protein EC54115_11162	Escherichia coli 541-15
16787	1	EIL55610.1	putative DNA-binding transcriptional regulator	Escherichia coli 541-15
16788	1	EIL56440.1	hypothetical protein EC54115_07742	Escherichia coli 541-15
16890	1	EIL45741.1	putative DNA-invertase	Escherichia coli 541-15
16891	1	EIL54065.1	hypothetical protein EC54115_11982	Escherichia coli 541-15
16892	1	EIL54102.1	putative Fur-regulated protein	Escherichia coli 541-15
16893	1	EIL56414.1	DNA-binding protein, putative	Escherichia coli 541-15
16990	1	EIL44149.1	plasmid replication protein	Escherichia coli 541-15
16991	1	EIL45769.1	hypothetical protein EC54115_23693	Escherichia coli 541-15
16992	1	EIL45773.1	phage-like protein	Escherichia coli 541-15
16993	1	EIL49767.1	hypothetical protein EC54115_18137	Escherichia coli 541-15
16994	1	EIL52029.1	hypothetical protein EC54115_14122	Escherichia coli 541-15
16996	1	EIL55265.1	putative transcriptional regulator, Nlp	Escherichia coli 541-15
17088	1	EIL45771.1	hypothetical protein EC54115_23703	Escherichia coli 541-15
17089	1	EIL47417.1	hypothetical protein EC54115_21606, partial	Escherichia coli 541-15
17090	1	EIL50378.1	hypothetical protein EC54115_17042, partial	Escherichia coli 541-15
17090	1	EIL51269.1	hypothetical protein EC54115_16108	Escherichia coli 541-15
17091	1	EIL51422.1	hypothetical protein EC54115_15974	Escherichia coli 541-15
17092	1	EIL54870.1	hypothetical protein EC54115_11137	Escherichia coli 541-15
17093	1	EIL55259.1	hypothetical protein EC54115_10486	Escherichia coli 541-15
17094	1	EIL56420.1	hypothetical protein EC54115_07807	Escherichia coli 541-15
17095	1	EIL58398.1	hypothetical protein EC54115_01843, partial	Escherichia coli 541-15
17203	1	EIL48232.1	bacteriophage CII family protein	Escherichia coli 541-15
17204	1	EIL48864.1	DNA-binding transcriptional regulator DicC	Escherichia coli 541-15
17205	1	EIL49256.1	hypothetical protein EC54115_18412	Escherichia coli 541-15
17206	1	EIL54541.1	hypothetical protein EC54115_11667, partial	Escherichia coli 541-15
17207	1	EIL55229.1	hypothetical protein EC54115_10336	Escherichia coli 541-15
17298	1	EIL44448.1	hypothetical protein EC54115_25504, partial	Escherichia coli 541-15
17300	1	EIL52506.1	hypothetical protein EC54115_13378	Escherichia coli 541-15
17301	1	EIL54002.1	hypothetical protein EC54115_12112	Escherichia coli 541-15
17302	1	EIL55236.1	hypothetical protein EC54115_10371	Escherichia coli 541-15
17303	1	EIL55251.1	hypothetical protein EC54115_10446	Escherichia coli 541-15
17397	1	EIL44137.1	hypothetical protein EC54115_25639	Escherichia coli 541-15
17398	1	EIL45775.1	hypothetical protein EC54115_23723	Escherichia coli 541-15
17399	1	EIL46265.1	hypothetical protein EC54115_23173, partial	Escherichia coli 541-15
17400	1	EIL51425.1	putative regulatory protein	Escherichia coli 541-15
17401	1	EIL52518.1	hypothetical protein EC54115_13438	Escherichia coli 541-15
17402	1	EIL53130.1	hypothetical protein EC54115_12601, partial	Escherichia coli 541-15
17403	1	EIL53982.1	hypothetical protein EC54115_12012	Escherichia coli 541-15
17404	1	EIL54192.1	3-oxoacyl-(acyl-carrier-protein) reductase	Escherichia coli 541-15
17405	1	EIL55252.1	hypothetical protein EC54115_10451	Escherichia coli 541-15
17504	1	EIL49769.1	hypothetical protein EC54115_18147	Escherichia coli 541-15
17505	1	EIL54876.1	hypothetical protein EC54115_11167	Escherichia coli 541-15
17506	1	EIL56588.1	TnpA, partial	Escherichia coli 541-15
17507	1	EIL56669.1	TnpM	Escherichia coli 541-15
17620	1	EIL44140.1	hypothetical protein EC54115_25579, partial	Escherichia coli 541-15
17621	1	EIL46176.1	transposase for insertion sequence element IS200, partial	Escherichia coli 541-15
17622	1	EIL50420.1	putative IS protein	Escherichia coli 541-15
17623	1	EIL52045.1	hypothetical protein EC54115_14202	Escherichia coli 541-15
17625	1	EIL56421.1	hypothetical protein EC54115_07812	Escherichia coli 541-15
17626	1	EIL56660.1	TnpA transposase	Escherichia coli 541-15
17718	1	EIL44702.1	phage transcriptional regulator, AlpA	Escherichia coli 541-15
17719	1	EIL45767.1	hypothetical protein EC54115_23683	Escherichia coli 541-15
17720	1	EIL48237.1	hypothetical protein EC54115_19913	Escherichia coli 541-15
17722	1	EIL55241.1	hypothetical protein EC54115_10396	Escherichia coli 541-15
17723	1	EIL56088.1	hypothetical protein EC54115_08444, partial	Escherichia coli 541-15
17724	1	EIL57907.1	putative phage DNA binding protein	Escherichia coli 541-15
17725	1	EIL58480.1	hypothetical protein EC54115_01623, partial	Escherichia coli 541-15
17819	1	EIL44178.1	copper resistance protein D, partial	Escherichia coli 541-15
17819	1	EIL44446.1	copper resistance protein D, partial	Escherichia coli 541-15
17821	1	EIL49464.1	hypothetical protein EC54115_18297, partial	Escherichia coli 541-15
17822	1	EIL49768.1	'cold-shock' DNA-binding domain protein	Escherichia coli 541-15
17824	1	EIL53993.1	hypothetical protein EC54115_12067	Escherichia coli 541-15
17825	1	EIL54064.1	hypothetical protein EC54115_11977	Escherichia coli 541-15
17826	1	EIL58436.1	hypothetical protein EC54115_01728	Escherichia coli 541-15
17932	1	EIL45757.1	tail protein X from prophage	Escherichia coli 541-15
17933	1	EIL55396.1	hypothetical protein EC54115_09984, partial	Escherichia coli 541-15
17934	1	EIL58427.1	putative DNA binding protein, partial	Escherichia coli 541-15
18041	1	EIL56425.1	hypothetical protein EC54115_07832	Escherichia coli 541-15
18042	1	EIL57428.1	maturation control protein	Escherichia coli 541-15
18143	1	EIL44637.1	hypothetical protein EC54115_25032, partial	Escherichia coli 541-15
18143	1	EIL58402.1	hypothetical protein EC54115_01833, partial	Escherichia coli 541-15
18237	1	EIL44851.1	hypothetical protein EC54115_24382	Escherichia coli 541-15
18238	1	EIL44994.1	transposase Tn3 family protein	Escherichia coli 541-15
18239	1	EIL53991.1	hypothetical protein EC54115_12057	Escherichia coli 541-15
18240	1	EIL55258.1	hypothetical protein EC54115_10481	Escherichia coli 541-15
18241	1	EIL55261.1	hypothetical protein EC54115_10496	Escherichia coli 541-15
18341	1	EIL47007.1	hypothetical protein EC54115_22363, partial	Escherichia coli 541-15
18342	1	EIL49771.1	hypothetical protein EC54115_18167	Escherichia coli 541-15
18459	1	EIL50229.1	rhs core protein with extension, partial	Escherichia coli 541-15
18460	1	EIL51679.1	hypothetical protein EC54115_15480	Escherichia coli 541-15
18567	1	EIL54359.1	transposase	Escherichia coli 541-15
18568	1	EIL56418.1	P-type conjugative transfer protein TrbJ	Escherichia coli 541-15
18569	1	EIL56436.1	hypothetical protein EC54115_07722	Escherichia coli 541-15
18689	1	EIL49173.1	hypothetical protein EC54115_18472	Escherichia coli 541-15
18691	1	EIL55544.1	hypothetical protein EC54115_09436	Escherichia coli 541-15
18692	1	EIL56632.1	integrase catalytic region	Escherichia coli 541-15
18790	1	EIL48646.1	hypothetical protein EC54115_19476	Escherichia coli 541-15
18791	1	EIL51435.1	NINE family protein	Escherichia coli 541-15
18793	1	EIL53998.1	putative prophage exported protein	Escherichia coli 541-15
18795	1	EIL56322.1	hydrogenase 4 membrane subunit	Escherichia coli 541-15
18899	1	EIL44131.1	hypothetical protein EC54115_25609	Escherichia coli 541-15
18900	1	EIL45766.1	hypothetical protein EC54115_23678	Escherichia coli 541-15
18901	1	EIL45774.1	hypothetical protein EC54115_23718	Escherichia coli 541-15
18902	1	EIL54637.1	hypothetical protein EC54115_11652	Escherichia coli 541-15
19018	1	EIL48223.1	hypothetical protein EC54115_19843	Escherichia coli 541-15
19019	1	EIL58440.1	putative DNA binding protein, partial	Escherichia coli 541-15
19117	1	EIL56093.1	hybrid sensory histidine kinase in two-component regulatory system with EvgA, partial	Escherichia coli 541-15
19234	1	EIL46995.1	defense against restriction protein	Escherichia coli 541-15
19236	1	EIL51307.1	hypothetical protein EC54115_16098, partial	Escherichia coli 541-15
19237	1	EIL52039.1	hypothetical protein EC54115_14172	Escherichia coli 541-15
19240	1	EIL58847.1	hypothetical protein EC54115_00148	Escherichia coli 541-15
19361	1	EIL47073.1	hypothetical protein EC54115_22303	Escherichia coli 541-15
19362	1	EIL50060.1	hypothetical protein EC54115_17902	Escherichia coli 541-15
19363	1	EIL53561.1	restriction modification system DNA specificity domain, partial	Escherichia coli 541-15
19364	1	EIL58258.1	hypothetical protein EC54115_02497, partial	Escherichia coli 541-15
19488	1	EIL48240.1	hypothetical protein EC54115_19928	Escherichia coli 541-15
19604	1	EIL44524.1	hypothetical protein EC54115_25389	Escherichia coli 541-15
19606	1	EIL46892.1	transposase IS3/IS911 family protein, partial	Escherichia coli 541-15
19609	1	EIL54062.1	hypothetical protein EC54115_11967	Escherichia coli 541-15
19760	1	EIL48512.1	hypothetical protein EC54115_19813, partial	Escherichia coli 541-15
19761	1	EIL49920.1	hypothetical protein EC54115_18072, partial	Escherichia coli 541-15
19762	1	EIL54638.1	hypothetical protein EC54115_11657	Escherichia coli 541-15
19763	1	EIL55603.1	hypothetical protein EC54115_09731	Escherichia coli 541-15
19764	1	EIL56430.1	putative inner membrane protein	Escherichia coli 541-15
19765	1	EIL57885.1	transposase	Escherichia coli 541-15
19766	1	EIL58414.1	putative UV protection protein	Escherichia coli 541-15
19901	1	EIL58457.1	TnpA	Escherichia coli 541-15
20019	1	EIL45683.1	putative transport protein shikimate, partial	Escherichia coli 541-15
20020	1	EIL48825.1	DNA replication terminus site-binding protein	Escherichia coli 541-15
20021	1	EIL49901.1	glutamate decarboxylase B, PLP-dependent, partial	Escherichia coli 541-15
20021	1	EIL50804.1	glutamate decarboxylase A, PLP-dependent, partial	Escherichia coli 541-15
20022	1	EIL54096.1	virulence protein, partial	Escherichia coli 541-15
20022	1	EIL54841.1	virulence protein, partial	Escherichia coli 541-15
20023	1	EIL56586.1	fructose-6-phosphate aldolase, partial	Escherichia coli 541-15
20172	1	EIL44153.1	hypothetical protein EC54115_25574	Escherichia coli 541-15
20173	1	EIL44645.1	hypothetical protein EC54115_25022, partial	Escherichia coli 541-15
20319	1	EIL47080.1	hypothetical protein EC54115_22338	Escherichia coli 541-15
20320	1	EIL55127.1	Excisionase from phage origin	Escherichia coli 541-15
20321	1	EIL57764.1	hypothetical protein EC54115_05272	Escherichia coli 541-15
20470	1	EIL45028.1	hypothetical protein EC54115_24177	Escherichia coli 541-15
20471	1	EIL48219.1	hypothetical protein EC54115_19823	Escherichia coli 541-15
20472	1	EIL55400.1	hypothetical protein EC54115_10004	Escherichia coli 541-15
20473	1	EIL55471.1	elongation factor Tu, partial	Escherichia coli 541-15
20473	1	EIL58679.1	elongation factor Tu, partial	Escherichia coli 541-15
20628	1	EIL44857.1	transposase	Escherichia coli 541-15
20628	1	EIL49775.1	hypothetical protein EC54115_18187	Escherichia coli 541-15
20629	1	EIL46835.1	hypothetical protein EC54115_22448, partial	Escherichia coli 541-15
20630	1	EIL55225.1	hypothetical protein EC54115_10316	Escherichia coli 541-15
20783	1	EIL44175.1	IS1 orfA, partial	Escherichia coli 541-15
20784	1	EIL44653.1	beta-glucoside-specific PTS system components IIABC, partial	Escherichia coli 541-15
20785	1	EIL51188.1	hypothetical protein EC54115_16143, partial	Escherichia coli 541-15
20786	1	EIL51189.1	hypothetical protein EC54115_16148	Escherichia coli 541-15
20789	1	EIL58451.1	hypothetical protein EC54115_01658	Escherichia coli 541-15
20947	1	EIL56649.1	hypothetical protein EC54115_07377, partial	Escherichia coli 541-15
20948	1	EIL57077.1	hypothetical protein EC54115_06414	Escherichia coli 541-15
21125	1	EIL53466.1	hypothetical protein EC54115_12516	Escherichia coli 541-15
21126	1	EIL55144.1	hypothetical protein EC54115_10686	Escherichia coli 541-15
21265	1	EIL44849.1	heat shock protein Hsp20, partial	Escherichia coli 541-15
21265	1	EIL49783.1	heat shock protein Hsp20, partial	Escherichia coli 541-15
21267	1	EIL58479.1	hypothetical protein EC54115_01618	Escherichia coli 541-15
21457	1	EIL47963.1	hypothetical protein EC54115_20357	Escherichia coli 541-15
21458	1	EIL56637.1	transposase, partial	Escherichia coli 541-15
21458	1	EIL58403.1	transposase, partial	Escherichia coli 541-15
21459	1	EIL56668.1	hypothetical protein EC54115_07472	Escherichia coli 541-15
21460	1	EIL57525.1	hypothetical protein EC54115_05548	Escherichia coli 541-15
21461	1	EIL58293.1	hypothetical protein EC54115_02460	Escherichia coli 541-15
21656	1	EIL44612.1	hypothetical protein EC54115_25227	Escherichia coli 541-15
21657	1	EIL47650.1	hypothetical protein EC54115_20969	Escherichia coli 541-15
21658	1	EIL57078.1	hypothetical protein EC54115_06419	Escherichia coli 541-15
21833	1	EIL48173.1	DNA-binding transcriptional regulator DhaR, partial	Escherichia coli 541-15
21834	1	EIL49444.1	transposase subfamily protein, partial	Escherichia coli 541-15
21835	1	EIL52508.1	hypothetical protein EC54115_13388	Escherichia coli 541-15
21907	1	EIL47654.1	hypothetical protein EC54115_20989	Escherichia coli 541-15
21908	1	EIL56103.1	putative nucleic acid-binding transcriptional regulator, partial	Escherichia coli 541-15
21909	1	EIL56778.1	hypothetical protein EC54115_07297, partial	Escherichia coli 541-15
21910	1	EIL58454.1	hypothetical protein EC54115_01673	Escherichia coli 541-15
21976	1	EIL45677.1	hypothetical protein EC54115_23873	Escherichia coli 541-15
21977	1	EIL48040.1	hypothetical protein EC54115_20742	Escherichia coli 541-15
21979	1	EIL49204.1	hypothetical protein EC54115_18627, partial	Escherichia coli 541-15
21980	1	EIL49679.1	hypothetical protein EC54115_18267	Escherichia coli 541-15
21981	1	EIL51430.1	hypothetical protein EC54115_16014	Escherichia coli 541-15
22031	1	EIL51272.1	hypothetical protein EC54115_16123	Escherichia coli 541-15
22032	1	EIL54185.1	hypothetical protein EC54115_11842, partial	Escherichia coli 541-15
22033	1	EIL54269.1	hypothetical protein EC54115_11737	Escherichia coli 541-15
22035	1	EIL56502.1	hypothetical protein EC54115_07692	Escherichia coli 541-15
22036	1	EIL56551.1	hypothetical protein EC54115_07562	Escherichia coli 541-15
22037	1	EIL56951.1	hypothetical protein EC54115_07197, partial	Escherichia coli 541-15
22078	1	EIL48865.1	putative pathogenicity island protein, partial	Escherichia coli 541-15
22079	1	EIL52756.1	hypothetical protein EC54115_12761, partial	Escherichia coli 541-15
22080	1	EIL57990.1	hypothetical protein EC54115_03892	Escherichia coli 541-15
22136	1	EIL46010.1	hypothetical protein EC54115_23203, partial	Escherichia coli 541-15
22137	1	EIL48829.1	hypothetical protein EC54115_19276	Escherichia coli 541-15
22139	1	EIL52986.1	IS30 transposase, partial	Escherichia coli 541-15
22140	1	EIL58723.1	hypothetical protein EC54115_00608	Escherichia coli 541-15
22192	1	EIL50619.1	hypothetical protein EC54115_16645	Escherichia coli 541-15
22256	1	EIL49446.1	putative integrase	Escherichia coli 541-15
22257	1	EIL53387.1	hypothetical protein EC54115_12561	Escherichia coli 541-15
22258	1	EIL54196.1	hypothetical protein EC54115_11897	Escherichia coli 541-15
22259	1	EIL55670.1	CzcA family heavy metal efflux protein, partial	Escherichia coli 541-15
22260	1	EIL56655.1	hypothetical protein EC54115_07407	Escherichia coli 541-15
22261	1	EIL56673.1	hypothetical protein EC54115_07362, partial	Escherichia coli 541-15
22262	1	EIL58782.1	hypothetical protein EC54115_00913	Escherichia coli 541-15
22319	1	EIL45738.1	hypothetical protein EC54115_23538	Escherichia coli 541-15
22408	1	EIL47870.1	hypothetical protein EC54115_20882, partial	Escherichia coli 541-15

## Sheet: 2011C-3493
cluster	size	accession	annotation	genome_name
112	1	AFS77072.1	protease IgA1	Escherichia coli O104:H4 str. 2011C-3493
141	1	AFS76453.1	Serine protease pet precursor (Plasmid-encoded toxin pet)	Escherichia coli O104:H4 str. 2011C-3493
143	1	AFS73171.1	hypothetical protein O3K_06320	Escherichia coli O104:H4 str. 2011C-3493
164	1	AFS73172.1	hypothetical protein O3K_06325	Escherichia coli O104:H4 str. 2011C-3493
210	1	AFS72812.1	hypothetical protein O3K_04430	Escherichia coli O104:H4 str. 2011C-3493
360	1	AFS74701.1	putative phage tail fiber protein	Escherichia coli O104:H4 str. 2011C-3493
494	1	AFS72813.1	hypothetical protein O3K_04435	Escherichia coli O104:H4 str. 2011C-3493
531	1	AFS75942.1	Rhs core protein	Escherichia coli O104:H4 str. 2011C-3493
609	1	AFS77028.1	Outer membrane usher protein Agg3C	Escherichia coli O104:H4 str. 2011C-3493
820	1	AFS75892.1	hypothetical protein O3K_20135	Escherichia coli O104:H4 str. 2011C-3493
866	1	AFS73439.1	portal protein p19	Escherichia coli O104:H4 str. 2011C-3493
1010	1	AFS72804.1	hypothetical protein O3K_04390	Escherichia coli O104:H4 str. 2011C-3493
1016	1	AFS73455.1	hypothetical protein O3K_07745	Escherichia coli O104:H4 str. 2011C-3493
1106	1	AFS73456.1	hypothetical protein O3K_07750	Escherichia coli O104:H4 str. 2011C-3493
1111	1	AFS74403.1	putative tail fiber protein	Escherichia coli O104:H4 str. 2011C-3493
1370	1	AFS76223.1	Type I restriction enzyme EcoAI specificity protein (S protein, S.EcoAI)	Escherichia coli O104:H4 str. 2011C-3493
1611	1	AFS74993.1	hypothetical protein O3K_15590	Escherichia coli O104:H4 str. 2011C-3493
1866	1	AFS74009.1	tail fiber protein (modular protein)	Escherichia coli O104:H4 str. 2011C-3493
2006	1	AFS74994.1	putative protein kinase	Escherichia coli O104:H4 str. 2011C-3493
2122	1	AFS75112.1	site-specific DNA-methyltransferase	Escherichia coli O104:H4 str. 2011C-3493
2129	1	AFS73448.1	APSE-2 prophage, transfer protein gp20	Escherichia coli O104:H4 str. 2011C-3493
2337	1	AFS72809.1	hypothetical protein O3K_04415	Escherichia coli O104:H4 str. 2011C-3493
2722	1	AFS72802.1	hypothetical protein O3K_04380	Escherichia coli O104:H4 str. 2011C-3493
2906	1	AFS73164.1	putative alpha-amylase	Escherichia coli O104:H4 str. 2011C-3493
2926	1	AFS72896.1	methylmalonyl-CoA mutase	Escherichia coli O104:H4 str. 2011C-3493
3007	1	AFS73754.1	Wzx	Escherichia coli O104:H4 str. 2011C-3493
3037	1	AFS73441.1	Major head protein (p24) (Major coat protein)	Escherichia coli O104:H4 str. 2011C-3493
3077	1	AFS73749.1	N-acylneuraminate cytidylyltransferase	Escherichia coli O104:H4 str. 2011C-3493
3237	1	AFS74974.1	tellurium resistance protein TerF	Escherichia coli O104:H4 str. 2011C-3493
3256	1	AFS77081.1	AatA outermembrane protein	Escherichia coli O104:H4 str. 2011C-3493
3352	1	AFS73753.1	WbwB	Escherichia coli O104:H4 str. 2011C-3493
3439	1	AFS77078.1	AatD	Escherichia coli O104:H4 str. 2011C-3493
3482	1	AFS76312.1	hypothetical protein O3K_22280	Escherichia coli O104:H4 str. 2011C-3493
3588	1	AFS75941.1	putative Rhs Core protein	Escherichia coli O104:H4 str. 2011C-3493
3735	1	AFS74178.1	hypothetical protein O3K_11440	Escherichia coli O104:H4 str. 2011C-3493
3783	1	AFS73750.1	NnaA	Escherichia coli O104:H4 str. 2011C-3493
3835	1	AFS72817.1	hypothetical protein O3K_04470	Escherichia coli O104:H4 str. 2011C-3493
3836	1	AFS76929.1	shufflon-specific DNA recombinase	Escherichia coli O104:H4 str. 2011C-3493
3916	1	AFS75889.1	hypothetical protein O3K_20120	Escherichia coli O104:H4 str. 2011C-3493
4005	1	AFS77082.1	AatP permease	Escherichia coli O104:H4 str. 2011C-3493
4133	1	AFS73752.1	hypothetical protein O3K_09250	Escherichia coli O104:H4 str. 2011C-3493
4324	1	AFS72253.1	hypothetical protein O3K_01610	Escherichia coli O104:H4 str. 2011C-3493
4325	1	AFS76993.1	fertility inhibition protein	Escherichia coli O104:H4 str. 2011C-3493
4686	1	AFS73748.1	NnaB	Escherichia coli O104:H4 str. 2011C-3493
4687	1	AFS74992.1	TerY3	Escherichia coli O104:H4 str. 2011C-3493
4757	1	AFS75905.1	hypothetical protein O3K_20200	Escherichia coli O104:H4 str. 2011C-3493
5200	1	AFS75883.1	hypothetical protein O3K_20090	Escherichia coli O104:H4 str. 2011C-3493
5232	1	AFS75882.1	hypothetical protein O3K_20085	Escherichia coli O104:H4 str. 2011C-3493
5485	1	AFS75113.1	type II site-specific deoxyribonuclease	Escherichia coli O104:H4 str. 2011C-3493
5511	1	AFS73751.1	hypothetical protein O3K_09245	Escherichia coli O104:H4 str. 2011C-3493
6030	1	AFS73952.1	hypothetical protein O3K_10290	Escherichia coli O104:H4 str. 2011C-3493
6030	1	AFS75128.1	hypothetical protein O3K_16275	Escherichia coli O104:H4 str. 2011C-3493
6147	1	AFS73440.1	scaffold protein	Escherichia coli O104:H4 str. 2011C-3493
6175	1	AFS73168.1	hypothetical protein O3K_06305	Escherichia coli O104:H4 str. 2011C-3493
6811	1	AFS74394.1	small subunit terminase	Escherichia coli O104:H4 str. 2011C-3493
6905	1	AFS73755.1	glycosyl transferase family protein	Escherichia coli O104:H4 str. 2011C-3493
6906	1	AFS73979.1	phage protein	Escherichia coli O104:H4 str. 2011C-3493
6906	1	AFS74732.1	phage protein	Escherichia coli O104:H4 str. 2011C-3493
6991	1	AFS75900.1	hypothetical protein O3K_20175	Escherichia coli O104:H4 str. 2011C-3493
7026	1	AFS75414.1	putative phage recombinase	Escherichia coli O104:H4 str. 2011C-3493
7278	1	AFS75114.1	hypothetical protein O3K_16205	Escherichia coli O104:H4 str. 2011C-3493
7311	1	AFS74370.1	hypothetical protein O3K_12405	Escherichia coli O104:H4 str. 2011C-3493
7401	1	AFS76452.1	hypothetical protein O3K_23000	Escherichia coli O104:H4 str. 2011C-3493
7442	1	AFS73310.1	hydrogenase 4 membrane subunit	Escherichia coli O104:H4 str. 2011C-3493
7604	1	AFS73170.1	hypothetical protein O3K_06315	Escherichia coli O104:H4 str. 2011C-3493
7837	1	AFS72897.1	methylmalonyl-CoA mutase	Escherichia coli O104:H4 str. 2011C-3493
7873	1	AFS74409.1	outer membrane precursor Lom	Escherichia coli O104:H4 str. 2011C-3493
7874	1	AFS75125.1	hypothetical protein O3K_16260	Escherichia coli O104:H4 str. 2011C-3493
8034	1	AFS75111.1	repressor protein CI	Escherichia coli O104:H4 str. 2011C-3493
8105	1	AFS72009.1	putative transposase	Escherichia coli O104:H4 str. 2011C-3493
8423	1	AFS73777.1	inner membrane protein YeeA	Escherichia coli O104:H4 str. 2011C-3493
8459	1	AFS76249.1	hypothetical protein O3K_21940	Escherichia coli O104:H4 str. 2011C-3493
8494	1	AFS77066.1	conjugal transfer nickase/helicase TraI	Escherichia coli O104:H4 str. 2011C-3493
8522	1	AFS73424.1	hypothetical protein O3K_07590	Escherichia coli O104:H4 str. 2011C-3493
8559	1	AFS75912.1	hypothetical protein O3K_20235	Escherichia coli O104:H4 str. 2011C-3493
8783	1	AFS75487.1	hypothetical protein O3K_18070	Escherichia coli O104:H4 str. 2011C-3493
8916	1	AFS74989.1	TerY1	Escherichia coli O104:H4 str. 2011C-3493
8917	1	AFS74990.1	tellurium resistance protein terX	Escherichia coli O104:H4 str. 2011C-3493
8918	1	AFS74991.1	TerY2	Escherichia coli O104:H4 str. 2011C-3493
8919	1	AFS75130.1	antirepressor	Escherichia coli O104:H4 str. 2011C-3493
8920	1	AFS77080.1	AatB	Escherichia coli O104:H4 str. 2011C-3493
8950	1	AFS74423.1	phage anti-repressor protein AntB	Escherichia coli O104:H4 str. 2011C-3493
9024	1	AFS77029.1	Chaperone protein Agg3D	Escherichia coli O104:H4 str. 2011C-3493
9025	1	AFS77079.1	AatC ATB binding protein of ABC transporter	Escherichia coli O104:H4 str. 2011C-3493
9147	1	AFS73747.1	WckD	Escherichia coli O104:H4 str. 2011C-3493
9217	1	AFS76935.1	type IV prepilin cluster, prepilin	Escherichia coli O104:H4 str. 2011C-3493
9218	1	AFS77000.1	surface exclusion protein	Escherichia coli O104:H4 str. 2011C-3493
9295	1	AFS74010.1	hypothetical protein O3K_10580	Escherichia coli O104:H4 str. 2011C-3493
9557	1	AFS72811.1	hypothetical protein O3K_04425	Escherichia coli O104:H4 str. 2011C-3493
9674	1	AFS74393.1	lipopolysaccharide core heptose(II)-phosphate phosphatase	Escherichia coli O104:H4 str. 2011C-3493
9675	1	AFS75020.1	ferric enterochelin esterase	Escherichia coli O104:H4 str. 2011C-3493
9929	1	AFS72815.1	hypothetical protein O3K_04460	Escherichia coli O104:H4 str. 2011C-3493
10174	1	AFS72808.1	hypothetical protein O3K_04410	Escherichia coli O104:H4 str. 2011C-3493
10231	1	AFS73954.1	putative EA22-like protein	Escherichia coli O104:H4 str. 2011C-3493
10232	1	AFS73973.1	hypothetical protein O3K_10395	Escherichia coli O104:H4 str. 2011C-3493
10564	1	AFS75884.1	hypothetical protein O3K_20095	Escherichia coli O104:H4 str. 2011C-3493
10744	1	AFS73953.1	hypothetical protein O3K_10295	Escherichia coli O104:H4 str. 2011C-3493
10744	1	AFS74419.1	hypothetical protein O3K_12650	Escherichia coli O104:H4 str. 2011C-3493
10788	1	AFS75079.1	hypothetical protein O3K_16030	Escherichia coli O104:H4 str. 2011C-3493
10851	1	AFS76949.1	protein YafA	Escherichia coli O104:H4 str. 2011C-3493
10951	1	AFS74418.1	hypothetical protein O3K_12645	Escherichia coli O104:H4 str. 2011C-3493
10952	1	AFS77026.1	hypothetical protein O3K_26197	Escherichia coli O104:H4 str. 2011C-3493
11090	1	AFS72799.1	hypothetical protein O3K_04365	Escherichia coli O104:H4 str. 2011C-3493
11139	1	AFS73817.1	hypothetical protein O3K_09595	Escherichia coli O104:H4 str. 2011C-3493
11249	1	AFS73450.1	lipoprotein	Escherichia coli O104:H4 str. 2011C-3493
11308	1	AFS73443.1	packaged DNA stabilization protein p27	Escherichia coli O104:H4 str. 2011C-3493
11467	1	AFS72036.1	dihydrofolate reductase	Escherichia coli O104:H4 str. 2011C-3493
11468	1	AFS75115.1	anti-termination protein	Escherichia coli O104:H4 str. 2011C-3493
11568	1	AFS72805.1	hypothetical protein O3K_04395	Escherichia coli O104:H4 str. 2011C-3493
11719	1	AFS74458.1	hypothetical protein O3K_12845	Escherichia coli O104:H4 str. 2011C-3493
12102	1	AFS77027.1	Protein Agg3B, putative invasin	Escherichia coli O104:H4 str. 2011C-3493
12208	1	AFS74207.1	hypothetical protein O3K_11585	Escherichia coli O104:H4 str. 2011C-3493
12371	1	AFS72800.1	hypothetical protein O3K_04370	Escherichia coli O104:H4 str. 2011C-3493
12595	1	AFS74967.1	hypothetical protein O3K_15445	Escherichia coli O104:H4 str. 2011C-3493
12699	1	AFS74724.1	phage-like protein	Escherichia coli O104:H4 str. 2011C-3493
12701	1	AFS77010.1	transposase ORF A, IS1	Escherichia coli O104:H4 str. 2011C-3493
12753	1	AFS72818.1	hypothetical protein O3K_04475	Escherichia coli O104:H4 str. 2011C-3493
12883	1	AFS72795.1	hypothetical protein O3K_04330	Escherichia coli O104:H4 str. 2011C-3493
12884	1	AFS74224.1	hypothetical protein O3K_11670	Escherichia coli O104:H4 str. 2011C-3493
13018	1	AFS73554.1	2-keto-3-deoxy-L-rhamnonate aldolase	Escherichia coli O104:H4 str. 2011C-3493
13150	1	AFS75906.1	hypothetical protein O3K_20205	Escherichia coli O104:H4 str. 2011C-3493
13199	1	AFS76309.1	hypothetical protein O3K_22265	Escherichia coli O104:H4 str. 2011C-3493
13487	1	AFS75895.1	hypothetical protein O3K_20150	Escherichia coli O104:H4 str. 2011C-3493
13488	1	AFS76449.1	hypothetical protein O3K_22985	Escherichia coli O104:H4 str. 2011C-3493
13723	1	AFS76472.1	transposase ORF1, IS66 family protein	Escherichia coli O104:H4 str. 2011C-3493
13851	1	AFS75896.1	hypothetical protein O3K_20155	Escherichia coli O104:H4 str. 2011C-3493
14376	1	AFS72794.1	hypothetical protein O3K_04325	Escherichia coli O104:H4 str. 2011C-3493
14377	1	AFS72796.1	hypothetical protein O3K_04340	Escherichia coli O104:H4 str. 2011C-3493
14378	1	AFS75888.1	hypothetical protein O3K_20115	Escherichia coli O104:H4 str. 2011C-3493
14437	1	AFS74216.1	hypothetical protein O3K_11630	Escherichia coli O104:H4 str. 2011C-3493
14438	1	AFS77025.1	putative transposase	Escherichia coli O104:H4 str. 2011C-3493
14568	1	AFS72810.1	hypothetical protein O3K_04420	Escherichia coli O104:H4 str. 2011C-3493
14569	1	AFS73451.1	hypothetical protein O3K_07725	Escherichia coli O104:H4 str. 2011C-3493
14570	1	AFS73980.1	hypothetical protein O3K_10430	Escherichia coli O104:H4 str. 2011C-3493
14571	1	AFS74208.1	stability/partitioning protein phage encoded	Escherichia coli O104:H4 str. 2011C-3493
14649	1	AFS74222.1	repressor protein C	Escherichia coli O104:H4 str. 2011C-3493
14727	1	AFS73098.1	hypothetical protein O3K_05935	Escherichia coli O104:H4 str. 2011C-3493
14872	1	AFS76960.1	hypothetical protein O3K_25817	Escherichia coli O104:H4 str. 2011C-3493
14961	1	AFS75908.1	hypothetical protein O3K_20215	Escherichia coli O104:H4 str. 2011C-3493
15062	1	AFS72801.1	hypothetical protein O3K_04375	Escherichia coli O104:H4 str. 2011C-3493
15063	1	AFS73797.1	hypothetical protein O3K_09485	Escherichia coli O104:H4 str. 2011C-3493
15133	1	AFS72830.1	hypothetical protein O3K_04555	Escherichia coli O104:H4 str. 2011C-3493
15212	1	AFS75893.1	hypothetical protein O3K_20140	Escherichia coli O104:H4 str. 2011C-3493
15298	1	AFS75890.1	Protein perC (Protein bfpW)	Escherichia coli O104:H4 str. 2011C-3493
15300	1	AFS77015.1	putative Isopentenyl-diphosphate delta-isomerase	Escherichia coli O104:H4 str. 2011C-3493
15369	1	AFS74421.1	hypothetical protein O3K_12660	Escherichia coli O104:H4 str. 2011C-3493
15636	1	AFS74417.1	hypothetical protein O3K_12640	Escherichia coli O104:H4 str. 2011C-3493
15748	1	AFS74723.1	hypothetical protein O3K_14190	Escherichia coli O104:H4 str. 2011C-3493
15749	1	AFS75885.1	hypothetical protein O3K_20100	Escherichia coli O104:H4 str. 2011C-3493
15750	1	AFS75897.1	hypothetical protein O3K_20160	Escherichia coli O104:H4 str. 2011C-3493
15751	1	AFS76296.1	hypothetical protein O3K_22200	Escherichia coli O104:H4 str. 2011C-3493
15752	1	AFS76953.1	hypothetical protein O3K_25782	Escherichia coli O104:H4 str. 2011C-3493
15832	1	AFS75911.1	hypothetical protein O3K_20230	Escherichia coli O104:H4 str. 2011C-3493
15998	1	AFS72820.1	transposase	Escherichia coli O104:H4 str. 2011C-3493
15999	1	AFS72838.1	hypothetical protein O3K_04595	Escherichia coli O104:H4 str. 2011C-3493
16001	1	AFS76284.1	hypothetical protein O3K_22130	Escherichia coli O104:H4 str. 2011C-3493
16002	1	AFS76947.1	hypothetical protein O3K_25752	Escherichia coli O104:H4 str. 2011C-3493
16158	1	AFS77021.1	ISEhe3 orfB	Escherichia coli O104:H4 str. 2011C-3493
16159	1	AFS77071.1	putative recombinase	Escherichia coli O104:H4 str. 2011C-3493
16236	1	AFS74378.1	hypothetical protein O3K_12445	Escherichia coli O104:H4 str. 2011C-3493
16237	1	AFS76450.1	truncated transposase	Escherichia coli O104:H4 str. 2011C-3493
16327	1	AFS72668.1	hypothetical protein O3K_03695	Escherichia coli O104:H4 str. 2011C-3493
16328	1	AFS73317.1	hypothetical protein O3K_07050	Escherichia coli O104:H4 str. 2011C-3493
16330	1	AFS76459.1	IS66 transposase	Escherichia coli O104:H4 str. 2011C-3493
16403	1	AFS74457.1	hypothetical protein O3K_12840	Escherichia coli O104:H4 str. 2011C-3493
16404	1	AFS75484.1	fimbrial biogenesis outer membrane usher protein	Escherichia coli O104:H4 str. 2011C-3493
16405	1	AFS76451.1	hypothetical protein O3K_22995	Escherichia coli O104:H4 str. 2011C-3493
16480	1	AFS77047.1	hypothetical protein O3K_26302	Escherichia coli O104:H4 str. 2011C-3493
16560	1	AFS75415.1	multidrug efflux protein	Escherichia coli O104:H4 str. 2011C-3493
16629	1	AFS73167.1	phage transcriptional regulator, AlpA	Escherichia coli O104:H4 str. 2011C-3493
16630	1	AFS75413.1	antirepressor protein	Escherichia coli O104:H4 str. 2011C-3493
16716	1	AFS76679.1	hypothetical protein O3K_24175	Escherichia coli O104:H4 str. 2011C-3493
16935	1	AFS74359.1	hypothetical protein O3K_12350	Escherichia coli O104:H4 str. 2011C-3493
17030	1	AFS72791.1	transcriptional regulator IbrB	Escherichia coli O104:H4 str. 2011C-3493
17031	1	AFS74404.1	hypothetical protein O3K_12575	Escherichia coli O104:H4 str. 2011C-3493
17032	1	AFS75019.1	hypothetical protein O3K_15720	Escherichia coli O104:H4 str. 2011C-3493
17033	1	AFS75408.1	endodeoxyribonuclease RUS	Escherichia coli O104:H4 str. 2011C-3493
17134	1	AFS74725.1	hypothetical protein O3K_14200	Escherichia coli O104:H4 str. 2011C-3493
17135	1	AFS77016.1	hypothetical protein O3K_26132	Escherichia coli O104:H4 str. 2011C-3493
17232	1	AFS73039.1	hypothetical protein O3K_05640	Escherichia coli O104:H4 str. 2011C-3493
17345	1	AFS75396.1	bacteriophage tail assembly protein	Escherichia coli O104:H4 str. 2011C-3493
17346	1	AFS76957.1	transposase	Escherichia coli O104:H4 str. 2011C-3493
17663	1	AFS74480.1	hypothetical protein O3K_12955	Escherichia coli O104:H4 str. 2011C-3493
17760	1	AFS76931.1	hypothetical protein O3K_25672	Escherichia coli O104:H4 str. 2011C-3493
17873	1	AFS75110.1	hypothetical protein O3K_16185	Escherichia coli O104:H4 str. 2011C-3493
17874	1	AFS77030.1	hypothetical protein O3K_26217	Escherichia coli O104:H4 str. 2011C-3493
17983	1	AFS75887.1	hypothetical protein O3K_20110	Escherichia coli O104:H4 str. 2011C-3493
17984	1	AFS75894.1	hypothetical protein O3K_20145	Escherichia coli O104:H4 str. 2011C-3493
18089	1	AFS75907.1	hypothetical protein O3K_20210	Escherichia coli O104:H4 str. 2011C-3493
18181	1	AFS74384.1	Protein ninH from prophage	Escherichia coli O104:H4 str. 2011C-3493
18280	1	AFS73855.1	hypothetical protein O3K_09795	Escherichia coli O104:H4 str. 2011C-3493
18400	1	AFS77019.1	transposase	Escherichia coli O104:H4 str. 2011C-3493
18401	1	AFS77051.1	replication protein	Escherichia coli O104:H4 str. 2011C-3493
18506	1	AFS73442.1	phage protein	Escherichia coli O104:H4 str. 2011C-3493
18629	1	AFS72782.1	hypothetical protein O3K_04265	Escherichia coli O104:H4 str. 2011C-3493
18630	1	AFS72836.1	hypothetical protein O3K_04585	Escherichia coli O104:H4 str. 2011C-3493
18742	1	AFS72038.1	putative transcriptional regulator	Escherichia coli O104:H4 str. 2011C-3493
18743	1	AFS73169.1	hypothetical protein O3K_06310	Escherichia coli O104:H4 str. 2011C-3493
18745	1	AFS74375.1	bacteriophage protein	Escherichia coli O104:H4 str. 2011C-3493
19072	1	AFS76027.1	hypothetical protein O3K_20820	Escherichia coli O104:H4 str. 2011C-3493
19073	1	AFS77055.1	hypothetical protein O3K_26342	Escherichia coli O104:H4 str. 2011C-3493
19173	1	AFS75886.1	hypothetical protein O3K_20105	Escherichia coli O104:H4 str. 2011C-3493
19174	1	AFS76468.1	hypothetical protein O3K_23095	Escherichia coli O104:H4 str. 2011C-3493
19294	1	AFS72014.1	hypothetical protein O3K_00395	Escherichia coli O104:H4 str. 2011C-3493
19295	1	AFS76298.1	hypothetical protein O3K_22210	Escherichia coli O104:H4 str. 2011C-3493
19418	1	AFS77013.1	hypothetical protein O3K_26117	Escherichia coli O104:H4 str. 2011C-3493
19550	1	AFS76295.1	hypothetical protein O3K_22195	Escherichia coli O104:H4 str. 2011C-3493
19669	1	AFS73987.1	hypothetical protein O3K_10465	Escherichia coli O104:H4 str. 2011C-3493
19830	1	AFS77014.1	hypothetical protein O3K_26122	Escherichia coli O104:H4 str. 2011C-3493
19951	1	AFS74146.1	hypothetical protein O3K_11260	Escherichia coli O104:H4 str. 2011C-3493
20082	1	AFS72005.1	hypothetical protein O3K_00350	Escherichia coli O104:H4 str. 2011C-3493
20234	1	AFS75703.1	hypothetical protein O3K_19165	Escherichia coli O104:H4 str. 2011C-3493
20235	1	AFS76998.1	hypothetical protein O3K_26007	Escherichia coli O104:H4 str. 2011C-3493
20535	1	AFS77064.1	conjugal transfer nickase/helicase TraI	Escherichia coli O104:H4 str. 2011C-3493
20688	1	AFS73309.1	hydrogenase 4 membrane subunit	Escherichia coli O104:H4 str. 2011C-3493
20690	1	AFS76728.1	hypothetical protein O3K_24420	Escherichia coli O104:H4 str. 2011C-3493
20691	1	AFS77006.1	hypothetical protein O3K_26062	Escherichia coli O104:H4 str. 2011C-3493
20850	1	AFS74988.1	hypothetical protein O3K_15565	Escherichia coli O104:H4 str. 2011C-3493
20851	1	AFS76667.1	hypothetical protein O3K_24105	Escherichia coli O104:H4 str. 2011C-3493
21012	1	AFS72288.1	hypothetical protein O3K_01795	Escherichia coli O104:H4 str. 2011C-3493
21326	1	AFS75899.1	Phage transcriptional regulator, AlpA	Escherichia coli O104:H4 str. 2011C-3493
21518	1	AFS75006.1	hypothetical protein O3K_15655	Escherichia coli O104:H4 str. 2011C-3493
21519	1	AFS76930.1	hypothetical protein O3K_25667	Escherichia coli O104:H4 str. 2011C-3493
21687	1	AFS72015.1	hypothetical protein O3K_00400	Escherichia coli O104:H4 str. 2011C-3493
21872	1	AFS74217.1	hypothetical protein O3K_11635	Escherichia coli O104:H4 str. 2011C-3493
21873	1	AFS74424.1	dimethyl sulfoxide reductase subunit B	Escherichia coli O104:H4 str. 2011C-3493
21950	1	AFS76399.1	putative inner membrane protein	Escherichia coli O104:H4 str. 2011C-3493
22104	1	AFS75612.1	hypothetical protein O3K_18705	Escherichia coli O104:H4 str. 2011C-3493
22169	1	AFS75101.1	DNA adenine methyltransferase encoded by prophage	Escherichia coli O104:H4 str. 2011C-3493
22170	1	AFS75129.1	hypothetical protein O3K_16280	Escherichia coli O104:H4 str. 2011C-3493
22298	1	AFS77083.1	transposase	Escherichia coli O104:H4 str. 2011C-3493
22337	1	AFS72042.1	acetyltransferase	Escherichia coli O104:H4 str. 2011C-3493
22352	1	AFS77046.1	hypothetical protein O3K_26297	Escherichia coli O104:H4 str. 2011C-3493
22366	1	AFS75024.1	hypothetical protein O3K_15745	Escherichia coli O104:H4 str. 2011C-3493
22380	1	AFS76756.1	hypothetical protein O3K_24560	Escherichia coli O104:H4 str. 2011C-3493
22411	1	AFS75066.1	hypothetical protein O3K_15965	Escherichia coli O104:H4 str. 2011C-3493

## Sheet: Sakai
cluster	size	accession	annotation	genome_name
2	1	BAB33965.1	hypothetical protein	Escherichia coli O157:H7 str. Sakai
10	1	BAA31815.1	Toxin B	Escherichia coli O157:H7 str. Sakai
86	1	BAB33964.1	hypothetical protein	Escherichia coli O157:H7 str. Sakai
275	1	BAB35226.1	putative tail length tape measure protein	Escherichia coli O157:H7 str. Sakai
275	1	BAB35406.1	putative tail length tape measure protein	Escherichia coli O157:H7 str. Sakai
296	1	BAB35429.1	putative BigA-like protein	Escherichia coli O157:H7 str. Sakai
357	1	BAB36345.1	putative molybdate metabolism regulator	Escherichia coli O157:H7 str. Sakai
581	1	BAB36142.1	host specificity protein	Escherichia coli O157:H7 str. Sakai
647	1	BAB33726.1	putative DNA primase	Escherichia coli O157:H7 str. Sakai
867	1	BAB36064.1	putative tail protein	Escherichia coli O157:H7 str. Sakai
1027	1	BAA31811.2	NikB	Escherichia coli O157:H7 str. Sakai
1041	1	BAB34447.1	hypothetical protein	Escherichia coli O157:H7 str. Sakai
1057	1	BAB38665.1	putative integrase	Escherichia coli O157:H7 str. Sakai
1079	1	BAB34807.1	hypothetical protein	Escherichia coli O157:H7 str. Sakai
1080	1	BAB34950.1	hypothetical protein	Escherichia coli O157:H7 str. Sakai
1116	1	BAB34630.1	hypothetical protein	Escherichia coli O157:H7 str. Sakai
1136	1	BAB37561.1	putative integral transmembrane protein	Escherichia coli O157:H7 str. Sakai
1331	1	BAB33665.1	Rhs core protein	Escherichia coli O157:H7 str. Sakai
1340	1	BAB38729.1	type I restriction-modification enzyme S subunit	Escherichia coli O157:H7 str. Sakai
1473	1	BAB38768.1	putative lipoate-protein ligase A	Escherichia coli O157:H7 str. Sakai
1505	1	BAB37984.1	translocated intimin receptor Tir	Escherichia coli O157:H7 str. Sakai
1594	1	BAB35130.1	hypothetical protein	Escherichia coli O157:H7 str. Sakai
1619	1	BAB36933.1	hypothetical protein	Escherichia coli O157:H7 str. Sakai
1733	1	BAB35263.1	hypothetical protein	Escherichia coli O157:H7 str. Sakai
1898	1	BAB36351.1	hypothetical protein	Escherichia coli O157:H7 str. Sakai
2169	1	BAB36873.1	hypothetical protein	Escherichia coli O157:H7 str. Sakai
2324	1	BAA31818.1	helicase I, partial	Escherichia coli O157:H7 str. Sakai
2338	1	BAB36661.1	hypothetical protein	Escherichia coli O157:H7 str. Sakai
2432	1	BAB35378.1	hypothetical protein	Escherichia coli O157:H7 str. Sakai
2633	1	BAB34323.1	hypothetical protein	Escherichia coli O157:H7 str. Sakai
2800	1	BAB37295.1	putative low-affinity phosphate transport protein	Escherichia coli O157:H7 str. Sakai
2801	1	BAB38673.1	hypothetical protein	Escherichia coli O157:H7 str. Sakai
2810	1	BAB36934.1	hypothetical protein	Escherichia coli O157:H7 str. Sakai
2872	1	BAB37283.1	putative adherence factor	Escherichia coli O157:H7 str. Sakai
2927	1	BAB36205.1	hypothetical protein	Escherichia coli O157:H7 str. Sakai
2966	1	BAB34740.1	putative outer membrane protein	Escherichia coli O157:H7 str. Sakai
2993	1	BAB36346.1	interrupted molybdate metabolism regulator	Escherichia coli O157:H7 str. Sakai
3053	1	BAB36930.1	hypothetical protein	Escherichia coli O157:H7 str. Sakai
3136	1	BAB35124.1	putative trehalase	Escherichia coli O157:H7 str. Sakai
3137	1	BAB36536.1	hypothetical protein	Escherichia coli O157:H7 str. Sakai
3213	1	BAB35639.1	putative exonuclease	Escherichia coli O157:H7 str. Sakai
3239	1	BAB34372.1	hypothetical protein	Escherichia coli O157:H7 str. Sakai
3257	1	BAB36941.1	hypothetical protein	Escherichia coli O157:H7 str. Sakai
3279	1	BAB36989.1	putative flavodoxin	Escherichia coli O157:H7 str. Sakai
3354	1	BAA31761.1	Type II secretion pathway related protein	Escherichia coli O157:H7 str. Sakai
3355	1	BAB35654.1	putative tail fiber protein	Escherichia coli O157:H7 str. Sakai
3488	1	BAB36935.1	putative site specific recombinase	Escherichia coli O157:H7 str. Sakai
3646	1	BAB33712.1	putative integrase	Escherichia coli O157:H7 str. Sakai
3687	1	BAB35658.1	putative host specificity protein	Escherichia coli O157:H7 str. Sakai
3687	1	BAB36143.1	putative host specificity protein	Escherichia coli O157:H7 str. Sakai
3687	1	BAB36367.1	putative host specificity protein	Escherichia coli O157:H7 str. Sakai
3717	1	BAB33668.1	putative H repeat-associated protein	Escherichia coli O157:H7 str. Sakai
3785	1	BAB38728.1	hypothetical protein	Escherichia coli O157:H7 str. Sakai
3859	1	BAB35376.1	putative methyltransferase	Escherichia coli O157:H7 str. Sakai
3963	1	BAB36655.1	putative DNA injection protein	Escherichia coli O157:H7 str. Sakai
4045	1	BAB37978.1	EspD protein	Escherichia coli O157:H7 str. Sakai
4134	1	BAB33799.1	putative ATP binding protein of a transporter	Escherichia coli O157:H7 str. Sakai
4166	1	BAB36383.1	putative protease/scaffold protein	Escherichia coli O157:H7 str. Sakai
4185	1	BAB35516.1	oxygen sensing protein	Escherichia coli O157:H7 str. Sakai
4186	1	BAB37852.1	putative outer membrane usher protein precursor	Escherichia coli O157:H7 str. Sakai
4258	1	BAB33773.1	putative adhesin	Escherichia coli O157:H7 str. Sakai
4412	1	BAB38024.1	hypothetical protein	Escherichia coli O157:H7 str. Sakai
4528	1	BAB37159.1	hypothetical protein	Escherichia coli O157:H7 str. Sakai
4604	1	BAB37516.1	hypothetical protein	Escherichia coli O157:H7 str. Sakai
4636	1	BAB36874.1	hypothetical protein	Escherichia coli O157:H7 str. Sakai
4688	1	BAA31756.1	unnamed protein product	Escherichia coli O157:H7 str. Sakai
4839	1	BAB37071.1	putative glucarate dehydratase	Escherichia coli O157:H7 str. Sakai
4898	1	BAB36380.1	hypothetical protein	Escherichia coli O157:H7 str. Sakai
4923	1	BAB36138.1	EspF-like protein	Escherichia coli O157:H7 str. Sakai
5032	1	BAB34004.1	hypothetical protein	Escherichia coli O157:H7 str. Sakai
5142	1	BAB35377.1	hypothetical protein	Escherichia coli O157:H7 str. Sakai
5143	1	BAB38717.1	hypothetical protein	Escherichia coli O157:H7 str. Sakai
5236	1	BAB35310.1	hypothetical protein	Escherichia coli O157:H7 str. Sakai
5279	1	BAB37705.1	putative ATP-dependent DNA helicase	Escherichia coli O157:H7 str. Sakai
5305	1	BAB34854.1	hypothetical protein	Escherichia coli O157:H7 str. Sakai
5362	1	BAB35005.1	hypothetical protein	Escherichia coli O157:H7 str. Sakai
5459	1	BAB33727.1	hypothetical protein	Escherichia coli O157:H7 str. Sakai
5544	1	BAB36430.1	hypothetical protein	Escherichia coli O157:H7 str. Sakai
5572	1	BAB37272.1	hypothetical protein	Escherichia coli O157:H7 str. Sakai
5613	1	BAB37977.1	EspB protein	Escherichia coli O157:H7 str. Sakai
5862	1	BAB38236.1	hypothetical protein	Escherichia coli O157:H7 str. Sakai
5911	1	BAB34135.1	hypothetical protein	Escherichia coli O157:H7 str. Sakai
5993	1	BAB34579.1	hypothetical protein	Escherichia coli O157:H7 str. Sakai
6053	1	BAB38235.1	hypothetical protein	Escherichia coli O157:H7 str. Sakai
6086	1	BAB33996.1	allantoinase	Escherichia coli O157:H7 str. Sakai
6087	1	BAB35075.1	putative catalase	Escherichia coli O157:H7 str. Sakai
6088	1	BAB37276.1	putative transposase	Escherichia coli O157:H7 str. Sakai
6178	1	BAB36219.1	hypothetical protein	Escherichia coli O157:H7 str. Sakai
6179	1	BAB38727.1	hypothetical protein	Escherichia coli O157:H7 str. Sakai
6455	1	BAB36937.1	hypothetical protein	Escherichia coli O157:H7 str. Sakai
6479	1	BAB35926.1	hypothetical protein	Escherichia coli O157:H7 str. Sakai
6525	1	BAB36639.1	hypothetical protein	Escherichia coli O157:H7 str. Sakai
6581	1	BAB36063.1	phage tail protein	Escherichia coli O157:H7 str. Sakai
6641	1	BAB37332.1	hypothetical protein	Escherichia coli O157:H7 str. Sakai
6672	1	BAB37284.1	putative adherence factor	Escherichia coli O157:H7 str. Sakai
6673	1	BAB38676.1	putative integrase	Escherichia coli O157:H7 str. Sakai
6814	1	BAB35582.1	putative tail fiber protein	Escherichia coli O157:H7 str. Sakai
6910	1	BAB35007.1	hypothetical protein	Escherichia coli O157:H7 str. Sakai
6993	1	BAB35343.1	putative pump protein	Escherichia coli O157:H7 str. Sakai
7028	1	BAB33703.1	putative tail fiber protein	Escherichia coli O157:H7 str. Sakai
7029	1	BAB36533.1	hypothetical protein	Escherichia coli O157:H7 str. Sakai
7099	1	BAB35557.1	hypothetical protein	Escherichia coli O157:H7 str. Sakai
7100	1	BAB36834.1	hypothetical protein	Escherichia coli O157:H7 str. Sakai
7101	1	BAB37282.1	hypothetical protein	Escherichia coli O157:H7 str. Sakai
7281	1	BAB34500.1	hypothetical protein	Escherichia coli O157:H7 str. Sakai
7283	1	BAB38674.1	hypothetical protein	Escherichia coli O157:H7 str. Sakai
7347	1	BAB37562.1	putative integral transmembrane protein	Escherichia coli O157:H7 str. Sakai
7405	1	BAB34758.1	hypothetical protein	Escherichia coli O157:H7 str. Sakai
7521	1	BAB36554.1	hypothetical protein	Escherichia coli O157:H7 str. Sakai
7608	1	BAB35513.1	hypothetical protein	Escherichia coli O157:H7 str. Sakai
7609	1	BAB36266.1	putative glycosyl transferase	Escherichia coli O157:H7 str. Sakai
7645	1	BAB34999.1	hypothetical protein	Escherichia coli O157:H7 str. Sakai
7694	1	BAB38301.1	PTS system, fructose-like enzyme IIC component	Escherichia coli O157:H7 str. Sakai
7771	1	BAB34769.1	hypothetical protein	Escherichia coli O157:H7 str. Sakai
7772	1	BAB34805.1	HecB-like protein	Escherichia coli O157:H7 str. Sakai
7773	1	BAB37142.1	type III secretion protein EprH	Escherichia coli O157:H7 str. Sakai
7808	1	BAB36352.1	hypothetical protein	Escherichia coli O157:H7 str. Sakai
7809	1	BAB36744.1	hypothetical protein	Escherichia coli O157:H7 str. Sakai
7840	1	BAB36344.1	putative molybdate metabolism regulator	Escherichia coli O157:H7 str. Sakai
8072	1	BAB33788.1	hypothetical protein	Escherichia coli O157:H7 str. Sakai
8150	1	BAB35090.1	hypothetical protein	Escherichia coli O157:H7 str. Sakai
8248	1	BAB36659.1	putativa replication protein	Escherichia coli O157:H7 str. Sakai
8282	1	BAB35236.1	integrase	Escherichia coli O157:H7 str. Sakai
8389	1	BAA31783.2	KfrAs	Escherichia coli O157:H7 str. Sakai
8426	1	BAB36656.1	putative DNA transfer protein precursor	Escherichia coli O157:H7 str. Sakai
8498	1	BAB37058.1	hypothetical membrane protein	Escherichia coli O157:H7 str. Sakai
8527	1	BAB36029.1	high-affinity L-arabinose transport system protein	Escherichia coli O157:H7 str. Sakai
8528	1	BAB38077.1	hypothetical protein	Escherichia coli O157:H7 str. Sakai
8588	1	BAB36254.1	acetyltransferase	Escherichia coli O157:H7 str. Sakai
8749	1	BAB34513.1	putative transposase OrfB protein of insertion sequence IS629	Escherichia coli O157:H7 str. Sakai
8750	1	BAB36137.1	hypothetical protein	Escherichia coli O157:H7 str. Sakai
8751	1	BAB38033.1	hypothetical protein	Escherichia coli O157:H7 str. Sakai
8752	1	BAB38365.1	PTS system, sorbose-permease IID component	Escherichia coli O157:H7 str. Sakai
8852	1	BAB35119.1	hypothetical protein	Escherichia coli O157:H7 str. Sakai
8853	1	BAB36125.1	putative outer membrane protein	Escherichia coli O157:H7 str. Sakai
8992	1	BAB33716.1	hypothetical protein	Escherichia coli O157:H7 str. Sakai
9030	1	BAB35311.1	hypothetical protein	Escherichia coli O157:H7 str. Sakai
9069	1	BAB36663.1	putative resolvase	Escherichia coli O157:H7 str. Sakai
9113	1	BAB34587.1	hypothetical protein	Escherichia coli O157:H7 str. Sakai
9148	1	BAA31782.2	unnamed protein product	Escherichia coli O157:H7 str. Sakai
9149	1	BAB33435.1	positive regulator for sigma 32 heat shock promoters	Escherichia coli O157:H7 str. Sakai
9150	1	BAB33644.1	hypothetical protein	Escherichia coli O157:H7 str. Sakai
9179	1	BAB33714.1	hypothetical protein	Escherichia coli O157:H7 str. Sakai
9221	1	BAB35340.1	hypothetical protein	Escherichia coli O157:H7 str. Sakai
9266	1	BAB33661.1	hypothetical protein	Escherichia coli O157:H7 str. Sakai
9267	1	BAB35312.1	hypothetical protein	Escherichia coli O157:H7 str. Sakai
9269	1	BAB37985.1	hypothetical protein	Escherichia coli O157:H7 str. Sakai
9299	1	BAB33700.1	replication protein	Escherichia coli O157:H7 str. Sakai
9300	1	BAB34330.1	hypothetical protein	Escherichia coli O157:H7 str. Sakai
9354	1	BAB36298.1	hypothetical protein	Escherichia coli O157:H7 str. Sakai
9389	1	BAB34446.1	hypothetical protein	Escherichia coli O157:H7 str. Sakai
9431	1	BAB34759.1	hypothetical protein	Escherichia coli O157:H7 str. Sakai
9481	1	BAB36081.1	hypothetical protein	Escherichia coli O157:H7 str. Sakai
9520	1	BAB37215.1	putative transcriptional regulator LYSR-type	Escherichia coli O157:H7 str. Sakai
9561	1	BAB33717.1	hypothetical protein	Escherichia coli O157:H7 str. Sakai
9597	1	BAB34105.1	hypothetical protein	Escherichia coli O157:H7 str. Sakai
9598	1	BAB34941.1	hypothetical protein	Escherichia coli O157:H7 str. Sakai
9642	1	BAB37749.1	hypothetical protein	Escherichia coli O157:H7 str. Sakai
9789	1	BAB33758.1	putative oxidoreductase	Escherichia coli O157:H7 str. Sakai
9790	1	BAB36126.1	hypothetical protein	Escherichia coli O157:H7 str. Sakai
9791	1	BAB38672.1	putative resolvase	Escherichia coli O157:H7 str. Sakai
9879	1	BAB34451.1	hypothetical protein	Escherichia coli O157:H7 str. Sakai
9880	1	BAB34548.1	EspF-like protein	Escherichia coli O157:H7 str. Sakai
9881	1	BAB34708.1	putative 3-oxoacyl-(acyl carrier protein) reductase	Escherichia coli O157:H7 str. Sakai
9882	1	BAB37048.1	hypothetical protein	Escherichia coli O157:H7 str. Sakai
9933	1	BAB33718.1	hypothetical protein	Escherichia coli O157:H7 str. Sakai
9990	1	BAB36179.1	hypothetical protein	Escherichia coli O157:H7 str. Sakai
10067	1	BAB33723.1	putative CI repressor	Escherichia coli O157:H7 str. Sakai
10068	1	BAB34927.1	hypothetical protein	Escherichia coli O157:H7 str. Sakai
10069	1	BAB36557.1	hypothetical protein	Escherichia coli O157:H7 str. Sakai
10121	1	BAA31763.1	Type II secretion pathway related protein	Escherichia coli O157:H7 str. Sakai
10122	1	BAA31796.1	unnamed protein product	Escherichia coli O157:H7 str. Sakai
10123	1	BAB34324.1	hypothetical protein	Escherichia coli O157:H7 str. Sakai
10124	1	BAB36704.1	hypothetical protein	Escherichia coli O157:H7 str. Sakai
10125	1	BAB37641.1	nitrite reductase activity	Escherichia coli O157:H7 str. Sakai
10182	1	BAB35640.1	putative integrase	Escherichia coli O157:H7 str. Sakai
10183	1	BAB36415.1	putative membrane protein	Escherichia coli O157:H7 str. Sakai
10237	1	BAB38120.1	hypothetical protein	Escherichia coli O157:H7 str. Sakai
10530	1	BAB37706.1	putative ATP-dependent DNA helicase	Escherichia coli O157:H7 str. Sakai
10616	1	BAB35727.1	hypothetical protein	Escherichia coli O157:H7 str. Sakai
10617	1	BAB37331.1	hypothetical protein	Escherichia coli O157:H7 str. Sakai
10656	1	BAB34607.1	hypothetical protein	Escherichia coli O157:H7 str. Sakai
10702	1	BAB37951.1	hypothetical protein	Escherichia coli O157:H7 str. Sakai
10748	1	BAB34806.1	hypothetical protein	Escherichia coli O157:H7 str. Sakai
10794	1	BAA31768.1	Type II secretion pathway related protein	Escherichia coli O157:H7 str. Sakai
10795	1	BAB33701.1	replication protein	Escherichia coli O157:H7 str. Sakai
10855	1	BAB35251.1	hypothetical protein	Escherichia coli O157:H7 str. Sakai
10902	1	BAB37987.1	hypothetical protein	Escherichia coli O157:H7 str. Sakai
10954	1	BAA31817.1	IS629	Escherichia coli O157:H7 str. Sakai
10996	1	BAB34814.1	BfpM-like protein	Escherichia coli O157:H7 str. Sakai
10997	1	BAB34948.1	hypothetical protein	Escherichia coli O157:H7 str. Sakai
11045	1	BAB36915.1	hypothetical protein	Escherichia coli O157:H7 str. Sakai
11092	1	BAB34337.1	hypothetical membrane protein	Escherichia coli O157:H7 str. Sakai
11142	1	BAB38300.1	hypothetical protein	Escherichia coli O157:H7 str. Sakai
11193	1	BAB34111.1	hypothetical protein	Escherichia coli O157:H7 str. Sakai
11310	1	BAB38032.1	hypothetical protein	Escherichia coli O157:H7 str. Sakai
11367	1	BAB34134.1	hypothetical protein	Escherichia coli O157:H7 str. Sakai
11422	1	BAB35129.1	hypothetical protein	Escherichia coli O157:H7 str. Sakai
11423	1	BAB36387.1	hypothetical protein	Escherichia coli O157:H7 str. Sakai
11514	1	BAB38078.1	hypothetical protein	Escherichia coli O157:H7 str. Sakai
11573	1	BAB34591.1	hypothetical protein	Escherichia coli O157:H7 str. Sakai
11574	1	BAB36657.1	hypothetical protein	Escherichia coli O157:H7 str. Sakai
11575	1	BAB37146.1	type III secretion protein EpaR1	Escherichia coli O157:H7 str. Sakai
11576	1	BAB38671.1	hypothetical protein	Escherichia coli O157:H7 str. Sakai
11630	1	BAA31831.1	transposase	Escherichia coli O157:H7 str. Sakai
11631	1	BAB33997.1	allantoinase	Escherichia coli O157:H7 str. Sakai
11724	1	BAB33715.1	hypothetical protein	Escherichia coli O157:H7 str. Sakai
11783	1	BAB34373.1	hypothetical protein	Escherichia coli O157:H7 str. Sakai
11784	1	BAB34495.1	hypothetical protein	Escherichia coli O157:H7 str. Sakai
11836	1	BAA31806.1	single-strand binding protein	Escherichia coli O157:H7 str. Sakai
11837	1	BAB34110.1	hypothetical protein	Escherichia coli O157:H7 str. Sakai
11898	1	BAB34986.1	hypothetical membrane protein	Escherichia coli O157:H7 str. Sakai
11942	1	BAB38387.1	hypothetical protein	Escherichia coli O157:H7 str. Sakai
11943	1	BAB38712.1	hypothetical protein	Escherichia coli O157:H7 str. Sakai
11996	1	BAB35488.1	hypothetical protein	Escherichia coli O157:H7 str. Sakai
12049	1	BAB33778.1	putative invertase	Escherichia coli O157:H7 str. Sakai
12106	1	BAA31837.1	unnamed protein product	Escherichia coli O157:H7 str. Sakai
12107	1	BAB35228.1	minor tail protein	Escherichia coli O157:H7 str. Sakai
12316	1	BAB34975.1	putative tail length tape measure protein	Escherichia coli O157:H7 str. Sakai
12317	1	BAB36406.1	hypothetical protein	Escherichia coli O157:H7 str. Sakai
12380	1	BAB36911.1	hypothetical protein	Escherichia coli O157:H7 str. Sakai
12483	1	BAB33713.1	hypothetical protein	Escherichia coli O157:H7 str. Sakai
12484	1	BAB33771.1	hypothetical protein	Escherichia coli O157:H7 str. Sakai
12486	1	BAB37715.1	hypothetical membrane protein	Escherichia coli O157:H7 str. Sakai
12545	1	BAB36931.1	hypothetical protein	Escherichia coli O157:H7 str. Sakai
12597	1	BAA31814.1	transposase	Escherichia coli O157:H7 str. Sakai
12648	1	BAB34027.1	hypothetical protein	Escherichia coli O157:H7 str. Sakai
12758	1	BAA31770.1	Type II secretion pathway related protein	Escherichia coli O157:H7 str. Sakai
12820	1	BAB36932.1	hypothetical protein	Escherichia coli O157:H7 str. Sakai
12892	1	BAB36929.1	hypothetical lipoprotein	Escherichia coli O157:H7 str. Sakai
12893	1	BAB36982.1	interrupted glucitol/sorbitol-specific PTS system enzyme IIC component	Escherichia coli O157:H7 str. Sakai
12894	1	BAB37057.1	hypothetical protein	Escherichia coli O157:H7 str. Sakai
13023	1	BAA31801.1	unnamed protein product	Escherichia coli O157:H7 str. Sakai
13024	1	BAB33696.1	hypothetical protein	Escherichia coli O157:H7 str. Sakai
13025	1	BAB34486.1	hypothetical protein	Escherichia coli O157:H7 str. Sakai
13026	1	BAB35416.1	hypothetical protein	Escherichia coli O157:H7 str. Sakai
13026	1	BAB36912.1	hypothetical protein	Escherichia coli O157:H7 str. Sakai
13154	1	BAB37986.1	hypothetical protein	Escherichia coli O157:H7 str. Sakai
13155	1	BAB38092.1	putative fimbrial chaperone	Escherichia coli O157:H7 str. Sakai
13207	1	BAA31755.1	unnamed protein product	Escherichia coli O157:H7 str. Sakai
13208	1	BAA31829.1	transposase, partial	Escherichia coli O157:H7 str. Sakai
13209	1	BAB34770.1	hypothetical protein	Escherichia coli O157:H7 str. Sakai
13274	1	BAB34492.1	putative regulatory protein	Escherichia coli O157:H7 str. Sakai
13318	1	BAB35309.1	hypothetical protein	Escherichia coli O157:H7 str. Sakai
13371	1	BAB33775.1	hypothetical protein	Escherichia coli O157:H7 str. Sakai
13372	1	BAB35422.1	hypothetical protein	Escherichia coli O157:H7 str. Sakai
13373	1	BAB35649.1	hypothetical protein	Escherichia coli O157:H7 str. Sakai
13438	1	BAB35331.1	hypothetical protein	Escherichia coli O157:H7 str. Sakai
13493	1	BAB35125.1	trehalase	Escherichia coli O157:H7 str. Sakai
13552	1	BAB36433.1	hypothetical protein	Escherichia coli O157:H7 str. Sakai
13619	1	BAA31813.1	transposase Tra5	Escherichia coli O157:H7 str. Sakai
13620	1	BAB36080.1	hypothetical protein	Escherichia coli O157:H7 str. Sakai
13673	1	BAB33757.1	hypothetical protein	Escherichia coli O157:H7 str. Sakai
13674	1	BAB36182.1	hypothetical protein	Escherichia coli O157:H7 str. Sakai
13675	1	BAB36432.1	hypothetical protein	Escherichia coli O157:H7 str. Sakai
13728	1	BAB37446.1	truncated putative fimbrial protein	Escherichia coli O157:H7 str. Sakai
13782	1	BAB34124.1	hypothetical protein	Escherichia coli O157:H7 str. Sakai
13783	1	BAB36127.1	hypothetical protein	Escherichia coli O157:H7 str. Sakai
13784	1	BAB36703.1	hypothetical protein	Escherichia coli O157:H7 str. Sakai
13856	1	BAB34329.1	hypothetical protein	Escherichia coli O157:H7 str. Sakai
13857	1	BAB35650.1	hypothetical protein	Escherichia coli O157:H7 str. Sakai
13858	1	BAB36332.1	hypothetical protein	Escherichia coli O157:H7 str. Sakai
13921	1	BAB34522.1	hypothetical protein	Escherichia coli O157:H7 str. Sakai
13923	1	BAB35008.1	hypothetical protein	Escherichia coli O157:H7 str. Sakai
13994	1	BAB37965.1	hypothetical protein	Escherichia coli O157:H7 str. Sakai
14053	1	BAA31823.1	unnamed protein product	Escherichia coli O157:H7 str. Sakai
14054	1	BAB35016.1	putative head-tail adaptor	Escherichia coli O157:H7 str. Sakai
14121	1	BAB35234.1	hypothetical protein	Escherichia coli O157:H7 str. Sakai
14191	1	BAB37647.1	hypothetical protein	Escherichia coli O157:H7 str. Sakai
14192	1	BAB38669.1	hypothetical protein	Escherichia coli O157:H7 str. Sakai
14271	1	BAA31781.1	unnamed protein product	Escherichia coli O157:H7 str. Sakai
14272	1	BAB36922.1	hypothetical protein	Escherichia coli O157:H7 str. Sakai
14385	1	BAB33725.1	Cnr-like protein	Escherichia coli O157:H7 str. Sakai
14387	1	BAB36204.1	hypothetical protein	Escherichia coli O157:H7 str. Sakai
14388	1	BAB36602.1	hypothetical protein	Escherichia coli O157:H7 str. Sakai
14500	1	BAA31779.1	unnamed protein product	Escherichia coli O157:H7 str. Sakai
14575	1	BAB36058.1	putative plasmid partition protein	Escherichia coli O157:H7 str. Sakai
14576	1	BAB36333.1	putative outer membrane protein	Escherichia coli O157:H7 str. Sakai
14577	1	BAB38031.1	hypothetical protein	Escherichia coli O157:H7 str. Sakai
14652	1	BAB33702.1	replication protein	Escherichia coli O157:H7 str. Sakai
14654	1	BAB34733.1	IS30 transposase	Escherichia coli O157:H7 str. Sakai
14655	1	BAB35193.1	putative fimbrial minor pilin protein precursor	Escherichia coli O157:H7 str. Sakai
14658	1	BAB38419.1	hypothetical protein	Escherichia coli O157:H7 str. Sakai
14737	1	BAB34781.1	putative tellurium resistance protein TerF	Escherichia coli O157:H7 str. Sakai
14738	1	BAB34792.1	hypothetical protein	Escherichia coli O157:H7 str. Sakai
14799	1	BAA31794.1	unnamed protein product	Escherichia coli O157:H7 str. Sakai
14800	1	BAB34483.1	hypothetical protein	Escherichia coli O157:H7 str. Sakai
14801	1	BAB36150.1	putative minor tail protein	Escherichia coli O157:H7 str. Sakai
14802	1	BAB37268.1	hypothetical protein	Escherichia coli O157:H7 str. Sakai
14877	1	BAA31799.1	antirestriction protein KlcA	Escherichia coli O157:H7 str. Sakai
14971	1	BAB37994.1	type III secretion system SepZ protein	Escherichia coli O157:H7 str. Sakai
15071	1	BAB33678.1	hypothetical protein	Escherichia coli O157:H7 str. Sakai
15072	1	BAB35240.1	hypothetical protein	Escherichia coli O157:H7 str. Sakai
15073	1	BAB35455.1	ribosomal-protein-serine N-acetyltransferase	Escherichia coli O157:H7 str. Sakai
15138	1	BAB38656.1	hypothetical protein	Escherichia coli O157:H7 str. Sakai
15216	1	BAB33663.1	hypothetical membrane protein	Escherichia coli O157:H7 str. Sakai
15217	1	BAB34737.1	hypothetical protein	Escherichia coli O157:H7 str. Sakai
15218	1	BAB38379.1	hypothetical protein	Escherichia coli O157:H7 str. Sakai
15305	1	BAB34590.1	hypothetical protein	Escherichia coli O157:H7 str. Sakai
15306	1	BAB36658.1	hypothetical protein	Escherichia coli O157:H7 str. Sakai
15374	1	BAA31777.1	PapX protein	Escherichia coli O157:H7 str. Sakai
15375	1	BAB34982.1	putative tail assembly protein	Escherichia coli O157:H7 str. Sakai
15376	1	BAB35565.1	hypothetical protein	Escherichia coli O157:H7 str. Sakai
15377	1	BAB38668.1	hypothetical protein	Escherichia coli O157:H7 str. Sakai
15378	1	BAB38732.1	hypothetical protein	Escherichia coli O157:H7 str. Sakai
15454	1	BAB35118.1	hypothetical protein	Escherichia coli O157:H7 str. Sakai
15455	1	BAB36341.1	hypothetical protein	Escherichia coli O157:H7 str. Sakai
15456	1	BAB36414.1	hypothetical protein	Escherichia coli O157:H7 str. Sakai
15565	1	BAB36098.1	hypothetical protein	Escherichia coli O157:H7 str. Sakai
15647	1	BAB34794.1	ferric enterochelin esterase	Escherichia coli O157:H7 str. Sakai
15648	1	BAB35023.1	hypothetical protein	Escherichia coli O157:H7 str. Sakai
15649	1	BAB35330.1	hypothetical protein	Escherichia coli O157:H7 str. Sakai
15650	1	BAB37047.1	hypothetical protein	Escherichia coli O157:H7 str. Sakai
15651	1	BAB37320.1	hypothetical protein	Escherichia coli O157:H7 str. Sakai
15760	1	BAA31816.1	transposase Tra5	Escherichia coli O157:H7 str. Sakai
15761	1	BAB34493.1	hypothetical protein	Escherichia coli O157:H7 str. Sakai
15762	1	BAB36417.1	putative regulatory protein	Escherichia coli O157:H7 str. Sakai
15763	1	BAB38373.1	hypothetical protein	Escherichia coli O157:H7 str. Sakai
15847	1	BAB34952.1	hypothetical protein	Escherichia coli O157:H7 str. Sakai
15848	1	BAB38624.1	hypothetical protein	Escherichia coli O157:H7 str. Sakai
15924	1	BAB34533.1	putative major head protein	Escherichia coli O157:H7 str. Sakai
15924	1	BAB36153.1	putative major head protein	Escherichia coli O157:H7 str. Sakai
15925	1	BAB35233.1	hypothetical protein	Escherichia coli O157:H7 str. Sakai
15926	1	BAB35687.1	hypothetical protein	Escherichia coli O157:H7 str. Sakai
16004	1	BAB36030.1	interrupted high-affinity L-arabinose transport system	Escherichia coli O157:H7 str. Sakai
16087	1	BAB33722.1	putative DNA binding protein	Escherichia coli O157:H7 str. Sakai
16089	1	BAB33798.1	putative ATP binding protein of a transporter	Escherichia coli O157:H7 str. Sakai
16090	1	BAB35636.1	hypothetical protein	Escherichia coli O157:H7 str. Sakai
16091	1	BAB36034.1	hypothetical protein	Escherichia coli O157:H7 str. Sakai
16167	1	BAB34251.1	hypothetical protein	Escherichia coli O157:H7 str. Sakai
16169	1	BAB38386.1	hypothetical protein	Escherichia coli O157:H7 str. Sakai
16242	1	BAB34979.1	putative regulatory protein	Escherichia coli O157:H7 str. Sakai
16243	1	BAB35641.1	hypothetical protein	Escherichia coli O157:H7 str. Sakai
16244	1	BAB38651.1	hypothetical protein	Escherichia coli O157:H7 str. Sakai
16335	1	BAB34736.1	hypothetical protein	Escherichia coli O157:H7 str. Sakai
16411	1	BAB33772.1	hypothetical protein	Escherichia coli O157:H7 str. Sakai
16412	1	BAB34580.1	hypothetical protein	Escherichia coli O157:H7 str. Sakai
16413	1	BAB35771.1	hypothetical protein	Escherichia coli O157:H7 str. Sakai
16414	1	BAB38367.1	putative DNA-binding protein	Escherichia coli O157:H7 str. Sakai
16481	1	BAB33695.1	putative transcription antitermination protein	Escherichia coli O157:H7 str. Sakai
16482	1	BAB35375.1	hypothetical protein	Escherichia coli O157:H7 str. Sakai
16483	1	BAB37311.1	hypothetical protein	Escherichia coli O157:H7 str. Sakai
16484	1	BAB38761.1	hypothetical protein	Escherichia coli O157:H7 str. Sakai
16565	1	BAB34528.1	putative terminase small subunit	Escherichia coli O157:H7 str. Sakai
16566	1	BAB34654.1	putative outer membrane protein	Escherichia coli O157:H7 str. Sakai
16568	1	BAB38690.1	hypothetical protein	Escherichia coli O157:H7 str. Sakai
16635	1	BAB34509.1	hypothetical protein	Escherichia coli O157:H7 str. Sakai
16727	1	BAB35370.1	hypothetical protein	Escherichia coli O157:H7 str. Sakai
16728	1	BAB37145.1	type III secretion protein EpaR2	Escherichia coli O157:H7 str. Sakai
16839	1	BAB37151.1	hypothetical protein	Escherichia coli O157:H7 str. Sakai
16840	1	BAB37971.1	hypothetical protein	Escherichia coli O157:H7 str. Sakai
16841	1	BAB38015.1	hypothetical protein	Escherichia coli O157:H7 str. Sakai
16940	1	BAB36674.1	hypothetical protein	Escherichia coli O157:H7 str. Sakai
16941	1	BAB36918.1	putative endolysin	Escherichia coli O157:H7 str. Sakai
16942	1	BAB37206.1	hypothetical protein	Escherichia coli O157:H7 str. Sakai
16943	1	BAB38065.1	hypothetical protein	Escherichia coli O157:H7 str. Sakai
16944	1	BAB38689.1	hypothetical protein	Escherichia coli O157:H7 str. Sakai
17040	1	BAB36188.1	putative cell division control protein	Escherichia coli O157:H7 str. Sakai
17146	1	BAB35012.1	hypothetical protein	Escherichia coli O157:H7 str. Sakai
17147	1	BAB36183.1	hypothetical protein	Escherichia coli O157:H7 str. Sakai
17240	1	BAB33638.1	hypothetical protein	Escherichia coli O157:H7 str. Sakai
17241	1	BAB33724.1	hypothetical protein	Escherichia coli O157:H7 str. Sakai
17242	1	BAB33973.1	hypothetical protein	Escherichia coli O157:H7 str. Sakai
17243	1	BAB34815.1	hypothetical protein	Escherichia coli O157:H7 str. Sakai
17244	1	BAB35006.1	hypothetical protein	Escherichia coli O157:H7 str. Sakai
17245	1	BAB35744.1	hypothetical protein	Escherichia coli O157:H7 str. Sakai
17357	1	BAB34489.1	hypothetical protein	Escherichia coli O157:H7 str. Sakai
17358	1	BAB34960.1	hypothetical protein	Escherichia coli O157:H7 str. Sakai
17359	1	BAB38237.1	hypothetical protein	Escherichia coli O157:H7 str. Sakai
17464	1	BAB34802.1	hypothetical protein	Escherichia coli O157:H7 str. Sakai
17560	1	BAB34992.1	hypothetical protein	Escherichia coli O157:H7 str. Sakai
17667	1	BAB34098.1	hypothetical protein	Escherichia coli O157:H7 str. Sakai
17769	1	BAA31828.1	unnamed protein product	Escherichia coli O157:H7 str. Sakai
17770	1	BAB34542.1	hypothetical protein	Escherichia coli O157:H7 str. Sakai
17770	1	BAB35411.1	hypothetical protein	Escherichia coli O157:H7 str. Sakai
17771	1	BAB34958.1	putative lipoprotein Rz1 precursor	Escherichia coli O157:H7 str. Sakai
17772	1	BAB36936.1	putative DNA binding protein	Escherichia coli O157:H7 str. Sakai
17882	1	BAB34780.1	hypothetical protein	Escherichia coli O157:H7 str. Sakai
17883	1	BAB35537.1	hypothetical protein	Escherichia coli O157:H7 str. Sakai
17884	1	BAB36195.1	hypothetical protein	Escherichia coli O157:H7 str. Sakai
17885	1	BAB38414.1	putative tail fiber protein	Escherichia coli O157:H7 str. Sakai
17993	1	BAB35096.1	hypothetical protein	Escherichia coli O157:H7 str. Sakai
17994	1	BAB35123.1	hypothetical protein	Escherichia coli O157:H7 str. Sakai
17995	1	BAB37275.1	hypothetical protein	Escherichia coli O157:H7 str. Sakai
17996	1	BAB38420.1	translational regulator	Escherichia coli O157:H7 str. Sakai
17997	1	BAB38715.1	hypothetical protein	Escherichia coli O157:H7 str. Sakai
18095	1	BAB34449.1	hypothetical protein	Escherichia coli O157:H7 str. Sakai
18096	1	BAB35000.1	Icd-like protein	Escherichia coli O157:H7 str. Sakai
18097	1	BAB37050.1	hypothetical protein	Escherichia coli O157:H7 str. Sakai
18098	1	BAB38422.1	sorbose-permease PTS system IID component	Escherichia coli O157:H7 str. Sakai
18189	1	BAB34520.1	hypothetical protein	Escherichia coli O157:H7 str. Sakai
18190	1	BAB36071.1	hypothetical protein	Escherichia coli O157:H7 str. Sakai
18293	1	BAB33749.1	hypothetical protein	Escherichia coli O157:H7 str. Sakai
18294	1	BAB34481.1	hypothetical protein	Escherichia coli O157:H7 str. Sakai
18295	1	BAB34798.1	hypothetical protein	Escherichia coli O157:H7 str. Sakai
18296	1	BAB38714.1	hypothetical protein	Escherichia coli O157:H7 str. Sakai
18410	1	BAB33642.1	hypothetical protein	Escherichia coli O157:H7 str. Sakai
18411	1	BAB34482.1	putative division inhibition protein	Escherichia coli O157:H7 str. Sakai
18412	1	BAB35486.1	H-repeat associated protein	Escherichia coli O157:H7 str. Sakai
18413	1	BAB35534.1	hypothetical protein	Escherichia coli O157:H7 str. Sakai
18414	1	BAB36181.1	hypothetical protein	Escherichia coli O157:H7 str. Sakai
18513	1	BAB34484.1	hypothetical protein	Escherichia coli O157:H7 str. Sakai
18514	1	BAB34949.1	hypothetical protein	Escherichia coli O157:H7 str. Sakai
18515	1	BAB34962.1	hypothetical protein	Escherichia coli O157:H7 str. Sakai
18516	1	BAB35217.1	hypothetical protein	Escherichia coli O157:H7 str. Sakai
18516	1	BAB35396.1	hypothetical protein	Escherichia coli O157:H7 str. Sakai
18516	1	BAB35672.1	hypothetical protein	Escherichia coli O157:H7 str. Sakai
18517	1	BAB37610.1	hypothetical protein	Escherichia coli O157:H7 str. Sakai
18518	1	BAB37967.1	hypothetical protein	Escherichia coli O157:H7 str. Sakai
18637	1	BAB33662.1	hypothetical protein	Escherichia coli O157:H7 str. Sakai
18638	1	BAB34549.1	hypothetical protein	Escherichia coli O157:H7 str. Sakai
18639	1	BAB34550.1	hypothetical protein	Escherichia coli O157:H7 str. Sakai
18641	1	BAB34951.1	hypothetical protein	Escherichia coli O157:H7 str. Sakai
18643	1	BAB35249.1	hypothetical protein	Escherichia coli O157:H7 str. Sakai
18644	1	BAB38688.1	hypothetical protein	Escherichia coli O157:H7 str. Sakai
18750	1	BAB38079.1	hypothetical protein	Escherichia coli O157:H7 str. Sakai
18844	1	BAB35362.1	hypothetical protein	Escherichia coli O157:H7 str. Sakai
18845	1	BAB36431.1	hypothetical protein	Escherichia coli O157:H7 str. Sakai
18846	1	BAB36662.1	hypothetical protein	Escherichia coli O157:H7 str. Sakai
18847	1	BAB37279.1	hypothetical protein	Escherichia coli O157:H7 str. Sakai
18848	1	BAB38670.1	hypothetical protein	Escherichia coli O157:H7 str. Sakai
18962	1	BAB34621.1	hypothetical protein	Escherichia coli O157:H7 str. Sakai
18963	1	BAB34989.1	hypothetical protein	Escherichia coli O157:H7 str. Sakai
19079	1	BAB33666.1	hypothetical protein	Escherichia coli O157:H7 str. Sakai
19080	1	BAB37293.1	hypothetical protein	Escherichia coli O157:H7 str. Sakai
19179	1	BAB33776.1	hypothetical protein	Escherichia coli O157:H7 str. Sakai
19180	1	BAB33970.1	hypothetical protein	Escherichia coli O157:H7 str. Sakai
19181	1	BAB34518.1	hypothetical protein	Escherichia coli O157:H7 str. Sakai
19182	1	BAB35454.1	hypothetical protein	Escherichia coli O157:H7 str. Sakai
19303	1	BAB35084.1	BfpA-like protein	Escherichia coli O157:H7 str. Sakai
19304	1	BAB35250.1	IS630 hypothetical protein	Escherichia coli O157:H7 str. Sakai
19305	1	BAB35689.1	hypothetical protein	Escherichia coli O157:H7 str. Sakai
19307	1	BAB36170.1	hypothetical protein	Escherichia coli O157:H7 str. Sakai
19308	1	BAB36216.1	hypothetical protein	Escherichia coli O157:H7 str. Sakai
19309	1	BAB36256.1	H repeat-associated protein	Escherichia coli O157:H7 str. Sakai
19310	1	BAB38650.1	hypothetical protein	Escherichia coli O157:H7 str. Sakai
19426	1	BAB34501.1	hypothetical protein	Escherichia coli O157:H7 str. Sakai
19427	1	BAB34606.1	hypothetical protein	Escherichia coli O157:H7 str. Sakai
19428	1	BAB35194.1	fimbrial minor pilin protein precursor	Escherichia coli O157:H7 str. Sakai
19429	1	BAB35374.1	hypothetical protein	Escherichia coli O157:H7 str. Sakai
19430	1	BAB36907.1	hypothetical protein	Escherichia coli O157:H7 str. Sakai
19431	1	BAB38091.1	hypothetical protein	Escherichia coli O157:H7 str. Sakai
19551	1	BAB33731.1	hypothetical protein	Escherichia coli O157:H7 str. Sakai
19552	1	BAB36660.1	hypothetical protein	Escherichia coli O157:H7 str. Sakai
19675	1	BAB34752.1	hypothetical protein	Escherichia coli O157:H7 str. Sakai
19676	1	BAB34942.1	hypothetical protein	Escherichia coli O157:H7 str. Sakai
19676	1	BAB35693.1	hypothetical protein	Escherichia coli O157:H7 str. Sakai
19677	1	BAB34985.1	hypothetical protein	Escherichia coli O157:H7 str. Sakai
19678	1	BAB36416.1	hypothetical protein	Escherichia coli O157:H7 str. Sakai
19679	1	BAB37704.1	putative ATP-dependent DNA helicase	Escherichia coli O157:H7 str. Sakai
19680	1	BAB37972.1	hypothetical protein	Escherichia coli O157:H7 str. Sakai
19836	1	BAB34479.1	hypothetical protein	Escherichia coli O157:H7 str. Sakai
19837	1	BAB34485.1	hypothetical protein	Escherichia coli O157:H7 str. Sakai
19838	1	BAB34729.1	hypothetical protein	Escherichia coli O157:H7 str. Sakai
19839	1	BAB35245.1	hypothetical protein	Escherichia coli O157:H7 str. Sakai
19840	1	BAB36190.1	hypothetical protein	Escherichia coli O157:H7 str. Sakai
19841	1	BAB36255.1	H repeat-associated protein	Escherichia coli O157:H7 str. Sakai
19842	1	BAB37059.1	hypothetical protein	Escherichia coli O157:H7 str. Sakai
19956	1	BAB33709.1	hypothetical protein	Escherichia coli O157:H7 str. Sakai
19957	1	BAB33985.1	hypothetical protein	Escherichia coli O157:H7 str. Sakai
19958	1	BAB35355.1	restriction alleviation and modification enhancement protein	Escherichia coli O157:H7 str. Sakai
20089	1	BAB34791.1	hypothetical protein	Escherichia coli O157:H7 str. Sakai
20090	1	BAB35651.1	hypothetical protein	Escherichia coli O157:H7 str. Sakai
20236	1	BAB34741.1	hypothetical protein	Escherichia coli O157:H7 str. Sakai
20237	1	BAB35213.1	hypothetical protein	Escherichia coli O157:H7 str. Sakai
20237	1	BAB35392.1	hypothetical protein	Escherichia coli O157:H7 str. Sakai
20237	1	BAB35676.1	hypothetical protein	Escherichia coli O157:H7 str. Sakai
20238	1	BAB37966.1	hypothetical protein	Escherichia coli O157:H7 str. Sakai
20375	1	BAB38081.1	hypothetical protein	Escherichia coli O157:H7 str. Sakai
20541	1	BAB34125.1	putative RNA	Escherichia coli O157:H7 str. Sakai
20542	1	BAB34502.1	hypothetical protein	Escherichia coli O157:H7 str. Sakai
20543	1	BAB36044.1	hypothetical protein	Escherichia coli O157:H7 str. Sakai
20700	1	BAB33779.1	hypothetical protein	Escherichia coli O157:H7 str. Sakai
20701	1	BAB34272.1	hypothetical protein	Escherichia coli O157:H7 str. Sakai
21019	1	BAB35686.1	hypothetical protein	Escherichia coli O157:H7 str. Sakai
21172	1	BAB38012.1	hypothetical protein	Escherichia coli O157:H7 str. Sakai
21334	1	BAB34226.1	hypothetical protein	Escherichia coli O157:H7 str. Sakai
21335	1	BAB34784.1	hypothetical protein	Escherichia coli O157:H7 str. Sakai
21336	1	BAB38647.1	hypothetical protein	Escherichia coli O157:H7 str. Sakai
21523	1	BAB34126.1	putative RNA	Escherichia coli O157:H7 str. Sakai
21696	1	BAB33443.1	hypothetical protein	Escherichia coli O157:H7 str. Sakai
21697	1	BAB37287.1	hypothetical protein	Escherichia coli O157:H7 str. Sakai
21969	1	BAB36257.1	H repeat-associated protein	Escherichia coli O157:H7 str. Sakai
22024	1	BAB33532.1	hypothetical protein	Escherichia coli O157:H7 str. Sakai
22119	1	BAB37549.1	hypothetical protein	Escherichia coli O157:H7 str. Sakai
22184	1	BAB34853.1	hypothetical protein	Escherichia coli O157:H7 str. Sakai
22368	1	BAB33424.1	thr operon leader peptide	Escherichia coli O157:H7 str. Sakai
22375	1	BAB33735.1	hypothetical protein	Escherichia coli O157:H7 str. Sakai
22401	1	BAB36361.1	putative transcriptional regulator	Escherichia coli O157:H7 str. Sakai

## Sheet: 48
cluster	size	accession	annotation	genome_name
5	1	KFD78413.1	hypothetical protein JD73_04510	Escherichia coli 48
29	1	KFD78951.1	hypothetical protein JD73_07465	Escherichia coli 48
66	1	KFD77649.1	RTX toxin	Escherichia coli 48
89	1	KFD73910.1	hemagglutinin	Escherichia coli 48
89	1	KFD74002.1	hemagglutinin	Escherichia coli 48
89	1	KFD78944.1	hemagglutinin	Escherichia coli 48
215	1	KFD78924.1	type VI secretion protein VasK	Escherichia coli 48
293	1	KFD73521.1	hypothetical protein JD73_30600	Escherichia coli 48
293	1	KFD73732.1	hypothetical protein JD73_29090	Escherichia coli 48
293	1	KFD73950.1	hypothetical protein JD73_28755	Escherichia coli 48
407	1	KFD78917.1	ATPase	Escherichia coli 48
423	1	KFD77465.1	alkaline-shock protein	Escherichia coli 48
430	1	KFD77141.1	hypothetical protein JD73_12795	Escherichia coli 48
466	1	KFD73572.1	ATPase AAA	Escherichia coli 48
484	1	KFD77092.1	type III restriction enzyme, res subunit	Escherichia coli 48
520	1	KFD74699.1	exodeoxyribonuclease VIII	Escherichia coli 48
521	1	KFD78920.1	type IV secretion protein Rhs	Escherichia coli 48
628	1	KFD74639.1	tail fiber protein	Escherichia coli 48
628	1	KFD75904.1	tail fiber protein	Escherichia coli 48
716	1	KFD77461.1	hypothetical protein JD73_14510	Escherichia coli 48
754	1	KFD75444.1	replication protein	Escherichia coli 48
762	1	KFD76482.1	tail protein	Escherichia coli 48
825	1	KFD77091.1	DNA methyltransferase	Escherichia coli 48
904	1	KFD76486.1	tail fiber protein	Escherichia coli 48
928	1	KFD77597.1	DNA topoisomerase III	Escherichia coli 48
928	1	KFD79054.1	DNA topoisomerase III	Escherichia coli 48
959	1	KFD73455.1	hypothetical protein JD73_30885	Escherichia coli 48
959	1	KFD74372.1	hypothetical protein JD73_24365	Escherichia coli 48
959	1	KFD75022.1	hypothetical protein JD73_24275	Escherichia coli 48
959	1	KFD76074.1	hypothetical protein JD73_20740	Escherichia coli 48
1044	1	KFD75886.1	restriction endonuclease subunit M	Escherichia coli 48
1145	1	KFD77490.1	hypothetical protein JD73_14660	Escherichia coli 48
1168	1	KFD73565.1	hypothetical protein JD73_30445	Escherichia coli 48
1246	1	KFD76468.1	hypothetical protein JD73_09175	Escherichia coli 48
1317	1	KFD78927.1	type VI secretion protein ImpG	Escherichia coli 48
1326	1	KFD73744.1	hypothetical protein JD73_29150	Escherichia coli 48
1376	1	KFD77608.1	chromosome partitioning protein ParB	Escherichia coli 48
1376	1	KFD79044.1	chromosome partitioning protein ParB	Escherichia coli 48
1437	1	KFD78915.1	ompA family protein	Escherichia coli 48
1483	1	KFD78921.1	type VI secretion protein	Escherichia coli 48
1501	1	KFD74025.1	hypothetical protein JD73_27555	Escherichia coli 48
1508	1	KFD76490.1	hypothetical protein JD73_09285	Escherichia coli 48
1515	1	KFD73387.1	colicin	Escherichia coli 48
1589	1	KFD77133.1	hypothetical protein JD73_12750	Escherichia coli 48
1656	1	KFD75882.1	helicase	Escherichia coli 48
1692	1	KFD78925.1	hypothetical protein JD73_07325	Escherichia coli 48
1777	1	KFD73982.1	3-oxoacid CoA-transferase	Escherichia coli 48
1870	1	KFD73758.1	colicin-B	Escherichia coli 48
1918	1	KFD75057.1	hypothetical protein JD73_15270	Escherichia coli 48
1919	1	KFD75918.1	hypothetical protein JD73_19920	Escherichia coli 48
2013	1	KFD73891.1	hypothetical protein JD73_28420	Escherichia coli 48
2029	1	KFD74026.1	DNA helicase	Escherichia coli 48
2029	1	KFD75058.1	DNA helicase	Escherichia coli 48
2042	1	KFD77574.1	hypothetical protein JD73_00015	Escherichia coli 48
2042	1	KFD79080.1	hypothetical protein JD73_08255	Escherichia coli 48
2070	1	KFD74027.1	relaxase	Escherichia coli 48
2070	1	KFD75059.1	relaxase	Escherichia coli 48
2127	1	KFD78223.1	PTS sugar transporter	Escherichia coli 48
2341	1	KFD74646.1	DNA primase	Escherichia coli 48
2341	1	KFD75707.1	DNA primase	Escherichia coli 48
2356	1	KFD73536.1	conjugal transfer protein TrbI	Escherichia coli 48
2564	1	KFD79052.1	hypothetical protein JD73_08110	Escherichia coli 48
2593	1	KFD79012.1	NADH dehydrogenase	Escherichia coli 48
2677	1	KFD73981.1	hypothetical protein JD73_27315	Escherichia coli 48
2678	1	KFD78913.1	hypothetical protein JD73_07265	Escherichia coli 48
2916	1	KFD77722.1	hypothetical protein JD73_00875	Escherichia coli 48
2932	1	KFD75865.1	integrase	Escherichia coli 48
3043	1	KFD73899.1	gluconate:proton symporter	Escherichia coli 48
3064	1	KFD77795.1	integrase	Escherichia coli 48
3086	1	KFD77473.1	integrase	Escherichia coli 48
3209	1	KFD79050.1	hypothetical protein JD73_08100	Escherichia coli 48
3224	1	KFD74655.1	integrase	Escherichia coli 48
3224	1	KFD75698.1	integrase	Escherichia coli 48
3263	1	KFD73919.1	colicin-Ia	Escherichia coli 48
3264	1	KFD76146.1	polysaccharide biosynthesis protein	Escherichia coli 48
3265	1	KFD76148.1	hypothetical protein JD73_21150	Escherichia coli 48
3266	1	KFD77131.1	hypothetical protein JD73_12740	Escherichia coli 48
3318	1	KFD74631.1	hemagglutinin	Escherichia coli 48
3340	1	KFD73896.1	aminotransferase	Escherichia coli 48
3409	1	KFD77142.1	hypothetical protein JD73_12800	Escherichia coli 48
3448	1	KFD73980.1	acetyl-CoA acetyltransferase	Escherichia coli 48
3470	1	KFD73984.1	trans-2-enoyl-CoA reductase	Escherichia coli 48
3531	1	KFD79008.1	acetate kinase	Escherichia coli 48
3573	1	KFD74193.1	hypothetical protein JD73_26300	Escherichia coli 48
3614	1	KFD76484.1	hypothetical protein JD73_09255	Escherichia coli 48
3871	1	KFD78923.1	type VI secretion protein	Escherichia coli 48
3886	1	KFD73898.1	glycerate kinase	Escherichia coli 48
3888	1	KFD76475.1	phage tail protein	Escherichia coli 48
3902	1	KFD77136.1	hypothetical protein JD73_12770	Escherichia coli 48
3927	1	KFD73900.1	XRE family transcriptional regulator	Escherichia coli 48
3972	1	KFD76096.1	protease	Escherichia coli 48
4076	1	KFD73895.1	MFS transporter	Escherichia coli 48
4197	1	KFD78928.1	type VI secretion protein	Escherichia coli 48
4267	1	KFD78958.1	endonuclease	Escherichia coli 48
4305	1	KFD77132.1	hypothetical protein JD73_12745	Escherichia coli 48
4450	1	KFD76149.1	glycosyl transferase family 1	Escherichia coli 48
4468	1	KFD73566.1	type II/IV secretion system protein	Escherichia coli 48
4562	1	KFD76467.1	phage portal protein	Escherichia coli 48
4586	1	KFD76469.1	phage capsid protein	Escherichia coli 48
4647	1	KFD75051.1	peptidase	Escherichia coli 48
4647	1	KFD77622.1	peptidase	Escherichia coli 48
4698	1	KFD74028.1	recombinase XerD	Escherichia coli 48
4698	1	KFD75060.1	recombinase XerD	Escherichia coli 48
4772	1	KFD76470.1	oxidoreductase	Escherichia coli 48
4851	1	KFD75112.1	iron reductase	Escherichia coli 48
4878	1	KFD76150.1	UDP-glucose 4-epimerase	Escherichia coli 48
4912	1	KFD77135.1	hypothetical protein JD73_12765	Escherichia coli 48
4936	1	KFD76363.1	hypothetical protein JD73_08625	Escherichia coli 48
4964	1	KFD76151.1	mannosyltransferase	Escherichia coli 48
4966	1	KFD79015.1	ATP:cob(I)alamin adenosyltransferase	Escherichia coli 48
4967	1	KFD79092.1	hypothetical protein JD73_08325	Escherichia coli 48
5042	1	KFD73391.1	Replication protein	Escherichia coli 48
5130	1	KFD73533.1	hypothetical protein JD73_30265	Escherichia coli 48
5247	1	KFD74013.1	DNA primase	Escherichia coli 48
5247	1	KFD75038.1	DNA primase	Escherichia coli 48
5289	1	KFD73954.1	plasmid stabilization protein	Escherichia coli 48
5312	1	KFD77593.1	transposase	Escherichia coli 48
5312	1	KFD79058.1	transposase	Escherichia coli 48
5345	1	KFD73540.1	plasmid replication protein	Escherichia coli 48
5441	1	KFD74006.1	hypothetical protein JD73_27450	Escherichia coli 48
5442	1	KFD78781.1	hypothetical protein JD73_06580	Escherichia coli 48
5620	1	KFD74661.1	DNA methylase	Escherichia coli 48
5620	1	KFD76228.1	DNA methylase	Escherichia coli 48
5621	1	KFD76220.1	hypothetical protein JD73_21590	Escherichia coli 48
5621	1	KFD76346.1	hypothetical protein JD73_08515	Escherichia coli 48
5819	1	KFD73746.1	phosphatidate cytidylyltransferase	Escherichia coli 48
5849	1	KFD73978.1	transcriptional regulator	Escherichia coli 48
5896	1	KFD77575.1	conjugal transfer protein	Escherichia coli 48
5896	1	KFD79079.1	conjugal transfer protein	Escherichia coli 48
5948	1	KFD74007.1	integrase	Escherichia coli 48
5948	1	KFD75031.1	integrase	Escherichia coli 48
5950	1	KFD75868.1	hypothetical protein JD73_19640	Escherichia coli 48
5951	1	KFD77610.1	hypothetical protein JD73_00225	Escherichia coli 48
5951	1	KFD79042.1	hypothetical protein JD73_08060	Escherichia coli 48
6012	1	KFD77796.1	hypothetical protein JD73_01260	Escherichia coli 48
6037	1	KFD77097.1	DNA-binding protein	Escherichia coli 48
6291	1	KFD73736.1	radical SAM protein	Escherichia coli 48
6292	1	KFD73748.1	hypothetical protein JD73_29175	Escherichia coli 48
6293	1	KFD75871.1	antirepressor	Escherichia coli 48
6322	1	KFD75884.1	hypothetical protein JD73_19725	Escherichia coli 48
6601	1	KFD73535.1	conjugal transfer protein	Escherichia coli 48
6650	1	KFD75676.1	hypothetical protein JD73_18605	Escherichia coli 48
6764	1	KFD73531.1	type VI secretion protein	Escherichia coli 48
6851	1	KFD75474.1	tail fiber protein	Escherichia coli 48
6922	1	KFD75052.1	hypothetical protein JD73_15240	Escherichia coli 48
6970	1	KFD75433.1	membrane protein	Escherichia coli 48
7043	1	KFD77093.1	hypothetical protein JD73_12500	Escherichia coli 48
7180	1	KFD73911.1	membrane protein SmpA	Escherichia coli 48
7180	1	KFD74001.1	membrane protein SmpA	Escherichia coli 48
7180	1	KFD78945.1	membrane protein SmpA	Escherichia coli 48
7256	1	KFD73417.1	hypothetical protein JD73_31295, partial	Escherichia coli 48
7333	1	KFD76332.1	restriction endonuclease subunit M	Escherichia coli 48
7381	1	KFD77583.1	membrane protein	Escherichia coli 48
7381	1	KFD79071.1	membrane protein	Escherichia coli 48
7494	1	KFD76478.1	DNA methylase	Escherichia coli 48
7538	1	KFD75677.1	hypothetical protein JD73_18610	Escherichia coli 48
7539	1	KFD77591.1	hypothetical protein JD73_00105	Escherichia coli 48
7539	1	KFD79060.1	hypothetical protein JD73_08150	Escherichia coli 48
7583	1	KFD73717.1	conjugal transfer protein	Escherichia coli 48
7586	1	KFD76156.1	family 2 glycosyl transferase	Escherichia coli 48
7854	1	KFD73542.1	RepA protein	Escherichia coli 48
7855	1	KFD76147.1	glycosyl transferase family 2	Escherichia coli 48
7856	1	KFD76488.1	hypothetical protein JD73_09275	Escherichia coli 48
7858	1	KFD77607.1	hypothetical protein JD73_00205	Escherichia coli 48
7858	1	KFD79045.1	hypothetical protein JD73_08075	Escherichia coli 48
7931	1	KFD73502.1	hypothetical protein JD73_30495, partial	Escherichia coli 48
7932	1	KFD73534.1	hypothetical protein JD73_30270	Escherichia coli 48
7933	1	KFD73979.1	short-chain dehydrogenase	Escherichia coli 48
7934	1	KFD76311.1	repressor	Escherichia coli 48
7935	1	KFD77590.1	conjugal transfer protein	Escherichia coli 48
7935	1	KFD79061.1	conjugal transfer protein	Escherichia coli 48
8011	1	KFD77140.1	hypothetical protein JD73_12790	Escherichia coli 48
8046	1	KFD76474.1	hypothetical protein JD73_09205	Escherichia coli 48
8087	1	KFD73735.1	deoxynucleoside kinase	Escherichia coli 48
8088	1	KFD74148.1	hypothetical protein JD73_26075	Escherichia coli 48
8125	1	KFD73564.1	hypothetical protein JD73_30440	Escherichia coli 48
8126	1	KFD77598.1	hypothetical protein JD73_00140	Escherichia coli 48
8126	1	KFD79053.1	hypothetical protein JD73_08115	Escherichia coli 48
8200	1	KFD74018.1	hypothetical protein JD73_27515	Escherichia coli 48
8201	1	KFD76471.1	terminase	Escherichia coli 48
8262	1	KFD78926.1	type VI secretion protein	Escherichia coli 48
8402	1	KFD77589.1	transglycosylase	Escherichia coli 48
8402	1	KFD79062.1	transglycosylase	Escherichia coli 48
8439	1	KFD76292.1	anti-termination protein	Escherichia coli 48
8440	1	KFD76297.1	hypothetical protein JD73_22000	Escherichia coli 48
8441	1	KFD78922.1	type VI secretion protein	Escherichia coli 48
8677	1	KFD73538.1	hypothetical protein JD73_30295	Escherichia coli 48
8681	1	KFD76341.1	hypothetical protein JD73_22240, partial	Escherichia coli 48
8718	1	KFD78914.1	type VI secretion system protein ImpK	Escherichia coli 48
8769	1	KFD76358.1	eae	Escherichia coli 48
8799	1	KFD73544.1	hypothetical protein JD73_30335	Escherichia coli 48
8864	1	KFD78918.1	hypothetical protein JD73_07290	Escherichia coli 48
8894	1	KFD73745.1	acyltransferase	Escherichia coli 48
8895	1	KFD76307.1	antirepressor	Escherichia coli 48
8896	1	KFD77472.1	hypothetical protein JD73_14565	Escherichia coli 48
8967	1	KFD73970.1	transcriptional regulator	Escherichia coli 48
8967	1	KFD79086.1	transcriptional regulator	Escherichia coli 48
8968	1	KFD79018.1	propanediol utilization protein	Escherichia coli 48
9003	1	KFD74011.1	hypothetical protein JD73_27480	Escherichia coli 48
9003	1	KFD75036.1	hypothetical protein JD73_15150	Escherichia coli 48
9007	1	KFD77637.1	hypothetical protein JD73_00390	Escherichia coli 48
9037	1	KFD73952.1	hypothetical protein JD73_28765	Escherichia coli 48
9087	1	KFD73551.1	chromosome partitioning protein ParA	Escherichia coli 48
9088	1	KFD73750.1	resolvase	Escherichia coli 48
9090	1	KFD75442.1	DNA-binding protein	Escherichia coli 48
9126	1	KFD74342.1	hypothetical protein JD73_27105	Escherichia coli 48
9192	1	KFD77606.1	hypothetical protein JD73_00200	Escherichia coli 48
9192	1	KFD79046.1	hypothetical protein JD73_08080	Escherichia coli 48
9322	1	KFD73747.1	membrane protein	Escherichia coli 48
9405	1	KFD77592.1	PilL protein	Escherichia coli 48
9405	1	KFD79059.1	PilL protein	Escherichia coli 48
9453	1	KFD73561.1	hypothetical protein JD73_30425	Escherichia coli 48
9454	1	KFD76487.1	tail assembly protein	Escherichia coli 48
9498	1	KFD73693.1	hypothetical protein JD73_28860	Escherichia coli 48
9499	1	KFD77587.1	restriction endonuclease	Escherichia coli 48
9499	1	KFD79064.1	restriction endonuclease	Escherichia coli 48
9544	1	KFD78126.1	membrane protein	Escherichia coli 48
9620	1	KFD75872.1	hypothetical protein JD73_19660	Escherichia coli 48
9659	1	KFD73741.1	hypothetical protein JD73_29135	Escherichia coli 48
9700	1	KFD74653.1	antirepressor protein	Escherichia coli 48
9700	1	KFD75700.1	antirepressor protein	Escherichia coli 48
9701	1	KFD77653.1	hypothetical protein JD73_00490	Escherichia coli 48
9753	1	KFD74005.1	hypothetical protein JD73_27445	Escherichia coli 48
9803	1	KFD74004.1	hypothetical protein JD73_27440	Escherichia coli 48
9803	1	KFD75029.1	hypothetical protein JD73_15115	Escherichia coli 48
9857	1	KFD76295.1	antirepressor protein	Escherichia coli 48
10046	1	KFD73585.1	terminase	Escherichia coli 48
10086	1	KFD76460.1	hypothetical protein JD73_09125	Escherichia coli 48
10143	1	KFD73953.1	plasmid stability family protein	Escherichia coli 48
10144	1	KFD75435.1	hypothetical protein JD73_17325	Escherichia coli 48
10145	1	KFD76308.1	hypothetical protein JD73_22055	Escherichia coli 48
10206	1	KFD76485.1	hypothetical protein JD73_09260	Escherichia coli 48
10259	1	KFD75685.1	hypothetical protein JD73_18655	Escherichia coli 48
10311	1	KFD76489.1	hypothetical protein JD73_09280	Escherichia coli 48
10312	1	KFD77137.1	hypothetical protein JD73_12775	Escherichia coli 48
10364	1	KFD77460.1	hypothetical protein JD73_14505	Escherichia coli 48
10414	1	KFD78929.1	type VI secretion protein	Escherichia coli 48
10457	1	KFD73890.1	colicin immunity protein	Escherichia coli 48
10545	1	KFD73562.1	hypothetical protein JD73_30430	Escherichia coli 48
10586	1	KFD76451.1	transcriptional regulator	Escherichia coli 48
10678	1	KFD77588.1	conjugal transfer protein	Escherichia coli 48
10678	1	KFD79063.1	conjugal transfer protein	Escherichia coli 48
10719	1	KFD73512.1	colicin	Escherichia coli 48
10722	1	KFD77642.1	LuxR family transcriptional regulator	Escherichia coli 48
10722	1	KFD78956.1	LuxR family transcriptional regulator	Escherichia coli 48
10756	1	KFD73412.1	hypothetical protein JD73_31255	Escherichia coli 48
10756	1	KFD75469.1	hypothetical protein JD73_17510	Escherichia coli 48
10757	1	KFD73759.1	hypothetical protein JD73_29260	Escherichia coli 48
10817	1	KFD73405.1	tail fiber protein	Escherichia coli 48
10922	1	KFD73558.1	hypothetical protein JD73_30410	Escherichia coli 48
10923	1	KFD74199.1	hypothetical protein JD73_26330	Escherichia coli 48
10976	1	KFD78978.1	hypothetical protein JD73_07650	Escherichia coli 48
11010	1	KFD74651.1	Ash family protein	Escherichia coli 48
11010	1	KFD75702.1	Ash family protein	Escherichia coli 48
11011	1	KFD74888.1	nicotinamidase/pyrazinamidase	Escherichia coli 48
11012	1	KFD77129.1	hypothetical protein JD73_12725	Escherichia coli 48
11063	1	KFD73548.1	hypothetical protein JD73_30360	Escherichia coli 48
11064	1	KFD75683.1	hypothetical protein JD73_18645	Escherichia coli 48
11065	1	KFD77128.1	conjugal transfer protein	Escherichia coli 48
11066	1	KFD79093.1	hypothetical protein JD73_08330	Escherichia coli 48
11108	1	KFD73553.1	hypothetical protein JD73_30385	Escherichia coli 48
11110	1	KFD75026.1	hypothetical protein JD73_24300, partial	Escherichia coli 48
11113	1	KFD77603.1	hypothetical protein JD73_00180	Escherichia coli 48
11113	1	KFD79048.1	hypothetical protein JD73_08090	Escherichia coli 48
11160	1	KFD73545.1	hypothetical protein JD73_30340	Escherichia coli 48
11161	1	KFD77798.1	Ash family protein	Escherichia coli 48
11265	1	KFD77586.1	hypothetical protein JD73_00080	Escherichia coli 48
11265	1	KFD79065.1	hypothetical protein JD73_08175	Escherichia coli 48
11266	1	KFD79017.1	propanediol utilization protein	Escherichia coli 48
11338	1	KFD79001.1	adhesin	Escherichia coli 48
11339	1	KFD79051.1	membrane protein	Escherichia coli 48
11435	1	KFD73470.1	hypothetical protein JD73_30970	Escherichia coli 48
11436	1	KFD73532.1	hypothetical protein JD73_30260	Escherichia coli 48
11439	1	KFD75919.1	hypothetical protein JD73_19925	Escherichia coli 48
11440	1	KFD76472.1	head completion protein	Escherichia coli 48
11441	1	KFD76473.1	phage tail protein	Escherichia coli 48
11535	1	KFD74021.1	hypothetical protein JD73_27530	Escherichia coli 48
11536	1	KFD77378.1	hypothetical protein JD73_14045	Escherichia coli 48
11537	1	KFD77596.1	hypothetical protein JD73_00130	Escherichia coli 48
11537	1	KFD79055.1	hypothetical protein JD73_08125	Escherichia coli 48
11538	1	KFD77602.1	hypothetical protein JD73_00175	Escherichia coli 48
11538	1	KFD79049.1	hypothetical protein JD73_08095	Escherichia coli 48
11595	1	KFD77799.1	hypothetical protein JD73_01275	Escherichia coli 48
11647	1	KFD76476.1	tail protein	Escherichia coli 48
11694	1	KFD79019.1	microcompartment protein	Escherichia coli 48
11747	1	KFD73906.1	hypothetical protein JD73_28505	Escherichia coli 48
11749	1	KFD76154.1	GDP-mannose mannosyl hydrolase	Escherichia coli 48
11802	1	KFD77293.1	type III effector	Escherichia coli 48
11860	1	KFD73969.1	hypothetical protein JD73_27245	Escherichia coli 48
11860	1	KFD79085.1	hypothetical protein JD73_08285	Escherichia coli 48
11861	1	KFD75436.1	hypothetical protein JD73_17330	Escherichia coli 48
11863	1	KFD77134.1	hypothetical protein JD73_12755	Escherichia coli 48
11864	1	KFD78930.1	hypothetical protein JD73_07350	Escherichia coli 48
11914	1	KFD73695.1	hypothetical protein JD73_28885	Escherichia coli 48
11916	1	KFD78942.1	transposase	Escherichia coli 48
11962	1	KFD73998.1	hypothetical protein JD73_27410	Escherichia coli 48
12017	1	KFD73908.1	hypothetical protein JD73_28515	Escherichia coli 48
12018	1	KFD79009.1	propanediol utilization protein	Escherichia coli 48
12062	1	KFD73395.1	repA	Escherichia coli 48
12065	1	KFD76364.1	regulatory protein	Escherichia coli 48
12126	1	KFD74014.1	hypothetical protein JD73_27495	Escherichia coli 48
12128	1	KFD79031.1	hypothetical protein JD73_07965	Escherichia coli 48
12229	1	KFD78224.1	PTS mannitol transporter subunit IIA	Escherichia coli 48
12278	1	KFD73734.1	nucleoside triphosphatase	Escherichia coli 48
12279	1	KFD75885.1	antitermination protein	Escherichia coli 48
12338	1	KFD73509.1	entry exclusion protein 2	Escherichia coli 48
12338	1	KFD73894.1	entry exclusion protein 2	Escherichia coli 48
12407	1	KFD75479.1	hypothetical protein JD73_17560	Escherichia coli 48
12408	1	KFD75878.1	DNA-binding protein	Escherichia coli 48
12450	1	KFD73729.1	twitching motility protein PilT	Escherichia coli 48
12450	1	KFD73903.1	twitching motility protein PilT	Escherichia coli 48
12452	1	KFD73983.1	enoyl-CoA hydratase	Escherichia coli 48
12455	1	KFD79005.1	hypothetical protein JD73_07825	Escherichia coli 48
12510	1	KFD77130.1	hypothetical protein JD73_12735	Escherichia coli 48
12511	1	KFD79081.1	conjugal transfer protein	Escherichia coli 48
12567	1	KFD75873.1	hypothetical protein JD73_19665	Escherichia coli 48
12568	1	KFD77095.1	hypothetical protein JD73_12515	Escherichia coli 48
12615	1	KFD77806.1	hypothetical protein JD73_01315	Escherichia coli 48
12669	1	KFD76464.1	hypothetical protein JD73_09150	Escherichia coli 48
12672	1	KFD77228.1	fimbrial protein	Escherichia coli 48
12784	1	KFD77604.1	hypothetical protein JD73_00185	Escherichia coli 48
12784	1	KFD79047.1	hypothetical protein JD73_08085	Escherichia coli 48
12837	1	KFD73971.1	conjugal transfer protein	Escherichia coli 48
12837	1	KFD79087.1	conjugal transfer protein	Escherichia coli 48
12838	1	KFD76452.1	hypothetical protein JD73_09085	Escherichia coli 48
12839	1	KFD77657.1	transposase	Escherichia coli 48
12918	1	KFD74009.1	hypothetical protein JD73_27465	Escherichia coli 48
12918	1	KFD75033.1	hypothetical protein JD73_15135	Escherichia coli 48
13045	1	KFD73418.1	hypothetical protein JD73_31170, partial	Escherichia coli 48
13047	1	KFD75050.1	subtilase cytotoxin subunit B	Escherichia coli 48
13047	1	KFD77623.1	subtilase cytotoxin subunit B	Escherichia coli 48
13048	1	KFD76480.1	hypothetical protein JD73_09235	Escherichia coli 48
13114	1	KFD73722.1	hypothetical protein JD73_29025	Escherichia coli 48
13115	1	KFD77466.1	hypothetical protein JD73_14535	Escherichia coli 48
13173	1	KFD73843.1	hypothetical protein JD73_28165	Escherichia coli 48
13233	1	KFD73697.1	hypothetical protein JD73_28900	Escherichia coli 48
13234	1	KFD73966.1	acetyltransferase	Escherichia coli 48
13234	1	KFD79082.1	acetyltransferase	Escherichia coli 48
13235	1	KFD74010.1	hypothetical protein JD73_27475	Escherichia coli 48
13235	1	KFD75035.1	hypothetical protein JD73_15145	Escherichia coli 48
13336	1	KFD74664.1	hypothetical protein JD73_22395	Escherichia coli 48
13336	1	KFD76225.1	hypothetical protein JD73_21620	Escherichia coli 48
13337	1	KFD74679.1	hypothetical protein JD73_22485	Escherichia coli 48
13337	1	KFD76213.1	hypothetical protein JD73_21535	Escherichia coli 48
13391	1	KFD73718.1	DNA-binding protein	Escherichia coli 48
13392	1	KFD73916.1	transcriptional regulator	Escherichia coli 48
13394	1	KFD75881.1	hypothetical protein JD73_19710	Escherichia coli 48
13395	1	KFD76356.1	hypothetical protein JD73_08590	Escherichia coli 48
13515	1	KFD75870.1	hypothetical protein JD73_19650	Escherichia coli 48
13516	1	KFD75875.1	hypothetical protein JD73_19675	Escherichia coli 48
13518	1	KFD77577.1	membrane protein	Escherichia coli 48
13518	1	KFD79077.1	membrane protein	Escherichia coli 48
13573	1	KFD73539.1	trbM family protein	Escherichia coli 48
13574	1	KFD73844.1	hypothetical protein JD73_28170	Escherichia coli 48
13577	1	KFD77468.1	hypothetical protein JD73_14545	Escherichia coli 48
13581	1	KFD77578.1	membrane protein	Escherichia coli 48
13581	1	KFD79076.1	membrane protein	Escherichia coli 48
13700	1	KFD76209.1	hypothetical protein JD73_21505	Escherichia coli 48
13747	1	KFD73550.1	hypothetical protein JD73_30370	Escherichia coli 48
13749	1	KFD76483.1	hypothetical protein JD73_09250	Escherichia coli 48
13807	1	KFD73571.1	hypothetical protein JD73_30475	Escherichia coli 48
13809	1	KFD73909.1	hypothetical protein JD73_28520	Escherichia coli 48
13811	1	KFD76450.1	hypothetical protein JD73_09075	Escherichia coli 48
13875	1	KFD74682.1	hypothetical protein JD73_22505	Escherichia coli 48
13876	1	KFD76208.1	hypothetical protein JD73_21500	Escherichia coli 48
13876	1	KFD76357.1	hypothetical protein JD73_08595	Escherichia coli 48
13877	1	KFD76310.1	DNA repair protein	Escherichia coli 48
13948	1	KFD77580.1	exported protein with RAQPRD domain protein	Escherichia coli 48
13948	1	KFD79074.1	exported protein with RAQPRD domain protein	Escherichia coli 48
13949	1	KFD79021.1	propanediol dehydratase	Escherichia coli 48
14015	1	KFD76454.1	hypothetical protein JD73_09095	Escherichia coli 48
14016	1	KFD76479.1	hypothetical protein JD73_09230	Escherichia coli 48
14017	1	KFD78980.1	hypothetical protein JD73_07660	Escherichia coli 48
14084	1	KFD75468.1	hypothetical protein JD73_17505	Escherichia coli 48
14141	1	KFD73698.1	membrane protein	Escherichia coli 48
14142	1	KFD73823.1	nikA protein	Escherichia coli 48
14219	1	KFD76342.1	valyl-tRNA synthetase	Escherichia coli 48
14290	1	KFD73569.1	hypothetical protein JD73_30465	Escherichia coli 48
14291	1	KFD75684.1	hypothetical protein JD73_18650	Escherichia coli 48
14342	1	KFD74008.1	hypothetical protein JD73_27460	Escherichia coli 48
14342	1	KFD75032.1	hypothetical protein JD73_15130	Escherichia coli 48
14461	1	KFD73546.1	hypothetical protein JD73_30350	Escherichia coli 48
14462	1	KFD73568.1	plasmid maintenance protein CcdB	Escherichia coli 48
14463	1	KFD73997.1	hypothetical protein JD73_27405	Escherichia coli 48
14466	1	KFD77094.1	membrane protein	Escherichia coli 48
14467	1	KFD78976.1	hypothetical protein JD73_07635	Escherichia coli 48
14528	1	KFD74015.1	hypothetical protein JD73_27500	Escherichia coli 48
14529	1	KFD77801.1	hypothetical protein JD73_01285	Escherichia coli 48
14604	1	KFD76465.1	protein ren	Escherichia coli 48
14684	1	KFD73974.1	membrane protein	Escherichia coli 48
14684	1	KFD79090.1	membrane protein	Escherichia coli 48
14764	1	KFD73559.1	hypothetical protein JD73_30415	Escherichia coli 48
14766	1	KFD76078.1	hypothetical protein JD73_20765	Escherichia coli 48
14767	1	KFD76294.1	XRE family transcriptional regulator	Escherichia coli 48
14768	1	KFD76477.1	holin	Escherichia coli 48
14909	1	KFD73556.1	transcriptional regulator	Escherichia coli 48
14910	1	KFD76647.1	hypothetical protein JD73_10160	Escherichia coli 48
14911	1	KFD77802.1	hypothetical protein JD73_01290	Escherichia coli 48
15001	1	KFD73421.1	hypothetical protein JD73_30985	Escherichia coli 48
15001	1	KFD73494.1	hypothetical protein JD73_30785	Escherichia coli 48
15001	1	KFD74358.1	hypothetical protein JD73_27190	Escherichia coli 48
15092	1	KFD75880.1	hypothetical protein JD73_19705	Escherichia coli 48
15170	1	KFD73511.1	hypothetical protein JD73_30545	Escherichia coli 48
15170	1	KFD73892.1	hypothetical protein JD73_28425	Escherichia coli 48
15171	1	KFD73560.1	hypothetical protein JD73_30420	Escherichia coli 48
15172	1	KFD73705.1	conjugal transfer protein TraQ	Escherichia coli 48
15253	1	KFD78227.1	phosphocarrier protein HPr	Escherichia coli 48
15330	1	KFD77467.1	hypothetical protein JD73_14540	Escherichia coli 48
15404	1	KFD73400.1	hypothetical protein JD73_31350	Escherichia coli 48
15407	1	KFD74024.1	hypothetical protein JD73_27550	Escherichia coli 48
15407	1	KFD75056.1	hypothetical protein JD73_15265	Escherichia coli 48
15484	1	KFD73510.1	hypothetical protein JD73_30540	Escherichia coli 48
15484	1	KFD73893.1	hypothetical protein JD73_28430	Escherichia coli 48
15485	1	KFD73554.1	virulence factor	Escherichia coli 48
15486	1	KFD73842.1	hypothetical protein JD73_28160	Escherichia coli 48
15487	1	KFD75030.1	membrane protein	Escherichia coli 48
15488	1	KFD75111.1	hypothetical protein JD73_15555	Escherichia coli 48
15490	1	KFD76293.1	Killer protein	Escherichia coli 48
15491	1	KFD76457.1	hypothetical protein JD73_09110	Escherichia coli 48
15496	1	KFD79004.1	hypothetical protein JD73_07820	Escherichia coli 48
15591	1	KFD73541.1	pilus assembly protein PilI	Escherichia coli 48
15592	1	KFD73728.1	plasmid stabilization protein	Escherichia coli 48
15594	1	KFD76481.1	hypothetical protein JD73_09240	Escherichia coli 48
15595	1	KFD77570.1	hypothetical protein JD73_15070	Escherichia coli 48
15691	1	KFD73503.1	hypothetical protein JD73_30505	Escherichia coli 48
15691	1	KFD73513.1	hypothetical protein JD73_30555	Escherichia coli 48
15691	1	KFD73523.1	hypothetical protein JD73_30610	Escherichia coli 48
15692	1	KFD73504.1	hypothetical protein JD73_30510	Escherichia coli 48
15692	1	KFD73514.1	hypothetical protein JD73_30560	Escherichia coli 48
15693	1	KFD73567.1	acetoacetyl-CoA synthase	Escherichia coli 48
15696	1	KFD75889.1	hypothetical protein JD73_19775	Escherichia coli 48
15696	1	KFD76326.1	hypothetical protein JD73_22155	Escherichia coli 48
15699	1	KFD77618.1	ShiA	Escherichia coli 48
15700	1	KFD77805.1	transcriptional regulator	Escherichia coli 48
15793	1	KFD79003.1	hypothetical protein JD73_07800	Escherichia coli 48
15794	1	KFD79030.1	hypothetical protein JD73_07960	Escherichia coli 48
15876	1	KFD73403.1	hypothetical protein JD73_31200	Escherichia coli 48
15876	1	KFD75480.1	hypothetical protein JD73_17565	Escherichia coli 48
15877	1	KFD73573.1	hypothetical protein JD73_29575	Escherichia coli 48
15877	1	KFD76221.1	hypothetical protein JD73_21595	Escherichia coli 48
15877	1	KFD76345.1	hypothetical protein JD73_08510	Escherichia coli 48
15878	1	KFD77139.1	hypothetical protein JD73_12785	Escherichia coli 48
15955	1	KFD76466.1	transcriptional regulator	Escherichia coli 48
16036	1	KFD73713.1	hypothetical protein JD73_28980	Escherichia coli 48
16118	1	KFD73570.1	hypothetical protein JD73_30470	Escherichia coli 48
16120	1	KFD74650.1	hypothetical protein JD73_22315	Escherichia coli 48
16120	1	KFD75703.1	hypothetical protein JD73_18770	Escherichia coli 48
16121	1	KFD74654.1	regulatory protein	Escherichia coli 48
16121	1	KFD75699.1	regulatory protein	Escherichia coli 48
16123	1	KFD77630.1	hypothetical protein JD73_00350	Escherichia coli 48
16194	1	KFD73730.1	prevent-host-death protein	Escherichia coli 48
16194	1	KFD73904.1	prevent-host-death protein	Escherichia coli 48
16197	1	KFD76491.1	hypothetical protein JD73_09290	Escherichia coli 48
16279	1	KFD73382.1	colicin transporter	Escherichia coli 48
16279	1	KFD73388.1	colicin transporter	Escherichia coli 48
16283	1	KFD76458.1	hypothetical protein JD73_09115	Escherichia coli 48
16354	1	KFD73484.1	hypothetical protein JD73_30735	Escherichia coli 48
16355	1	KFD73775.1	hypothetical protein JD73_29350	Escherichia coli 48
16355	1	KFD73783.1	hypothetical protein JD73_29395	Escherichia coli 48
16356	1	KFD73901.1	hypothetical protein JD73_28470	Escherichia coli 48
16358	1	KFD75018.1	hypothetical protein JD73_24255	Escherichia coli 48
16359	1	KFD76309.1	HicA	Escherichia coli 48
16360	1	KFD79095.1	hypothetical protein JD73_08340	Escherichia coli 48
16508	1	KFD75867.1	hypothetical protein JD73_19635	Escherichia coli 48
16510	1	KFD77579.1	hypothetical protein JD73_00040	Escherichia coli 48
16510	1	KFD79075.1	hypothetical protein JD73_08230	Escherichia coli 48
16590	1	KFD76312.1	regulator	Escherichia coli 48
16591	1	KFD77611.1	hypothetical protein JD73_00230	Escherichia coli 48
16667	1	KFD73392.1	hypothetical protein JD73_31415	Escherichia coli 48
16669	1	KFD78901.1	hypothetical protein JD73_07205	Escherichia coli 48
16670	1	KFD78959.1	hypothetical protein JD73_07515	Escherichia coli 48
16774	1	KFD73770.1	hypothetical protein JD73_29320	Escherichia coli 48
16776	1	KFD76125.1	DNA-binding protein	Escherichia coli 48
16777	1	KFD79002.1	membrane protein	Escherichia coli 48
16882	1	KFD77612.1	hypothetical protein JD73_00235	Escherichia coli 48
16883	1	KFD78941.1	hypothetical protein JD73_07415	Escherichia coli 48
16976	1	KFD73390.1	hypothetical protein JD73_31470	Escherichia coli 48
16977	1	KFD73393.1	hypothetical protein JD73_31420	Escherichia coli 48
16979	1	KFD73757.1	colicin-B	Escherichia coli 48
16980	1	KFD73792.1	conjugal transfer protein TraY	Escherichia coli 48
16981	1	KFD76461.1	derepression protein	Escherichia coli 48
17079	1	KFD73419.1	hypothetical protein JD73_31175	Escherichia coli 48
17080	1	KFD73537.1	hypothetical protein JD73_30290	Escherichia coli 48
17081	1	KFD73707.1	hypothetical protein JD73_28950	Escherichia coli 48
17082	1	KFD73720.1	hypothetical protein JD73_29015	Escherichia coli 48
17084	1	KFD75869.1	hypothetical protein JD73_19645	Escherichia coli 48
17193	1	KFD73547.1	hypothetical protein JD73_30355	Escherichia coli 48
17194	1	KFD73673.1	hypothetical protein JD73_30135	Escherichia coli 48
17195	1	KFD73733.1	hypothetical protein JD73_29095	Escherichia coli 48
17196	1	KFD73743.1	hypothetical protein JD73_29145	Escherichia coli 48
17197	1	KFD74649.1	hypothetical protein JD73_22310	Escherichia coli 48
17197	1	KFD75704.1	hypothetical protein JD73_18775	Escherichia coli 48
17389	1	KFD73563.1	hypothetical protein JD73_30435	Escherichia coli 48
17390	1	KFD73814.1	hypothetical protein JD73_28000	Escherichia coli 48
17391	1	KFD77471.1	dipicolinate synthase	Escherichia coli 48
17392	1	KFD78864.1	hypothetical protein JD73_07005	Escherichia coli 48
17393	1	KFD73967.1	hypothetical protein JD73_27235	Escherichia coli 48
17393	1	KFD79083.1	hypothetical protein JD73_08275	Escherichia coli 48
17494	1	KFD73394.1	hypothetical protein JD73_31385	Escherichia coli 48
17494	1	KFD73396.1	hypothetical protein JD73_31400	Escherichia coli 48
17495	1	KFD73933.1	hypothetical protein JD73_28655	Escherichia coli 48
17495	1	KFD73956.1	hypothetical protein JD73_28790	Escherichia coli 48
17498	1	KFD75443.1	XRE family transcriptional regulator	Escherichia coli 48
17501	1	KFD76459.1	hypothetical protein JD73_09120	Escherichia coli 48
17611	1	KFD73552.1	hypothetical protein JD73_30380	Escherichia coli 48
17612	1	KFD73742.1	hypothetical protein JD73_29140	Escherichia coli 48
17614	1	KFD76463.1	hypothetical protein JD73_09145	Escherichia coli 48
17615	1	KFD77065.1	hypothetical protein JD73_12355	Escherichia coli 48
17706	1	KFD73766.1	hypothetical protein JD73_29295	Escherichia coli 48
17707	1	KFD73864.1	hypothetical protein JD73_28275	Escherichia coli 48
17708	1	KFD74100.1	hypothetical protein JD73_27970	Escherichia coli 48
17709	1	KFD76321.1	hypothetical protein JD73_22125	Escherichia coli 48
17815	1	KFD77096.1	hypothetical protein JD73_12530	Escherichia coli 48
17816	1	KFD77595.1	hypothetical protein JD73_00125	Escherichia coli 48
17816	1	KFD79056.1	hypothetical protein JD73_08130	Escherichia coli 48
17817	1	KFD77797.1	hypothetical protein JD73_01265	Escherichia coli 48
17923	1	KFD73398.1	hypothetical protein JD73_31310	Escherichia coli 48
17923	1	KFD73458.1	hypothetical protein JD73_30900	Escherichia coli 48
17923	1	KFD74375.1	hypothetical protein JD73_24380	Escherichia coli 48
17924	1	KFD73447.1	hypothetical protein JD73_31150	Escherichia coli 48
17925	1	KFD73749.1	hypothetical protein JD73_29185	Escherichia coli 48
17927	1	KFD75876.1	hypothetical protein JD73_19685	Escherichia coli 48
17928	1	KFD76682.1	hypothetical protein JD73_10335	Escherichia coli 48
17929	1	KFD77634.1	hypothetical protein JD73_00375	Escherichia coli 48
17930	1	KFD78947.1	hypothetical protein JD73_07445	Escherichia coli 48
18036	1	KFD78979.1	hypothetical protein JD73_07655	Escherichia coli 48
18131	1	KFD74678.1	hypothetical protein JD73_22480	Escherichia coli 48
18131	1	KFD76214.1	hypothetical protein JD73_21540	Escherichia coli 48
18132	1	KFD75874.1	hypothetical protein JD73_19670	Escherichia coli 48
18134	1	KFD76453.1	hypothetical protein JD73_09090	Escherichia coli 48
18136	1	KFD77617.1	hypothetical protein JD73_00275	Escherichia coli 48
18226	1	KFD73644.1	hypothetical protein JD73_29960	Escherichia coli 48
18228	1	KFD73902.1	hypothetical protein JD73_28480	Escherichia coli 48
18232	1	KFD76197.1	hypothetical protein JD73_21425	Escherichia coli 48
18233	1	KFD77672.1	hypothetical protein JD73_00615	Escherichia coli 48
18334	1	KFD73555.1	hypothetical protein JD73_30395	Escherichia coli 48
18335	1	KFD73696.1	hypothetical protein JD73_28895	Escherichia coli 48
18335	1	KFD73810.1	hypothetical protein JD73_29545	Escherichia coli 48
18451	1	KFD73424.1	membrane protein	Escherichia coli 48
18451	1	KFD73497.1	membrane protein	Escherichia coli 48
18451	1	KFD74355.1	membrane protein	Escherichia coli 48
18453	1	KFD77470.1	hypothetical protein JD73_14555	Escherichia coli 48
18454	1	KFD77582.1	membrane protein	Escherichia coli 48
18454	1	KFD79072.1	membrane protein	Escherichia coli 48
18455	1	KFD78214.1	hypothetical protein JD73_03455	Escherichia coli 48
18556	1	KFD73549.1	hypothetical protein JD73_30365	Escherichia coli 48
18557	1	KFD73557.1	hypothetical protein JD73_30405	Escherichia coli 48
18558	1	KFD73897.1	hypothetical protein JD73_28450	Escherichia coli 48
18679	1	KFD73456.1	membrane protein	Escherichia coli 48
18679	1	KFD74373.1	membrane protein	Escherichia coli 48
18679	1	KFD75021.1	membrane protein	Escherichia coli 48
18679	1	KFD76073.1	membrane protein	Escherichia coli 48
18682	1	KFD79094.1	hypothetical protein JD73_08335	Escherichia coli 48
18783	1	KFD77469.1	HAD family hydrolase	Escherichia coli 48
19015	1	KFD78919.1	membrane protein	Escherichia coli 48
19230	1	KFD78964.1	transposase	Escherichia coli 48
19892	1	KFD76330.1	membrane protein	Escherichia coli 48
21113	1	KFD76456.1	membrane protein	Escherichia coli 48
21253	1	KFD76331.1	membrane protein	Escherichia coli 48
22189	1	KFD73828.1	membrane protein	Escherichia coli 48

## Sheet: E2348 69
cluster	size	accession	annotation	genome_name
23	1	CAS08627.1	Efa1/LifA-like protein	Escherichia coli O127:H6 str. E2348/69
129	1	CAS10463.1	extracellular serine protease EspC	Escherichia coli O127:H6 str. E2348/69
203	1	CAS10170.1	predicted helicase	Escherichia coli O127:H6 str. E2348/69
274	1	CAS08639.1	predicted type I site-specific deoxyribonuclease, HsdR family	Escherichia coli O127:H6 str. E2348/69
409	1	CAS10287.1	predicted tail fiber protein	Escherichia coli O127:H6 str. E2348/69
482	1	CAS11344.1	predicted fimbrial usher protein	Escherichia coli O127:H6 str. E2348/69
569	1	CAS08643.1	predicted type I restriction-modification enzyme, M subunit	Escherichia coli O127:H6 str. E2348/69
591	1	CAS11456.1	predicted DNA primase	Escherichia coli O127:H6 str. E2348/69
695	1	CAS10220.1	predicted tail length tape measure protein	Escherichia coli O127:H6 str. E2348/69
743	1	CAS09358.1	predicted proteases	Escherichia coli O127:H6 str. E2348/69
931	1	CAS10179.1	predicted DNA transposition protein	Escherichia coli O127:H6 str. E2348/69
1221	1	CAS09184.1	predicted protein	Escherichia coli O127:H6 str. E2348/69
1549	1	CAS07441.1	lipoprotein	Escherichia coli O127:H6 str. E2348/69
1584	1	CAS09589.1	flagellar filament structural protein (flagellin)	Escherichia coli O127:H6 str. E2348/69
1600	1	CAS10206.1	predicted protein	Escherichia coli O127:H6 str. E2348/69
1676	1	CAS07444.1	nucleotide binding protein	Escherichia coli O127:H6 str. E2348/69
1704	1	CAS10207.1	predicted protein	Escherichia coli O127:H6 str. E2348/69
1783	1	CAS09375.1	predicted tail fiber protein	Escherichia coli O127:H6 str. E2348/69
1941	1	CAS08347.1	predicted protein	Escherichia coli O127:H6 str. E2348/69
2145	1	CAS07532.1	putative glutamate:gamma-aminobutyrate antiporter	Escherichia coli O127:H6 str. E2348/69
2289	1	CAS10217.1	predicted tail sheath protein	Escherichia coli O127:H6 str. E2348/69
2511	1	CAS07474.1	transposase of ISEc13	Escherichia coli O127:H6 str. E2348/69
2511	1	CAS07517.1	transposase of ISEc13	Escherichia coli O127:H6 str. E2348/69
2511	1	CAS07558.1	transposase of ISEc13	Escherichia coli O127:H6 str. E2348/69
2511	1	CAS07937.1	transposase of ISEc13	Escherichia coli O127:H6 str. E2348/69
2511	1	CAS08159.1	transposase of ISEc13	Escherichia coli O127:H6 str. E2348/69
2511	1	CAS08601.1	transposase of ISEc13	Escherichia coli O127:H6 str. E2348/69
2511	1	CAS08795.1	transposase of ISEc13	Escherichia coli O127:H6 str. E2348/69
2511	1	CAS08956.1	transposase of ISEc13	Escherichia coli O127:H6 str. E2348/69
2511	1	CAS08997.1	transposase of ISEc13	Escherichia coli O127:H6 str. E2348/69
2511	1	CAS09036.1	transposase of ISEc13	Escherichia coli O127:H6 str. E2348/69
2511	1	CAS09057.1	transposase of ISEc13	Escherichia coli O127:H6 str. E2348/69
2511	1	CAS09097.1	transposase of ISEc13	Escherichia coli O127:H6 str. E2348/69
2511	1	CAS09110.1	transposase of ISEc13	Escherichia coli O127:H6 str. E2348/69
2511	1	CAS09568.1	transposase of ISEc13	Escherichia coli O127:H6 str. E2348/69
2511	1	CAS09758.1	transposase of ISEc13	Escherichia coli O127:H6 str. E2348/69
2511	1	CAS09764.1	transposase of ISEc13	Escherichia coli O127:H6 str. E2348/69
2511	1	CAS09801.1	transposase of ISEc13	Escherichia coli O127:H6 str. E2348/69
2511	1	CAS10159.1	transposase of ISEc13	Escherichia coli O127:H6 str. E2348/69
2511	1	CAS10233.1	transposase of ISEc13	Escherichia coli O127:H6 str. E2348/69
2511	1	CAS10501.1	transposase of ISEc13	Escherichia coli O127:H6 str. E2348/69
2511	1	CAS10526.1	transposase of ISEc13	Escherichia coli O127:H6 str. E2348/69
2511	1	CAS10660.1	transposase of ISEc13	Escherichia coli O127:H6 str. E2348/69
2511	1	CAS10679.1	transposase of ISEc13	Escherichia coli O127:H6 str. E2348/69
2511	1	CAS10929.1	transposase of ISEc13	Escherichia coli O127:H6 str. E2348/69
2511	1	CAS11063.1	transposase of ISEc13	Escherichia coli O127:H6 str. E2348/69
2511	1	CAS11258.1	transposase of ISEc13	Escherichia coli O127:H6 str. E2348/69
2511	1	CAS11551.1	transposase of ISEc13	Escherichia coli O127:H6 str. E2348/69
2511	1	CAS11688.1	transposase of ISEc13	Escherichia coli O127:H6 str. E2348/69
2511	1	CAS11900.1	transposase of ISEc13	Escherichia coli O127:H6 str. E2348/69
2622	1	CAS08642.1	predicted type I restriction-modification enzyme, S subunit	Escherichia coli O127:H6 str. E2348/69
2623	1	CAS10221.1	predicted DNA circulation protein	Escherichia coli O127:H6 str. E2348/69
3023	1	CAS07984.1	predicted transposase	Escherichia coli O127:H6 str. E2348/69
3023	1	CAS08784.1	predicted transposase	Escherichia coli O127:H6 str. E2348/69
3023	1	CAS10572.1	predicted transposase	Escherichia coli O127:H6 str. E2348/69
3023	1	CAS10787.1	predicted transposase	Escherichia coli O127:H6 str. E2348/69
3038	1	CAS09723.1	O-antigen flippase	Escherichia coli O127:H6 str. E2348/69
3098	1	CAS10341.1	predicted integrase	Escherichia coli O127:H6 str. E2348/69
3117	1	CAS11442.1	predicted integrase	Escherichia coli O127:H6 str. E2348/69
3199	1	CAS12141.1	predicted ATP-dependent DNA helicase (N-terminus)	Escherichia coli O127:H6 str. E2348/69
3329	1	CAS12157.1	predicted type I restriction-modification enzyme S subunit	Escherichia coli O127:H6 str. E2348/69
3353	1	CAS11446.1	predicted DNA-bining transcriptional regulator	Escherichia coli O127:H6 str. E2348/69
3440	1	CAS10222.1	predicted tail protein	Escherichia coli O127:H6 str. E2348/69
3441	1	CAS12155.1	predicted integrase	Escherichia coli O127:H6 str. E2348/69
3460	1	CAS07442.1	predicted protein	Escherichia coli O127:H6 str. E2348/69
3605	1	CAS10435.1	predicted tail sheath protein	Escherichia coli O127:H6 str. E2348/69
3716	1	CAS10440.1	predicted late gene regulator	Escherichia coli O127:H6 str. E2348/69
3759	1	CAS09721.1	O-antigen polymerase	Escherichia coli O127:H6 str. E2348/69
3760	1	CAS10208.1	predicted head morphogenesis protein	Escherichia coli O127:H6 str. E2348/69
3896	1	CAS08382.1	predicted protein	Escherichia coli O127:H6 str. E2348/69
4111	1	CAS09665.1	predicted protein	Escherichia coli O127:H6 str. E2348/69
4112	1	CAS10210.1	predicted protein	Escherichia coli O127:H6 str. E2348/69
4216	1	CAS09183.1	predicted protein	Escherichia coli O127:H6 str. E2348/69
4272	1	CAS08949.1	predicted protein	Escherichia coli O127:H6 str. E2348/69
4345	1	CAS09357.1	predicted ATPase, AAA-superfamily	Escherichia coli O127:H6 str. E2348/69
4366	1	CAS10225.1	predicted tail protein	Escherichia coli O127:H6 str. E2348/69
4411	1	CAS10286.1	predicted acyltransferase	Escherichia coli O127:H6 str. E2348/69
4526	1	CAS07445.1	transmembrane protein	Escherichia coli O127:H6 str. E2348/69
4551	1	CAS11343.1	predicted fimbrial protein precursor	Escherichia coli O127:H6 str. E2348/69
4791	1	CAS08640.1	predicted protein	Escherichia coli O127:H6 str. E2348/69
4792	1	CAS10036.1	predicted tail fiber protein	Escherichia coli O127:H6 str. E2348/69
4866	1	CAS09730.1	UDP-galactose-4-epimerase	Escherichia coli O127:H6 str. E2348/69
4897	1	CAS09729.1	predicted glycosyl transferase	Escherichia coli O127:H6 str. E2348/69
4980	1	CAS10285.1	predicted protein	Escherichia coli O127:H6 str. E2348/69
5057	1	CAS10339.1	predicted protein	Escherichia coli O127:H6 str. E2348/69
5088	1	CAS07446.1	nucleotide binding protein	Escherichia coli O127:H6 str. E2348/69
5427	1	CAS08363.1	predicted protein	Escherichia coli O127:H6 str. E2348/69
5428	1	CAS10321.1	predicted protein	Escherichia coli O127:H6 str. E2348/69
5704	1	CAS10428.1	predicted protein	Escherichia coli O127:H6 str. E2348/69
5774	1	CAS08348.1	predicted protein	Escherichia coli O127:H6 str. E2348/69
5807	1	CAS10338.1	predicted protein	Escherichia coli O127:H6 str. E2348/69
5936	1	CAS09661.1	predicted protein	Escherichia coli O127:H6 str. E2348/69
5961	1	CAS12154.1	predicted protein	Escherichia coli O127:H6 str. E2348/69
5992	1	CAS09719.1	predicted fucosyltransferase	Escherichia coli O127:H6 str. E2348/69
6052	1	CAS10180.1	predicted DNA transposition protein	Escherichia coli O127:H6 str. E2348/69
6149	1	CAS11785.1	essential cell division protein	Escherichia coli O127:H6 str. E2348/69
6177	1	CAS10324.1	RecT family protein	Escherichia coli O127:H6 str. E2348/69
6222	1	CAS09639.1	predicted protein	Escherichia coli O127:H6 str. E2348/69
6420	1	CAS09660.1	predicted protein	Escherichia coli O127:H6 str. E2348/69
6711	1	CAS07456.1	transcriptional activator of the bfp operon	Escherichia coli O127:H6 str. E2348/69
6877	1	CAS07533.1	putative glutamate racemase	Escherichia coli O127:H6 str. E2348/69
6909	1	CAS10316.1	predicted primosomal protein	Escherichia coli O127:H6 str. E2348/69
7242	1	CAS08223.1	predicted replication protein	Escherichia coli O127:H6 str. E2348/69
7312	1	CAS10042.1	predicted protein	Escherichia coli O127:H6 str. E2348/69
7402	1	CAS12138.1	predicted protein	Escherichia coli O127:H6 str. E2348/69
7555	1	CAS07447.1	prepilin peptidase	Escherichia coli O127:H6 str. E2348/69
7692	1	CAS10205.1	predicted methyltransferase	Escherichia coli O127:H6 str. E2348/69
7732	1	CAS09720.1	predicted glycosyl transferase	Escherichia coli O127:H6 str. E2348/69
7807	1	CAS11445.1	predicted protein	Escherichia coli O127:H6 str. E2348/69
7914	1	CAS10442.1	predicted protein	Escherichia coli O127:H6 str. E2348/69
7993	1	CAS08638.1	predicted protein	Escherichia coli O127:H6 str. E2348/69
7994	1	CAS09666.1	predicted protein	Escherichia coli O127:H6 str. E2348/69
8035	1	CAS10327.1	predicted protein	Escherichia coli O127:H6 str. E2348/69
8068	1	CAS10186.1	predicted protein	Escherichia coli O127:H6 str. E2348/69
8069	1	CAS10300.1	predicted endoprotease	Escherichia coli O127:H6 str. E2348/69
8247	1	CAS10340.1	predicted protein	Escherichia coli O127:H6 str. E2348/69
8424	1	CAS11448.1	predicted protein	Escherichia coli O127:H6 str. E2348/69
8462	1	CAS09645.1	predicted protein	Escherichia coli O127:H6 str. E2348/69
8525	1	CAS10169.1	predicted protein	Escherichia coli O127:H6 str. E2348/69
8561	1	CAS08531.1	predicted protein	Escherichia coli O127:H6 str. E2348/69
8586	1	CAS09387.1	predicted protein	Escherichia coli O127:H6 str. E2348/69
8587	1	CAS10227.1	predicted tai fiber protein	Escherichia coli O127:H6 str. E2348/69
8665	1	CAS10337.1	predicted protein	Escherichia coli O127:H6 str. E2348/69
8702	1	CAS08641.1	predicted protein	Escherichia coli O127:H6 str. E2348/69
8745	1	CAS09225.1	predicted dethiobiotin synthetase, with altered C-ter by frameshift mutation	Escherichia coli O127:H6 str. E2348/69
8746	1	CAS09722.1	predicted O-acetyltransferase	Escherichia coli O127:H6 str. E2348/69
8747	1	CAS10223.1	predicted baseplate assembly protein	Escherichia coli O127:H6 str. E2348/69
8748	1	CAS11345.1	predicted fimbrial chaperone	Escherichia coli O127:H6 str. E2348/69
8821	1	CAS10177.1	predicted repressor protein	Escherichia coli O127:H6 str. E2348/69
8851	1	CAS10182.1	predicted protein	Escherichia coli O127:H6 str. E2348/69
8875	1	CAS08947.1	predicted protein	Escherichia coli O127:H6 str. E2348/69
8876	1	CAS11447.1	predicted protein	Escherichia coli O127:H6 str. E2348/69
8951	1	CAS08783.1	predicted HNH endonuclease	Escherichia coli O127:H6 str. E2348/69
8991	1	CAS08202.1	predicted protein	Escherichia coli O127:H6 str. E2348/69
8991	1	CAS10100.1	predicted protein	Escherichia coli O127:H6 str. E2348/69
9265	1	CAS09377.1	predicted tail fibre assembly protein	Escherichia coli O127:H6 str. E2348/69
9297	1	CAS09374.1	predicted tail protein	Escherichia coli O127:H6 str. E2348/69
9298	1	CAS10059.1	predicted head morphogenesis protein	Escherichia coli O127:H6 str. E2348/69
9430	1	CAS10336.1	predicted protein	Escherichia coli O127:H6 str. E2348/69
9479	1	CAS10319.1	predicted repressor protein	Escherichia coli O127:H6 str. E2348/69
9519	1	CAS10328.1	predicted adenine methylase	Escherichia coli O127:H6 str. E2348/69
9678	1	CAS07439.1	major pilin structural unit bundlin	Escherichia coli O127:H6 str. E2348/69
9730	1	CAS10215.1	predicted protein	Escherichia coli O127:H6 str. E2348/69
9788	1	CAS08362.1	predicted protein	Escherichia coli O127:H6 str. E2348/69
9836	1	CAS10226.1	predicted tail protein	Escherichia coli O127:H6 str. E2348/69
9987	1	CAS08532.1	predicted protein	Escherichia coli O127:H6 str. E2348/69
9988	1	CAS12144.1	predicted protein	Escherichia coli O127:H6 str. E2348/69
10178	1	CAS07450.1	prepilin	Escherichia coli O127:H6 str. E2348/69
10179	1	CAS10209.1	predicted virion morphogenesis protein	Escherichia coli O127:H6 str. E2348/69
10180	1	CAS11443.1	predicted protein	Escherichia coli O127:H6 str. E2348/69
10234	1	CAS12137.1	predicted protein	Escherichia coli O127:H6 str. E2348/69
10286	1	CAS07449.1	prepilin	Escherichia coli O127:H6 str. E2348/69
10288	1	CAS10202.1	predicted protein	Escherichia coli O127:H6 str. E2348/69
10289	1	CAS10301.1	predicted protease	Escherichia coli O127:H6 str. E2348/69
10343	1	CAS08632.1	predicted transposase	Escherichia coli O127:H6 str. E2348/69
10344	1	CAS08790.1	predicted protein	Escherichia coli O127:H6 str. E2348/69
10345	1	CAS08989.1	predicted protein	Escherichia coli O127:H6 str. E2348/69
10346	1	CAS10292.1	predicted protein	Escherichia coli O127:H6 str. E2348/69
10393	1	CAS07429.1	unnamed protein product	Escherichia coli O127:H6 str. E2348/69
10394	1	CAS08626.1	predicted protein	Escherichia coli O127:H6 str. E2348/69
10528	1	CAS11342.1	predicted fimbrial protein precursor	Escherichia coli O127:H6 str. E2348/69
10700	1	CAS10436.1	predicted tail tube protein	Escherichia coli O127:H6 str. E2348/69
10854	1	CAS12150.1	predicted endonuclease, HNH family	Escherichia coli O127:H6 str. E2348/69
10900	1	CAS08628.1	T3SS secreted effector NleE homolog with internal deletion of 56 aa	Escherichia coli O127:H6 str. E2348/69
10901	1	CAS10230.1	predicted protein	Escherichia coli O127:H6 str. E2348/69
10995	1	CAS10204.1	predicted DNA-binding protein	Escherichia coli O127:H6 str. E2348/69
11043	1	CAS10192.1	predicted protein	Escherichia coli O127:H6 str. E2348/69
11091	1	CAS07443.1	periplasmic protein	Escherichia coli O127:H6 str. E2348/69
11190	1	CAS07431.1	entry exclusion protein 1	Escherichia coli O127:H6 str. E2348/69
11191	1	CAS07451.1	prepilin	Escherichia coli O127:H6 str. E2348/69
11251	1	CAS10466.1	predicted protein	Escherichia coli O127:H6 str. E2348/69
11420	1	CAS09376.1	alternative C-terminus of phage tail fiber protein, fused to tail fiber protein by inversion	Escherichia coli O127:H6 str. E2348/69
11470	1	CAS10197.1	predicted protein	Escherichia coli O127:H6 str. E2348/69
11571	1	CAS08211.1	predicted protein	Escherichia coli O127:H6 str. E2348/69
11571	1	CAS10094.1	predicted protein	Escherichia coli O127:H6 str. E2348/69
11572	1	CAS10198.1	predicted protein	Escherichia coli O127:H6 str. E2348/69
11628	1	CAS10439.1	predicted tail fiber protein	Escherichia coli O127:H6 str. E2348/69
11723	1	CAS09378.1	alternative C-terminus of phage tail fiber protein, fused to tail fiber protein by inversion	Escherichia coli O127:H6 str. E2348/69
11896	1	CAS07452.1	inner membrane protein	Escherichia coli O127:H6 str. E2348/69
11941	1	CAS07448.1	lipoprotein	Escherichia coli O127:H6 str. E2348/69
12047	1	CAS10298.1	predicted protein	Escherichia coli O127:H6 str. E2348/69
12104	1	CAS10083.1	predicted protein	Escherichia coli O127:H6 str. E2348/69
12105	1	CAS12142.1	predicted protein	Escherichia coli O127:H6 str. E2348/69
12211	1	CAS10214.1	predicted protein	Escherichia coli O127:H6 str. E2348/69
12212	1	CAS10305.1	predicted protein	Escherichia coli O127:H6 str. E2348/69
12254	1	CAS08228.1	predicted endonuclease	Escherichia coli O127:H6 str. E2348/69
12255	1	CAS08948.1	predicted protein	Escherichia coli O127:H6 str. E2348/69
12377	1	CAS07521.1	conserved predicted protein	Escherichia coli O127:H6 str. E2348/69
12378	1	CAS10309.1	predicted protein	Escherichia coli O127:H6 str. E2348/69
12482	1	CAS10229.1	predicted tail fiber assembly protein	Escherichia coli O127:H6 str. E2348/69
12543	1	CAS12148.1	predicted protein	Escherichia coli O127:H6 str. E2348/69
12704	1	CAS07434.1	probable plasmid replication initiation protein	Escherichia coli O127:H6 str. E2348/69
12755	1	CAS07440.1	lipoprotein	Escherichia coli O127:H6 str. E2348/69
12756	1	CAS09185.1	predicted reverse transcriptase	Escherichia coli O127:H6 str. E2348/69
12819	1	CAS10196.1	predicted protein	Escherichia coli O127:H6 str. E2348/69
12888	1	CAS08204.1	predicted protein	Escherichia coli O127:H6 str. E2348/69
12888	1	CAS10099.1	predicted protein	Escherichia coli O127:H6 str. E2348/69
12889	1	CAS10041.1	predicted protein	Escherichia coli O127:H6 str. E2348/69
12890	1	CAS10211.1	predicted protein	Escherichia coli O127:H6 str. E2348/69
12958	1	CAS08229.1	predicted protein	Escherichia coli O127:H6 str. E2348/69
12960	1	CAS10200.1	predicted membrane protein	Escherichia coli O127:H6 str. E2348/69
13021	1	CAS07430.1	predicted protein	Escherichia coli O127:H6 str. E2348/69
13022	1	CAS07457.1	transcriptional regulator	Escherichia coli O127:H6 str. E2348/69
13090	1	CAS08647.1	predicted protein	Escherichia coli O127:H6 str. E2348/69
13091	1	CAS09648.1	predicted protein	Escherichia coli O127:H6 str. E2348/69
13151	1	CAS10219.1	predicted protein	Escherichia coli O127:H6 str. E2348/69
13203	1	CAS07486.1	predicted protein	Escherichia coli O127:H6 str. E2348/69
13204	1	CAS10297.1	predicted protein	Escherichia coli O127:H6 str. E2348/69
13205	1	CAS10469.1	predicted protein	Escherichia coli O127:H6 str. E2348/69
13317	1	CAS10218.1	predicted protein	Escherichia coli O127:H6 str. E2348/69
13369	1	CAS10084.1	predicted protein	Escherichia coli O127:H6 str. E2348/69
13370	1	CAS11450.1	predicted protein	Escherichia coli O127:H6 str. E2348/69
13436	1	CAS08646.1	predicted protein	Escherichia coli O127:H6 str. E2348/69
13437	1	CAS10035.1	predicted tail fiber assembly protein	Escherichia coli O127:H6 str. E2348/69
13617	1	CAS08231.1	predicted protein	Escherichia coli O127:H6 str. E2348/69
13727	1	CAS08946.1	predicted antitermination protein	Escherichia coli O127:H6 str. E2348/69
13778	1	CAS07546.1	VagD-like protein, putative plasmid maintenance protein	Escherichia coli O127:H6 str. E2348/69
13779	1	CAS10224.1	predicted protein	Escherichia coli O127:H6 str. E2348/69
13918	1	CAS09659.1	predicted protein	Escherichia coli O127:H6 str. E2348/69
13991	1	CAS10043.1	predicted protein	Escherichia coli O127:H6 str. E2348/69
13992	1	CAS10314.1	predicted protein	Escherichia coli O127:H6 str. E2348/69
14051	1	CAS10308.1	predicted protein	Escherichia coli O127:H6 str. E2348/69
14189	1	CAS10213.1	predicted protein	Escherichia coli O127:H6 str. E2348/69
14319	1	CAS08550.1	predicted protein	Escherichia coli O127:H6 str. E2348/69
14382	1	CAS08216.1	predicted protein	Escherichia coli O127:H6 str. E2348/69
14383	1	CAS10296.1	predicted protein	Escherichia coli O127:H6 str. E2348/69
14574	1	CAS10189.1	predicted protein	Escherichia coli O127:H6 str. E2348/69
14732	1	CAS08218.1	predicted early gene regulator	Escherichia coli O127:H6 str. E2348/69
14733	1	CAS08645.1	predicted protein	Escherichia coli O127:H6 str. E2348/69
14735	1	CAS11454.1	predicted protein	Escherichia coli O127:H6 str. E2348/69
14874	1	CAS10313.1	predicted protein	Escherichia coli O127:H6 str. E2348/69
14875	1	CAS10322.1	predicted protein	Escherichia coli O127:H6 str. E2348/69
14969	1	CAS10302.1	predicted protein	Escherichia coli O127:H6 str. E2348/69
14970	1	CAS10326.1	predicted protein	Escherichia coli O127:H6 str. E2348/69
15068	1	CAS09646.1	predicted protein	Escherichia coli O127:H6 str. E2348/69
15069	1	CAS10201.1	predicted holin protein	Escherichia coli O127:H6 str. E2348/69
15070	1	CAS10310.1	predicted protein	Escherichia coli O127:H6 str. E2348/69
15452	1	CAS08530.1	predicted protein	Escherichia coli O127:H6 str. E2348/69
15561	1	CAS10199.1	predicted protein	Escherichia coli O127:H6 str. E2348/69
15642	1	CAS07432.1	predicted protein	Escherichia coli O127:H6 str. E2348/69
15644	1	CAS10281.1	predicted lipoprotein precursor	Escherichia coli O127:H6 str. E2348/69
15758	1	CAS08361.1	predicted protein	Escherichia coli O127:H6 str. E2348/69
15759	1	CAS10437.1	predicted tail protein	Escherichia coli O127:H6 str. E2348/69
15838	1	CAS07458.1	transcriptional regulator	Escherichia coli O127:H6 str. E2348/69
15840	1	CAS08207.1	predicted protein	Escherichia coli O127:H6 str. E2348/69
15840	1	CAS10097.1	predicted protein	Escherichia coli O127:H6 str. E2348/69
15840	1	CAS10191.1	predicted protein	Escherichia coli O127:H6 str. E2348/69
15841	1	CAS08648.1	predicted protein	Escherichia coli O127:H6 str. E2348/69
15842	1	CAS10071.1	predicted protein	Escherichia coli O127:H6 str. E2348/69
15843	1	CAS11444.1	predicted protein	Escherichia coli O127:H6 str. E2348/69
15923	1	CAS10312.1	predicted protein	Escherichia coli O127:H6 str. E2348/69
16408	1	CAS10325.1	predicted transcriptional regulator, AlpA family	Escherichia coli O127:H6 str. E2348/69
16563	1	CAS09644.1	predicted protein	Escherichia coli O127:H6 str. E2348/69
16634	1	CAS08644.1	predicted protein	Escherichia coli O127:H6 str. E2348/69
16724	1	CAS10178.1	predicted DNA-binding protein	Escherichia coli O127:H6 str. E2348/69
16725	1	CAS12140.1	predicted protein	Escherichia coli O127:H6 str. E2348/69
16833	1	CAS10183.1	predicted protein	Escherichia coli O127:H6 str. E2348/69
16834	1	CAS10216.1	predicted protein	Escherichia coli O127:H6 str. E2348/69
16835	1	CAS10318.1	predicted protein	Escherichia coli O127:H6 str. E2348/69
16938	1	CAS10188.1	predicted protein	Escherichia coli O127:H6 str. E2348/69
17038	1	CAS10187.1	predicted protein	Escherichia coli O127:H6 str. E2348/69
17140	1	CAS08217.1	predicted protein	Escherichia coli O127:H6 str. E2348/69
17141	1	CAS10181.1	predicted protein	Escherichia coli O127:H6 str. E2348/69
17237	1	CAS10195.1	predicted protein	Escherichia coli O127:H6 str. E2348/69
17238	1	CAS11455.1	predicted protein	Escherichia coli O127:H6 str. E2348/69
17351	1	CAS10185.1	predicted protein	Escherichia coli O127:H6 str. E2348/69
17352	1	CAS10441.1	predicted DNA-binding transcriptional regulator	Escherichia coli O127:H6 str. E2348/69
17353	1	CAS10461.1	predicted protein	Escherichia coli O127:H6 str. E2348/69
17559	1	CAS11449.1	predicted protein	Escherichia coli O127:H6 str. E2348/69
17766	1	CAS10311.1	predicted protein	Escherichia coli O127:H6 str. E2348/69
17989	1	CAS10317.1	predicted protein	Escherichia coli O127:H6 str. E2348/69
17990	1	CAS10468.1	predicted protein	Escherichia coli O127:H6 str. E2348/69
17991	1	CAS11451.1	predicted protein	Escherichia coli O127:H6 str. E2348/69
18090	1	CAS08203.1	predicted protein	Escherichia coli O127:H6 str. E2348/69
18184	1	CAS10775.1	predicted protein	Escherichia coli O127:H6 str. E2348/69
18185	1	CAS11452.1	predicted protein	Escherichia coli O127:H6 str. E2348/69
18288	1	CAS10184.1	predicted protein	Escherichia coli O127:H6 str. E2348/69
18403	1	CAS10194.1	predicted protein	Escherichia coli O127:H6 str. E2348/69
18404	1	CAS11453.1	predicted protein	Escherichia coli O127:H6 str. E2348/69
18633	1	CAS10203.1	predicted protein	Escherichia coli O127:H6 str. E2348/69
18748	1	CAS08227.1	NinF	Escherichia coli O127:H6 str. E2348/69
18749	1	CAS11517.1	predicted protein	Escherichia coli O127:H6 str. E2348/69
19077	1	CAS10467.1	predicted protein	Escherichia coli O127:H6 str. E2348/69
19296	1	CAS10190.1	predicted protein	Escherichia coli O127:H6 str. E2348/69
19297	1	CAS10465.1	predicted protein	Escherichia coli O127:H6 str. E2348/69
19953	1	CAS10320.1	predicted protein	Escherichia coli O127:H6 str. E2348/69
20693	1	CAS08961.1	predicted protein	Escherichia coli O127:H6 str. E2348/69
20854	1	CAS08205.1	predicted protein	Escherichia coli O127:H6 str. E2348/69

## Sheet: 07798
cluster	size	accession	annotation	genome_name
49	1	EKI42635.1	entS/YbdA MFS transporter	Escherichia coli 07798
175	1	EKI36441.1	hypothetical protein EC07798_3644	Escherichia coli 07798
391	1	EKI37096.1	serine protease eatA domain protein	Escherichia coli 07798
488	1	EKI36290.1	exodeoxyribonuclease V, beta subunit	Escherichia coli 07798
553	1	EKI45174.1	host specificity protein J, partial	Escherichia coli 07798
1018	1	EKI43405.1	putative exonuclease VIII, partial	Escherichia coli 07798
1166	1	EKI38396.1	putative regulator	Escherichia coli 07798
1769	1	EKI44806.1	exonuclease family protein, partial	Escherichia coli 07798
1877	1	EKI43615.1	ea59 protein	Escherichia coli 07798
2125	1	EKI34364.1	yyaJ	Escherichia coli 07798
2193	1	EKI43485.1	putative outer membrane receptor, probably TonB dependent	Escherichia coli 07798
2266	1	EKI35283.1	putative outer membrane biogenesis protein	Escherichia coli 07798
2515	1	EKI38623.1	bacteriophage replication A family protein	Escherichia coli 07798
2549	1	EKI45316.1	aconitase A	Escherichia coli 07798
2671	1	EKI34903.1	cation symporter (ACS) family	Escherichia coli 07798
2827	1	EKI34365.1	porin B	Escherichia coli 07798
2878	1	EKI42498.1	flagellin	Escherichia coli 07798
2949	1	EKI34359.1	dcuA	Escherichia coli 07798
2950	1	EKI36334.1	putative transport protein	Escherichia coli 07798
3084	1	EKI36426.1	bacteriophage integrase	Escherichia coli 07798
3188	1	EKI34250.1	type I restriction/modification specificity protein	Escherichia coli 07798
3245	1	EKI36439.1	hypothetical protein EC07798_3642	Escherichia coli 07798
3285	1	EKI36434.1	tellurite resistance TerB family protein	Escherichia coli 07798
3300	1	EKI37907.1	icd-like protein	Escherichia coli 07798
3443	1	EKI41414.1	tail length tape measure family protein, partial	Escherichia coli 07798
3507	1	EKI43686.1	putative prophage protein, partial	Escherichia coli 07798
3541	1	EKI38621.1	cytosine-specific methyltransferase	Escherichia coli 07798
3842	1	EKI41732.1	putative host specificity protein, partial	Escherichia coli 07798
3842	1	EKI44312.1	phage tail family protein, partial	Escherichia coli 07798
3969	1	EKI38407.1	terminase	Escherichia coli 07798
4052	1	EKI36433.1	hypothetical protein EC07798_3636	Escherichia coli 07798
4094	1	EKI43563.1	hypothetical protein EC07798_1703	Escherichia coli 07798
4330	1	EKI44765.1	terminase large subunit from bacteriophage origin, partial	Escherichia coli 07798
4537	1	EKI38622.1	ecoT38I restriction endonuclease	Escherichia coli 07798
4538	1	EKI42449.1	hypothetical protein EC07798_1847	Escherichia coli 07798
4765	1	EKI34363.1	ribose operon repressor RbsR	Escherichia coli 07798
4767	1	EKI40978.1	succinylarginine dihydrolase	Escherichia coli 07798
4768	1	EKI43598.1	hypothetical protein EC07798_1553	Escherichia coli 07798
4769	1	EKI45422.1	hypothetical protein EC07798_0418	Escherichia coli 07798
4960	1	EKI37097.1	serine protease espC domain protein	Escherichia coli 07798
4991	1	EKI41725.1	putative tail length tape measure protein, partial	Escherichia coli 07798
4991	1	EKI43724.1	hypothetical protein EC07798_1494, partial	Escherichia coli 07798
5152	1	EKI36436.1	hypothetical protein EC07798_3639	Escherichia coli 07798
5182	1	EKI37913.1	replicative helicase RepA	Escherichia coli 07798
5183	1	EKI42448.1	relA / SpoT domain protein	Escherichia coli 07798
5404	1	EKI34188.1	propionate CoA-transferase	Escherichia coli 07798
5405	1	EKI34902.1	D-3-phosphoglycerate dehydrogenase	Escherichia coli 07798
5494	1	EKI34900.1	putative fructokinase	Escherichia coli 07798
5675	1	EKI34361.1	dihydrodipicolinate synthase/N-acetylneuraminate lyase protein	Escherichia coli 07798
5678	1	EKI40832.1	integrase of prophage	Escherichia coli 07798
5713	1	EKI32759.1	hypothetical protein EC07798_5194	Escherichia coli 07798
5715	1	EKI45315.1	aconitase family protein	Escherichia coli 07798
6069	1	EKI40936.1	2,3-dihydroxybenzoate-AMP ligase	Escherichia coli 07798
6159	1	EKI34360.1	putative fumarylacetoacetate (FAA) hydrolase	Escherichia coli 07798
6160	1	EKI36427.1	putative DNA-binding prophage protein	Escherichia coli 07798
6162	1	EKI45692.1	ferric enterobactin transport protein FepE	Escherichia coli 07798
6188	1	EKI36438.1	hypothetical protein EC07798_3641	Escherichia coli 07798
6259	1	EKI33894.1	etpF	Escherichia coli 07798
6317	1	EKI37873.1	pyrimidine-specific ribonucleoside hydrolase rihB	Escherichia coli 07798
6338	1	EKI36443.1	general secretion pathway protein L	Escherichia coli 07798
6339	1	EKI39964.1	hypothetical protein EC07798_2656	Escherichia coli 07798
6436	1	EKI43537.1	transposase InsG for insertion sequence element IS4	Escherichia coli 07798
6533	1	EKI36476.1	putative low-affinity inorganic phosphate transporter	Escherichia coli 07798
6534	1	EKI43614.1	hypothetical protein EC07798_1569	Escherichia coli 07798
6623	1	EKI42139.1	rhs element Vgr family protein	Escherichia coli 07798
6681	1	EKI39332.1	putative tail fiber protein, partial	Escherichia coli 07798
6720	1	EKI33959.1	conjugative transfer relaxase protein TraI	Escherichia coli 07798
7037	1	EKI45070.1	macrolide-specific efflux protein MacA	Escherichia coli 07798
7216	1	EKI41867.1	host specificity protein, partial	Escherichia coli 07798
7293	1	EKI37871.1	na+ dependent nucleoside transporter family protein	Escherichia coli 07798
7294	1	EKI43569.1	putative bacteriophage tail fiber protein	Escherichia coli 07798
7458	1	EKI34185.1	transporter, major facilitator family protein	Escherichia coli 07798
7572	1	EKI34258.1	N-acetylneuraminate epimerase	Escherichia coli 07798
7659	1	EKI34144.1	arginine-binding periplasmic protein 2	Escherichia coli 07798
7812	1	EKI33372.1	hypothetical protein EC07798_5158	Escherichia coli 07798
7813	1	EKI36595.1	glucitol/sorbitol-specific phosphotransferase enzyme IIB component	Escherichia coli 07798
7851	1	EKI32874.1	hypothetical protein EC07798_5189, partial	Escherichia coli 07798
8258	1	EKI32992.1	hypothetical protein EC07798_5178	Escherichia coli 07798
8295	1	EKI45957.1	putative transposase	Escherichia coli 07798
8330	1	EKI39911.1	gpF1, partial	Escherichia coli 07798
8365	1	EKI42966.1	putative host specificity protein, partial	Escherichia coli 07798
8365	1	EKI44508.1	putative host specificity protein, partial	Escherichia coli 07798
8539	1	EKI42437.1	putative membrane protein	Escherichia coli 07798
8572	1	EKI41400.1	phage portal protein, partial	Escherichia coli 07798
8672	1	EKI34901.1	dimethylmenaquinone methyltransferase	Escherichia coli 07798
8713	1	EKI42619.1	emrB/QacA family drug resistance transporter	Escherichia coli 07798
8796	1	EKI41890.1	hypothetical protein EC07798_2133	Escherichia coli 07798
8860	1	EKI34954.1	cons domain protein	Escherichia coli 07798
8890	1	EKI34899.1	transcriptional regulator, GntR family	Escherichia coli 07798
8891	1	EKI36425.1	putative transport protein	Escherichia coli 07798
8935	1	EKI33910.1	hypothetical protein EC07798_5135	Escherichia coli 07798
9081	1	EKI36440.1	hypothetical protein EC07798_3643	Escherichia coli 07798
9120	1	EKI32878.1	putative capsid scaffolding protein, partial	Escherichia coli 07798
9120	1	EKI38763.1	phage capsid scaffolding protein GpO, partial	Escherichia coli 07798
9122	1	EKI45068.1	specificity factor for ClpA-ClpP chaperone-protease complex	Escherichia coli 07798
9158	1	EKI37347.1	transposase	Escherichia coli 07798
9187	1	EKI43702.1	non-LEE-encoded effector NleB	Escherichia coli 07798
9273	1	EKI45824.1	hypothetical protein EC07798_0317	Escherichia coli 07798
9313	1	EKI37080.1	hypothetical protein EC07798_3285	Escherichia coli 07798
9314	1	EKI40925.1	quinate/shikimate dehydrogenase	Escherichia coli 07798
9446	1	EKI43660.1	putative membrane protein	Escherichia coli 07798
9537	1	EKI36474.1	putative ATP-binding protein	Escherichia coli 07798
9573	1	EKI33908.1	putative colanic acid biosynthesis acetyltransferase wcaB	Escherichia coli 07798
9610	1	EKI35976.1	hypothetical protein EC07798_3781	Escherichia coli 07798
9612	1	EKI45776.1	dihydrodipicolinate synthase	Escherichia coli 07798
9745	1	EKI43289.1	DNA methylase family protein	Escherichia coli 07798
9848	1	EKI43421.1	valyl-tRNA synthetase	Escherichia coli 07798
9849	1	EKI45101.1	putative tail fiber protein	Escherichia coli 07798
9949	1	EKI34880.1	int	Escherichia coli 07798
10079	1	EKI33969.1	putative transposase	Escherichia coli 07798
10194	1	EKI37302.1	putative ABC transporter permease protein YphD	Escherichia coli 07798
10408	1	EKI41885.1	transcriptional regulator, LysR family	Escherichia coli 07798
10487	1	EKI39616.1	putative protein StfE	Escherichia coli 07798
10488	1	EKI45013.1	hypothetical protein EC07798_1026	Escherichia coli 07798
10538	1	EKI44279.1	host specificity J domain protein, partial	Escherichia coli 07798
10540	1	EKI46174.1	bglJ transcriptional regulator	Escherichia coli 07798
10581	1	EKI45500.1	flagellin structural protein	Escherichia coli 07798
10669	1	EKI36477.1	phosphate transporter	Escherichia coli 07798
10713	1	EKI33901.1	etpM	Escherichia coli 07798
10752	1	EKI45211.1	DNA-binding protein Roi, partial	Escherichia coli 07798
10809	1	EKI41140.1	hypothetical protein EC07798_2224, partial	Escherichia coli 07798
10809	1	EKI41606.1	hypothetical protein EC07798_2205, partial	Escherichia coli 07798
10867	1	EKI35389.1	lipopolysaccharide core biosynthesis protein	Escherichia coli 07798
10916	1	EKI44000.1	carbohydrate-binding family V/XII, partial	Escherichia coli 07798
10968	1	EKI35435.1	espA	Escherichia coli 07798
10969	1	EKI40437.1	host specificity protein J, partial	Escherichia coli 07798
11102	1	EKI45269.1	formimidoylglutamase	Escherichia coli 07798
11324	1	EKI34184.1	hexuronate transporter	Escherichia coli 07798
11325	1	EKI36150.1	putative acrEF/envCD operon repressor	Escherichia coli 07798
11386	1	EKI32877.1	phage Terminase family protein, partial	Escherichia coli 07798
11430	1	EKI33928.1	50S ribosomal subunit protein L25	Escherichia coli 07798
11486	1	EKI35441.1	hypothetical protein EC07798_4375	Escherichia coli 07798
11487	1	EKI43484.1	outer membrane insertion C-terminal signal domain protein	Escherichia coli 07798
11736	1	EKI42606.1	putative lysine carboxypeptidase	Escherichia coli 07798
11738	1	EKI45192.1	hypothetical protein EC07798_0917	Escherichia coli 07798
11793	1	EKI38557.1	bacteriophage replication A protein, partial	Escherichia coli 07798
11956	1	EKI40796.1	fibronectin type III family protein, partial	Escherichia coli 07798
11956	1	EKI44281.1	fibronectin type III family protein, partial	Escherichia coli 07798
12118	1	EKI39863.1	phage tail fiber, partial	Escherichia coli 07798
12168	1	EKI42417.1	tyrosine protein kinase	Escherichia coli 07798
12171	1	EKI45960.1	fimbrial protein	Escherichia coli 07798
12221	1	EKI40448.1	bifunctional adenosylcobalamin biosynthesis protein cobU	Escherichia coli 07798
12329	1	EKI41733.1	host specificity protein, partial	Escherichia coli 07798
12330	1	EKI42967.1	bacteriophage lambda tail assembly protein I, partial	Escherichia coli 07798
12330	1	EKI44510.1	tail assembly protein I, partial	Escherichia coli 07798
12331	1	EKI43727.1	putative major tail subunit in prophage, partial	Escherichia coli 07798
12396	1	EKI35430.1	espF	Escherichia coli 07798
12397	1	EKI37306.1	hypothetical protein EC07798_3222	Escherichia coli 07798
12398	1	EKI37912.1	bacteriophage P4 DNA primase	Escherichia coli 07798
12399	1	EKI42546.1	hypothetical protein EC07798_1947	Escherichia coli 07798
12446	1	EKI37303.1	amino acid/sugar ABC transport system, permease protein	Escherichia coli 07798
12447	1	EKI45658.1	inner membrane protein ybcI	Escherichia coli 07798
12500	1	EKI33399.1	phage small terminase subunit, partial	Escherichia coli 07798
12500	1	EKI38928.1	phage small terminase	Escherichia coli 07798
12502	1	EKI43381.1	hypothetical protein EC07798_1728, partial	Escherichia coli 07798
12609	1	EKI36483.1	hydrogenase-2 operon protein hybE	Escherichia coli 07798
12719	1	EKI33927.1	formate dehydrogenase formation protein	Escherichia coli 07798
12721	1	EKI44738.1	hypothetical protein EC07798_1273, partial	Escherichia coli 07798
12773	1	EKI33958.1	conjugative transfer relaxase protein TraI	Escherichia coli 07798
12907	1	EKI42141.1	protein rhsC	Escherichia coli 07798
13038	1	EKI45268.1	formimidoylglutamase protein	Escherichia coli 07798
13106	1	EKI42490.1	hypothetical protein EC07798_1888	Escherichia coli 07798
13107	1	EKI42493.1	hypothetical protein EC07798_1891	Escherichia coli 07798
13164	1	EKI45963.1	hypothetical protein EC07798_0238	Escherichia coli 07798
13222	1	EKI33936.1	hypothetical protein EC07798_5104	Escherichia coli 07798
13288	1	EKI36825.1	hypothetical protein EC07798_3322	Escherichia coli 07798
13330	1	EKI45139.1	putative host specificity protein, partial	Escherichia coli 07798
13385	1	EKI44003.1	putative head protein/prohead protease, partial	Escherichia coli 07798
13452	1	EKI42442.1	hypothetical protein EC07798_1840	Escherichia coli 07798
13453	1	EKI45711.1	hypothetical protein EC07798_0709	Escherichia coli 07798
13506	1	EKI42529.1	flagellar transcriptional regulator FlhC	Escherichia coli 07798
13507	1	EKI43292.1	hypothetical protein EC07798_1729, partial	Escherichia coli 07798
13509	1	EKI45414.1	transcriptional regulator	Escherichia coli 07798
13630	1	EKI33954.1	hypothetical protein EC07798_5072	Escherichia coli 07798
13631	1	EKI33965.1	protein TraJ	Escherichia coli 07798
13688	1	EKI33921.1	acetaldehyde dehydrogenase 2	Escherichia coli 07798
13938	1	EKI43526.1	hypothetical protein EC07798_1663	Escherichia coli 07798
14008	1	EKI35677.1	protein involved in utilization of DNA as a carbon source	Escherichia coli 07798
14131	1	EKI44772.1	prophage Qin DNA packaging NU1-like protein, partial	Escherichia coli 07798
14131	1	EKI44776.1	hypothetical protein EC07798_1267, partial	Escherichia coli 07798
14209	1	EKI46063.1	hypothetical protein EC07798_0114	Escherichia coli 07798
14284	1	EKI40935.1	short-chain-fatty-acid--CoA ligase domain protein	Escherichia coli 07798
14514	1	EKI33951.1	tnpA	Escherichia coli 07798
14518	1	EKI36808.1	hypothetical protein EC07798_3305	Escherichia coli 07798
14519	1	EKI38754.1	capsid scaffolding protein, partial	Escherichia coli 07798
14520	1	EKI42433.1	pentatricopeptide	Escherichia coli 07798
14596	1	EKI41701.1	hypothetical protein EC07798_2199, partial	Escherichia coli 07798
14675	1	EKI44020.1	putative terminase subunit domain protein, partial	Escherichia coli 07798
14676	1	EKI44309.1	host specificity J domain protein, partial	Escherichia coli 07798
14757	1	EKI36435.1	hypothetical protein EC07798_3638	Escherichia coli 07798
14758	1	EKI40434.1	immunoglobulin I-set domain protein, partial	Escherichia coli 07798
14758	1	EKI41710.1	immunoglobulin I-set domain protein, partial	Escherichia coli 07798
14814	1	EKI33929.1	ychA	Escherichia coli 07798
14893	1	EKI43948.1	putative portal domain protein, partial	Escherichia coli 07798
14896	1	EKI45155.1	rha protein	Escherichia coli 07798
14899	1	EKI46199.1	addiction module toxin HigB	Escherichia coli 07798
14991	1	EKI40227.1	hypothetical protein EC07798_2598	Escherichia coli 07798
14992	1	EKI43528.1	putative transposase	Escherichia coli 07798
14994	1	EKI45039.1	inner membrane protein ybjM	Escherichia coli 07798
15082	1	EKI37209.1	eutA protein	Escherichia coli 07798
15157	1	EKI41607.1	yjhS protein, partial	Escherichia coli 07798
15157	1	EKI44788.1	hypothetical protein EC07798_1260, partial	Escherichia coli 07798
15158	1	EKI42140.1	RHS family protein	Escherichia coli 07798
15239	1	EKI42425.1	hypothetical protein EC07798_1823	Escherichia coli 07798
15391	1	EKI32994.1	hypothetical protein EC07798_5180	Escherichia coli 07798
15393	1	EKI33924.1	hypothetical protein EC07798_5092	Escherichia coli 07798
15467	1	EKI32677.1	phage major capsid, P2 family protein, partial	Escherichia coli 07798
15467	1	EKI38903.1	capsid s domain protein, partial	Escherichia coli 07798
15469	1	EKI40232.1	phage N-6-adenine-methyltransferase, partial	Escherichia coli 07798
15470	1	EKI41412.1	portal protein	Escherichia coli 07798
15472	1	EKI44326.1	phage tail family protein, partial	Escherichia coli 07798
15579	1	EKI33387.1	bacteriophage replication A family protein, partial	Escherichia coli 07798
15579	1	EKI38556.1	hypothetical protein EC07798_2717, partial	Escherichia coli 07798
15580	1	EKI38552.1	hypothetical protein EC07798_2718, partial	Escherichia coli 07798
15584	1	EKI41689.1	putative lysis protein S	Escherichia coli 07798
15585	1	EKI42644.1	putative tail fiber protein, partial	Escherichia coli 07798
15585	1	EKI45123.1	PPE-repeat protein, partial	Escherichia coli 07798
15673	1	EKI42605.1	murein peptide amidase A	Escherichia coli 07798
15674	1	EKI44012.1	hypothetical protein EC07798_1480	Escherichia coli 07798
15675	1	EKI44024.1	terminase small subunit, partial	Escherichia coli 07798
15678	1	EKI45777.1	dihydrodipicolinate synthase	Escherichia coli 07798
15780	1	EKI35451.1	invasion protein iagB	Escherichia coli 07798
15781	1	EKI35722.1	auf fimbriae minor subunit AufD	Escherichia coli 07798
15865	1	EKI38139.1	putative antitermination protein Q	Escherichia coli 07798
15866	1	EKI40223.1	putative single-stranded DNA binding protein, partial	Escherichia coli 07798
15867	1	EKI44250.1	GCN5-related N-acetyltransferase	Escherichia coli 07798
15868	1	EKI45710.1	hypothetical protein EC07798_0708	Escherichia coli 07798
15938	1	EKI33612.1	bacteriophage replication A family protein, partial	Escherichia coli 07798
15939	1	EKI42436.1	DNA-directed RNA polymerase, beta subunit	Escherichia coli 07798
15940	1	EKI42792.1	crossover junction endodeoxyribonuclease rusA	Escherichia coli 07798
15940	1	EKI43424.1	crossover junction endodeoxyribonuclease rusA	Escherichia coli 07798
15941	1	EKI43530.1	hypothetical protein EC07798_1670	Escherichia coli 07798
15942	1	EKI43643.1	replication P family protein, partial	Escherichia coli 07798
16025	1	EKI39102.1	protein lysA, partial	Escherichia coli 07798
16026	1	EKI41161.1	lysozyme, partial	Escherichia coli 07798
16027	1	EKI43609.1	putative repressor protein	Escherichia coli 07798
16105	1	EKI32993.1	hypothetical protein EC07798_5179	Escherichia coli 07798
16107	1	EKI41037.1	hypothetical protein EC07798_2433	Escherichia coli 07798
16109	1	EKI44554.1	putative tail assembly protein, partial	Escherichia coli 07798
16110	1	EKI44725.1	phage minor tail protein L, partial	Escherichia coli 07798
16111	1	EKI44733.1	phage minor tail protein L, partial	Escherichia coli 07798
16182	1	EKI37089.1	site-specific recombinase, phage integrase family	Escherichia coli 07798
16185	1	EKI45693.1	ferric enterobactin transport fepE domain protein	Escherichia coli 07798
16261	1	EKI32991.1	toxN	Escherichia coli 07798
16263	1	EKI38918.1	phage major capsid P2 family protein, partial	Escherichia coli 07798
16264	1	EKI40979.1	N-succinylglutamate 5-semialdehyde dehydrogenase domain protein	Escherichia coli 07798
16265	1	EKI41901.1	multiple antibiotic resistance protein MarA	Escherichia coli 07798
16268	1	EKI44792.1	hypothetical protein EC07798_1259, partial	Escherichia coli 07798
16346	1	EKI44251.1	hypothetical protein EC07798_1419	Escherichia coli 07798
16430	1	EKI41688.1	hypothetical protein EC07798_2201, partial	Escherichia coli 07798
16431	1	EKI42452.1	integrase domain protein	Escherichia coli 07798
16434	1	EKI44017.1	terminase domain protein, partial	Escherichia coli 07798
16496	1	EKI32781.1	phage Terminase family protein, partial	Escherichia coli 07798
16496	1	EKI33613.1	phage Terminase family protein, partial	Escherichia coli 07798
16497	1	EKI33154.1	hypothetical protein EC07798_5174	Escherichia coli 07798
16498	1	EKI37091.1	bfpM	Escherichia coli 07798
16499	1	EKI41172.1	hypothetical protein EC07798_2213	Escherichia coli 07798
16582	1	EKI44795.1	hypothetical protein EC07798_1258, partial	Escherichia coli 07798
16654	1	EKI43038.1	phage tail assembly protein, partial	Escherichia coli 07798
16655	1	EKI46062.1	hypothetical protein EC07798_0113	Escherichia coli 07798
16746	1	EKI33942.1	hypothetical protein EC07798_5110	Escherichia coli 07798
16749	1	EKI40004.1	non-LEE-encoded effector EspJ	Escherichia coli 07798
16750	1	EKI42489.1	hypothetical protein EC07798_1887	Escherichia coli 07798
16751	1	EKI44777.1	terminase large subunit, partial	Escherichia coli 07798
16752	1	EKI45663.1	phage tail fiber assembly protein	Escherichia coli 07798
16753	1	EKI45728.1	hypothetical protein EC07798_0726	Escherichia coli 07798
16755	1	EKI46149.1	transcriptional regulator, GntR family domain / Aspartate aminotransferase	Escherichia coli 07798
16861	1	EKI44762.1	hypothetical protein EC07798_1272, partial	Escherichia coli 07798
16958	1	EKI33262.1	hypothetical protein EC07798_5168, partial	Escherichia coli 07798
16959	1	EKI34223.1	PTS family trehalose porter EIIBC component	Escherichia coli 07798
16961	1	EKI37086.1	protein rnfH	Escherichia coli 07798
16962	1	EKI41109.1	FHIPEP family protein, partial	Escherichia coli 07798
16963	1	EKI41604.1	hypothetical protein EC07798_2206, partial	Escherichia coli 07798
16965	1	EKI46208.1	protein CreA	Escherichia coli 07798
17054	1	EKI32746.1	phage replication initiation protein GpA, partial	Escherichia coli 07798
17054	1	EKI38467.1	gpa, partial	Escherichia coli 07798
17055	1	EKI33263.1	lysA domain protein, partial	Escherichia coli 07798
17056	1	EKI33480.1	DNA replication protein, partial	Escherichia coli 07798
17057	1	EKI34418.1	translation elongation factor Tu, partial	Escherichia coli 07798
17057	1	EKI35899.1	elongation factor EF-Tu, partial	Escherichia coli 07798
17058	1	EKI36596.1	glucitol/sorbitol-specific phosphotransferase enzyme IIB component	Escherichia coli 07798
17059	1	EKI37348.1	hypothetical protein EC07798_3264	Escherichia coli 07798
17060	1	EKI40431.1	putative head protein/prohead protease, partial	Escherichia coli 07798
17062	1	EKI42659.1	bacteriophage lysis protein, partial	Escherichia coli 07798
17063	1	EKI44488.1	host specificity J (Tail component) from phage origin domain protein, partial	Escherichia coli 07798
17064	1	EKI45086.1	putative transposase	Escherichia coli 07798
17173	1	EKI37909.1	hypothetical protein EC07798_2859	Escherichia coli 07798
17174	1	EKI39036.1	head completion protein, partial	Escherichia coli 07798
17176	1	EKI43413.1	hypothetical protein EC07798_1713	Escherichia coli 07798
17177	1	EKI45167.1	minor tail protein T	Escherichia coli 07798
17274	1	EKI41888.1	hipB transcriptional activator	Escherichia coli 07798
17275	1	EKI43666.1	putative head-tail adaptor	Escherichia coli 07798
17276	1	EKI43716.1	phage minor tail protein L, partial	Escherichia coli 07798
17276	1	EKI44722.1	phage minor tail protein L, partial	Escherichia coli 07798
17371	1	EKI36428.1	transcriptional regulatory protein	Escherichia coli 07798
17372	1	EKI39966.1	outer membrane lom domain protein, partial	Escherichia coli 07798
17372	1	EKI45136.1	outer membrane lom domain protein, partial	Escherichia coli 07798
17373	1	EKI41696.1	hypothetical protein EC07798_2199, partial	Escherichia coli 07798
17476	1	EKI42164.1	hypothetical protein EC07798_2106	Escherichia coli 07798
17477	1	EKI43465.1	protein ycgK	Escherichia coli 07798
17478	1	EKI43668.1	HNH endonuclease family protein	Escherichia coli 07798
17591	1	EKI33404.1	bacteriophage replication A family protein, partial	Escherichia coli 07798
17592	1	EKI42530.1	flagellar transcriptional regulator FlhC	Escherichia coli 07798
17593	1	EKI42658.1	host specificity J (Tail component) from prophage domain protein, partial	Escherichia coli 07798
17593	1	EKI44506.1	host specificity J (Tail component) from phage origin domain protein, partial	Escherichia coli 07798
17594	1	EKI42784.1	hypothetical protein EC07798_1786	Escherichia coli 07798
17596	1	EKI45084.1	IS66 Orf2 like family protein	Escherichia coli 07798
17597	1	EKI45420.1	hypothetical protein EC07798_0416	Escherichia coli 07798
17694	1	EKI37270.1	hypothetical protein EC07798_3186	Escherichia coli 07798
17696	1	EKI45738.1	hypothetical protein EC07798_0736	Escherichia coli 07798
17789	1	EKI32634.1	hypothetical protein EC07798_5203, partial	Escherichia coli 07798
17791	1	EKI37024.1	yjhS, partial	Escherichia coli 07798
17791	1	EKI41678.1	hypothetical protein EC07798_2203, partial	Escherichia coli 07798
17792	1	EKI37740.1	hypothetical protein EC07798_2990	Escherichia coli 07798
17795	1	EKI44994.1	hypothetical protein EC07798_1007	Escherichia coli 07798
17902	1	EKI39083.1	holin, partial	Escherichia coli 07798
17903	1	EKI40831.1	putative site-specific recombinase	Escherichia coli 07798
17907	1	EKI44822.1	hypothetical protein EC07798_1117	Escherichia coli 07798
18014	1	EKI35444.1	type III secretion system, LEE associated	Escherichia coli 07798
18015	1	EKI36649.1	inner membrane protein ygbE	Escherichia coli 07798
18016	1	EKI42423.1	DNA-binding protein H-NS	Escherichia coli 07798
18017	1	EKI45423.1	hypothetical protein EC07798_0419	Escherichia coli 07798
18119	1	EKI39943.1	phage tail tape measure protein, partial	Escherichia coli 07798
18120	1	EKI41704.1	putative portal protein	Escherichia coli 07798
18121	1	EKI42778.1	hypothetical protein EC07798_1780, partial	Escherichia coli 07798
18123	1	EKI46110.1	DNA polymerase II domain protein	Escherichia coli 07798
18212	1	EKI40395.1	phage N-6-adenine-methyltransferase, partial	Escherichia coli 07798
18213	1	EKI42430.1	hypothetical protein EC07798_1828	Escherichia coli 07798
18215	1	EKI43701.1	hypothetical protein EC07798_1499	Escherichia coli 07798
18314	1	EKI33934.1	hypothetical protein EC07798_5102	Escherichia coli 07798
18316	1	EKI42138.1	hypothetical protein EC07798_2080	Escherichia coli 07798
18433	1	EKI38363.1	regulatory protein cox	Escherichia coli 07798
18434	1	EKI40954.1	putative ankyrin repeat regulatory protein	Escherichia coli 07798
18435	1	EKI41169.1	endopeptidase domain protein, partial	Escherichia coli 07798
18435	1	EKI44784.1	hypothetical protein EC07798_1262, partial	Escherichia coli 07798
18436	1	EKI42715.1	anti-adapter protein iraM	Escherichia coli 07798
18437	1	EKI45162.1	gifsy-2 prophage ATP-binding sugar transporter-like protein	Escherichia coli 07798
18535	1	EKI39976.1	hypothetical protein EC07798_2624	Escherichia coli 07798
18536	1	EKI41159.1	lysozyme, partial	Escherichia coli 07798
18536	1	EKI44060.1	lysozyme, partial	Escherichia coli 07798
18537	1	EKI42426.1	hypothetical protein EC07798_1824	Escherichia coli 07798
18538	1	EKI43454.1	putative ATP-binding component of a transport system	Escherichia coli 07798
18541	1	EKI45421.1	hypothetical protein EC07798_0417	Escherichia coli 07798
18666	1	EKI32676.1	hypothetical protein EC07798_5199, partial	Escherichia coli 07798
18668	1	EKI42441.1	hypothetical protein EC07798_1839	Escherichia coli 07798
18669	1	EKI45419.1	hypothetical protein EC07798_0415	Escherichia coli 07798
18873	1	EKI38620.1	presumed portal vertex domain protein	Escherichia coli 07798
18873	1	EKI38738.1	phage protein q	Escherichia coli 07798
18875	1	EKI43291.1	hypothetical protein EC07798_1728, partial	Escherichia coli 07798
18879	1	EKI44753.1	phage minor tail L-like protein, partial	Escherichia coli 07798
18988	1	EKI37611.1	hypothetical protein EC07798_3034	Escherichia coli 07798
18989	1	EKI37695.1	phage antirepressor KilAC domain protein	Escherichia coli 07798
18990	1	EKI37919.1	putative membrane protein	Escherichia coli 07798
18991	1	EKI34786.1	hypothetical protein EC07798_4650, partial	Escherichia coli 07798
18991	1	EKI38410.1	hypothetical protein EC07798_2723, partial	Escherichia coli 07798
18995	1	EKI45427.1	hypothetical protein EC07798_0423	Escherichia coli 07798
19095	1	EKI36512.1	hypothetical protein EC07798_3715	Escherichia coli 07798
19204	1	EKI33806.1	phage holin 2 family protein, partial	Escherichia coli 07798
19204	1	EKI39085.1	holin	Escherichia coli 07798
19205	1	EKI33955.1	hypothetical protein EC07798_5073	Escherichia coli 07798
19207	1	EKI40656.1	dsbGoxidized	Escherichia coli 07798
19208	1	EKI41937.1	inner membrane protein YdgG	Escherichia coli 07798
19333	1	EKI33137.1	phage terminase large subunit, partial	Escherichia coli 07798
19338	1	EKI41886.1	hydrolase of the alpha/beta superfamily-like protein	Escherichia coli 07798
19339	1	EKI44064.1	hypothetical protein EC07798_1466, partial	Escherichia coli 07798
19340	1	EKI45154.1	hypothetical protein EC07798_0945	Escherichia coli 07798
19453	1	EKI36151.1	hypothetical protein EC07798_3958	Escherichia coli 07798
19454	1	EKI41914.1	putative inner membrane metabolite transport ydfJ domain protein	Escherichia coli 07798
19455	1	EKI43039.1	putative tail assembly protein, partial	Escherichia coli 07798
19458	1	EKI45410.1	hypothetical protein EC07798_0406	Escherichia coli 07798
19573	1	EKI35802.1	hypothetical protein EC07798_4189	Escherichia coli 07798
19576	1	EKI42420.1	hypothetical protein EC07798_1818	Escherichia coli 07798
19714	1	EKI37094.1	hypothetical protein EC07798_3299	Escherichia coli 07798
19716	1	EKI40125.1	transposase	Escherichia coli 07798
19717	1	EKI40791.1	phage terminase large subunit family protein, partial	Escherichia coli 07798
19719	1	EKI42415.1	tail fiber protein, partial	Escherichia coli 07798
19721	1	EKI43616.1	hypothetical protein EC07798_1571	Escherichia coli 07798
19724	1	EKI45661.1	hypothetical protein EC07798_0658	Escherichia coli 07798
19726	1	EKI46150.1	hypothetical protein EC07798_0031	Escherichia coli 07798
19727	1	EKI46151.1	endoribonuclease symE	Escherichia coli 07798
19865	1	EKI33155.1	hypothetical protein EC07798_5175	Escherichia coli 07798
19866	1	EKI33903.1	copB	Escherichia coli 07798
19867	1	EKI33950.1	hypothetical protein EC07798_5068	Escherichia coli 07798
19868	1	EKI34953.1	transcriptional regulator, LysR family domain protein	Escherichia coli 07798
19874	1	EKI43662.1	hypothetical protein EC07798_1514	Escherichia coli 07798
19979	1	EKI38143.1	hypothetical protein EC07798_2784	Escherichia coli 07798
19981	1	EKI40908.1	sulfur acceptor that activates SufS cysteine desulfurase	Escherichia coli 07798
19984	1	EKI42438.1	hypothetical protein EC07798_1836	Escherichia coli 07798
19985	1	EKI43426.1	terB	Escherichia coli 07798
19986	1	EKI45570.1	hypothetical protein EC07798_0567	Escherichia coli 07798
19987	1	EKI46193.1	hypothetical protein EC07798_0077	Escherichia coli 07798
20114	1	EKI33925.1	hypothetical protein EC07798_5093	Escherichia coli 07798
20115	1	EKI35442.1	type III secretion system, chaperone for EspF,LEE associated	Escherichia coli 07798
20116	1	EKI36114.1	hypothetical protein EC07798_3921	Escherichia coli 07798
20117	1	EKI36303.1	hypothetical protein EC07798_3504	Escherichia coli 07798
20121	1	EKI42432.1	hypothetical protein EC07798_1830	Escherichia coli 07798
20122	1	EKI43274.1	regulatory protein cro	Escherichia coli 07798
20123	1	EKI44018.1	putative terminase small subunit domain protein, partial	Escherichia coli 07798
20124	1	EKI44193.1	hypothetical protein EC07798_1361	Escherichia coli 07798
20125	1	EKI44830.1	hypothetical protein EC07798_1125	Escherichia coli 07798
20126	1	EKI45105.1	hypothetical protein EC07798_0976	Escherichia coli 07798
20128	1	EKI45459.1	hypothetical protein EC07798_0455	Escherichia coli 07798
20270	1	EKI32904.1	phage terminase, small subunit, partial	Escherichia coli 07798
20270	1	EKI33358.1	phage terminase, small subunit, partial	Escherichia coli 07798
20271	1	EKI33937.1	nucleotidyltransferase/DNA polymerase involved in DNA repair	Escherichia coli 07798
20272	1	EKI34068.1	hypothetical protein EC07798_4869	Escherichia coli 07798
20273	1	EKI35284.1	hypothetical protein EC07798_4216	Escherichia coli 07798
20276	1	EKI39180.1	baseplate assembly protein W, partial	Escherichia coli 07798
20277	1	EKI40569.1	hypothetical protein EC07798_2521	Escherichia coli 07798
20279	1	EKI41097.1	hypothetical protein EC07798_2493	Escherichia coli 07798
20281	1	EKI42132.1	hypothetical protein EC07798_2074	Escherichia coli 07798
20283	1	EKI42429.1	hypothetical protein EC07798_1827	Escherichia coli 07798
20284	1	EKI42431.1	hypothetical protein EC07798_1829	Escherichia coli 07798
20285	1	EKI43608.1	hypothetical protein EC07798_1563	Escherichia coli 07798
20417	1	EKI35794.1	putative membrane protein	Escherichia coli 07798
20421	1	EKI37092.1	hypothetical protein EC07798_3297	Escherichia coli 07798
20422	1	EKI37921.1	hypothetical protein EC07798_2871	Escherichia coli 07798
20423	1	EKI43414.1	hypothetical protein EC07798_1714	Escherichia coli 07798
20424	1	EKI43418.1	hypothetical protein EC07798_1718	Escherichia coli 07798
20425	1	EKI43594.1	putative Rz1 lytic protein	Escherichia coli 07798
20428	1	EKI45325.1	putative single-stranded DNA binding protein of prophage	Escherichia coli 07798
20430	1	EKI45810.1	bacteriophage regulatory protein CII	Escherichia coli 07798
20431	1	EKI46070.1	hypothetical protein EC07798_0121	Escherichia coli 07798
20573	1	EKI33953.1	hypothetical protein EC07798_5071	Escherichia coli 07798
20574	1	EKI33970.1	hypothetical protein EC07798_5088, partial	Escherichia coli 07798
20577	1	EKI35289.1	hypothetical protein EC07798_4221	Escherichia coli 07798
20579	1	EKI37741.1	methionine import ATP-binding protein metN 2	Escherichia coli 07798
20580	1	EKI38458.1	hypothetical protein EC07798_2722, partial	Escherichia coli 07798
20581	1	EKI40570.1	hypothetical protein EC07798_2522	Escherichia coli 07798
20583	1	EKI41697.1	hypothetical protein EC07798_2200	Escherichia coli 07798
20583	1	EKI43997.1	hypothetical protein EC07798_1483	Escherichia coli 07798
20584	1	EKI41904.1	hypothetical protein EC07798_2147	Escherichia coli 07798
20585	1	EKI42714.1	hypothetical protein EC07798_1802	Escherichia coli 07798
20592	1	EKI46172.1	hypothetical protein EC07798_0053	Escherichia coli 07798
20725	1	EKI33899.1	hypothetical protein EC07798_5124	Escherichia coli 07798
20727	1	EKI34489.1	hypothetical protein EC07798_4721	Escherichia coli 07798
20728	1	EKI34840.1	hypothetical protein EC07798_4604	Escherichia coli 07798
20729	1	EKI35305.1	hypothetical protein EC07798_4237	Escherichia coli 07798
20730	1	EKI35429.1	hypothetical protein EC07798_4363	Escherichia coli 07798
20732	1	EKI37232.1	hypothetical protein EC07798_3148	Escherichia coli 07798
20734	1	EKI40400.1	hypothetical protein EC07798_2582, partial	Escherichia coli 07798
20735	1	EKI40877.1	hypothetical protein EC07798_2271	Escherichia coli 07798
20736	1	EKI41151.1	hypothetical protein EC07798_2222, partial	Escherichia coli 07798
20736	1	EKI42709.1	hypothetical protein EC07798_1797, partial	Escherichia coli 07798
20737	1	EKI42450.1	hypothetical protein EC07798_1848	Escherichia coli 07798
20739	1	EKI45371.1	hypothetical protein EC07798_0366	Escherichia coli 07798
20896	1	EKI36837.1	hypothetical protein EC07798_3334	Escherichia coli 07798
20897	1	EKI37095.1	hypothetical protein EC07798_3300	Escherichia coli 07798
20898	1	EKI37269.1	putative membrane protein	Escherichia coli 07798
20900	1	EKI37886.1	hypothetical protein EC07798_2835	Escherichia coli 07798
20903	1	EKI40833.1	hypothetical protein EC07798_2227	Escherichia coli 07798
20905	1	EKI42446.1	hypothetical protein EC07798_1844	Escherichia coli 07798
20906	1	EKI42519.1	hypothetical protein EC07798_1920	Escherichia coli 07798
20907	1	EKI43258.1	hypothetical protein EC07798_1758	Escherichia coli 07798
20909	1	EKI43284.1	putative lipoprotein	Escherichia coli 07798
20911	1	EKI44187.1	hypothetical protein EC07798_1354	Escherichia coli 07798
21054	1	EKI33889.1	hypothetical protein EC07798_5114, partial	Escherichia coli 07798
21056	1	EKI35192.1	hypothetical protein EC07798_4459	Escherichia coli 07798
21057	1	EKI35950.1	hypothetical protein EC07798_3754	Escherichia coli 07798
21058	1	EKI36389.1	hypothetical protein EC07798_3591	Escherichia coli 07798
21062	1	EKI39181.1	phage baseplate assembly protein V, partial	Escherichia coli 07798
21065	1	EKI43521.1	hypothetical protein EC07798_1658	Escherichia coli 07798
21066	1	EKI44832.1	putative membrane protein	Escherichia coli 07798
21068	1	EKI45197.1	gp42.1	Escherichia coli 07798
21069	1	EKI45350.1	hypothetical protein EC07798_0345	Escherichia coli 07798
21070	1	EKI45415.1	hypothetical protein EC07798_0411	Escherichia coli 07798
21206	1	EKI34362.1	hypothetical protein EC07798_4826	Escherichia coli 07798
21207	1	EKI34527.1	hypothetical protein EC07798_4654	Escherichia coli 07798
21212	1	EKI40566.1	putative prophage protein	Escherichia coli 07798
21213	1	EKI42787.1	hypothetical protein EC07798_1789	Escherichia coli 07798
21215	1	EKI44773.1	hypothetical protein EC07798_1270	Escherichia coli 07798
21218	1	EKI45104.1	hypothetical protein EC07798_0975	Escherichia coli 07798
21220	1	EKI46152.1	hypothetical protein EC07798_0033	Escherichia coli 07798
21372	1	EKI34300.1	putative membrane protein	Escherichia coli 07798
21373	1	EKI34367.1	hypothetical protein EC07798_4831	Escherichia coli 07798
21374	1	EKI34891.1	hypothetical protein EC07798_4495	Escherichia coli 07798
21377	1	EKI36140.1	hypothetical protein EC07798_3947	Escherichia coli 07798
21379	1	EKI37265.1	putative cytoplasmic protein	Escherichia coli 07798
21380	1	EKI40565.1	putative exonuclease VIII, ds DNA exonuclease domain protein, partial	Escherichia coli 07798
21380	1	EKI44072.1	exodeoxyribonuclease 8 domain protein, partial	Escherichia coli 07798
21382	1	EKI41016.1	hypothetical protein EC07798_2412	Escherichia coli 07798
21383	1	EKI41876.1	two-component-system connector protein SafA	Escherichia coli 07798
21387	1	EKI43380.1	hypothetical protein EC07798_1727	Escherichia coli 07798
21388	1	EKI44252.1	putative membrane protein	Escherichia coli 07798
21389	1	EKI44833.1	trilactone hydrolase IroD	Escherichia coli 07798
21390	1	EKI45207.1	hypothetical protein EC07798_0932	Escherichia coli 07798
21391	1	EKI45263.1	hypothetical protein EC07798_0833	Escherichia coli 07798
21392	1	EKI45494.1	hypothetical protein EC07798_0491	Escherichia coli 07798
21393	1	EKI45961.1	hypothetical protein EC07798_0236	Escherichia coli 07798
21394	1	EKI46147.1	hypothetical protein EC07798_0028	Escherichia coli 07798
21395	1	EKI46209.1	protein CreA	Escherichia coli 07798
21555	1	EKI32747.1	hypothetical protein EC07798_5197, partial	Escherichia coli 07798
21555	1	EKI38468.1	hypothetical protein EC07798_2720, partial	Escherichia coli 07798
21556	1	EKI34253.1	hypothetical protein EC07798_5060	Escherichia coli 07798
21557	1	EKI34941.1	hypothetical protein EC07798_4549	Escherichia coli 07798
21559	1	EKI35458.1	putative membrane protein	Escherichia coli 07798
21561	1	EKI36312.1	hypothetical protein EC07798_3513	Escherichia coli 07798
21564	1	EKI37419.1	hypothetical protein EC07798_3100	Escherichia coli 07798
21565	1	EKI37612.1	hypothetical protein EC07798_3035	Escherichia coli 07798
21567	1	EKI37918.1	hypothetical protein EC07798_2868	Escherichia coli 07798
21569	1	EKI39967.1	glycosyl transferase, partial	Escherichia coli 07798
21570	1	EKI39968.1	hypothetical protein EC07798_2616	Escherichia coli 07798
21571	1	EKI41703.1	putative portal protein	Escherichia coli 07798
21572	1	EKI41938.1	hypothetical protein EC07798_2181	Escherichia coli 07798
21573	1	EKI42957.1	putative exonuclease VIII, ds DNA exonuclease domain protein, partial	Escherichia coli 07798
21573	1	EKI43264.1	putative exonuclease VIII, ds DNA exonuclease domain protein, partial	Escherichia coli 07798
21574	1	EKI43280.1	hypothetical protein EC07798_1746	Escherichia coli 07798
21575	1	EKI43658.1	hypothetical protein EC07798_1510, partial	Escherichia coli 07798
21576	1	EKI44825.1	hypothetical protein EC07798_1120	Escherichia coli 07798
21579	1	EKI45262.1	hypothetical protein EC07798_0832	Escherichia coli 07798
21581	1	EKI45540.1	hypothetical protein EC07798_0537	Escherichia coli 07798
21582	1	EKI45645.1	hypothetical protein EC07798_0642	Escherichia coli 07798
21583	1	EKI45664.1	phage tail fiber assembly protein	Escherichia coli 07798
21584	1	EKI46129.1	putative membrane protein	Escherichia coli 07798
21585	1	EKI46154.1	hypothetical protein EC07798_0035	Escherichia coli 07798
21744	1	EKI33907.1	putative membrane protein	Escherichia coli 07798
21745	1	EKI33968.1	hypothetical protein EC07798_5086	Escherichia coli 07798
21749	1	EKI37721.1	putative membrane protein	Escherichia coli 07798
21750	1	EKI39942.1	phage P2 GpU family protein, partial	Escherichia coli 07798
21751	1	EKI42428.1	hypothetical protein EC07798_1826	Escherichia coli 07798
21752	1	EKI42440.1	hypothetical protein EC07798_1838	Escherichia coli 07798
21753	1	EKI42447.1	hypothetical protein EC07798_1845	Escherichia coli 07798
21755	1	EKI42789.1	hypothetical protein EC07798_1791	Escherichia coli 07798
21757	1	EKI44051.1	putative membrane protein	Escherichia coli 07798
21759	1	EKI44826.1	hypothetical protein EC07798_1121	Escherichia coli 07798
21761	1	EKI45416.1	hypothetical protein EC07798_0412	Escherichia coli 07798
21763	1	EKI45683.1	ubiquitin carboxyl-terminal hydrolase 45	Escherichia coli 07798
21902	1	EKI32663.1	hypothetical protein EC07798_5202, partial	Escherichia coli 07798
21902	1	EKI33191.1	hypothetical protein EC07798_5173, partial	Escherichia coli 07798
21903	1	EKI41865.1	hypothetical protein EC07798_2183, partial	Escherichia coli 07798
21972	1	EKI37688.1	DNA N-6-adenine-methyltransferase, partial	Escherichia coli 07798
21972	1	EKI40225.1	hypothetical protein EC07798_2596, partial	Escherichia coli 07798
22025	1	EKI41700.1	phage portal protein, HK97 family, partial	Escherichia coli 07798
22026	1	EKI43231.1	hypothetical protein EC07798_1762, partial	Escherichia coli 07798
22073	1	EKI43443.1	hypothetical protein EC07798_1580, partial	Escherichia coli 07798
22125	1	EKI43181.1	hypothetical protein EC07798_1764, partial	Escherichia coli 07798
22126	1	EKI44141.1	tir-cytoskeleton coupling protein, partial	Escherichia coli 07798
22187	1	EKI44555.1	hypothetical protein EC07798_1294, partial	Escherichia coli 07798
22424	1	EKI34884.1	hypothetical protein EC07798_4648, partial	Escherichia coli 07798
22425	1	EKI45088.1	hypothetical protein EC07798_1101, partial	Escherichia coli 07798
22429	1	EKI45887.1	hypothetical protein EC07798_0162, partial	Escherichia coli 07798
22431	1	EKI44970.1	hypothetical protein EC07798_1108, partial	Escherichia coli 07798
22436	1	EKI38743.1	hypothetical protein EC07798_2711, partial	Escherichia coli 07798
22437	1	EKI44963.1	hypothetical protein EC07798_1101, partial	Escherichia coli 07798
22438	1	EKI45145.1	DNA-binding protein Roi, partial	Escherichia coli 07798

## Sheet: H10407
cluster	size	accession	annotation	genome_name
78	1	CBJ04458.1	Two-partner secreted adhesin EtpA	Escherichia coli ETEC H10407
147	1	CBJ04185.1	conserved hypothetical protein	Escherichia coli ETEC H10407
176	1	CBJ02332.1	putative helicase	Escherichia coli ETEC H10407
208	1	CBJ03420.1	endonuclease R	Escherichia coli ETEC H10407
304	1	CBJ03987.1	putative type II restriction enzyme	Escherichia coli ETEC H10407
305	1	CBJ04532.1	transposase	Escherichia coli ETEC H10407
307	1	CBJ00747.1	side tail fiber protein homolog from lambdoid prophage	Escherichia coli ETEC H10407
315	1	CBJ01643.1	Adhesin/invasin tibA precursor (Glycoprotein tibA)	Escherichia coli ETEC H10407
367	1	CBJ01448.1	putative endonuclease	Escherichia coli ETEC H10407
462	1	CBJ04488.1	cfa/I fimbrial subunit C precursor (colonization factor antigen subunit C; outer membrane usher protein)	Escherichia coli ETEC H10407
469	1	CBJ01463.1	putative DNA-directed DNA polymerase	Escherichia coli ETEC H10407
631	1	CBJ01508.1	probable tail fiber protein (gph)	Escherichia coli ETEC H10407
637	1	CBI99829.1	putative primase	Escherichia coli ETEC H10407
691	1	CBJ04231.1	putative side fiber protein homologue	Escherichia coli ETEC H10407
834	1	CBI99836.1	prophage protein	Escherichia coli ETEC H10407
863	1	CBJ01450.1	putative RNA polymerase sigma factor	Escherichia coli ETEC H10407
1141	1	CBJ01446.1	conserved hypothetical protein	Escherichia coli ETEC H10407
1151	1	CBJ02344.1	putative tyrosine recombinase	Escherichia coli ETEC H10407
1204	1	CBJ01453.1	conserved hypothetical protein	Escherichia coli ETEC H10407
1244	1	CBJ02333.1	conserved hypothetical protein	Escherichia coli ETEC H10407
1393	1	CBJ02262.1	putative virulence associated protein virE	Escherichia coli ETEC H10407
1462	1	CBJ03417.1	conserved hypothetical protein	Escherichia coli ETEC H10407
1521	1	CBJ04411.1	RNA-directed DNA polymerase (Group II intron maturase)	Escherichia coli ETEC H10407
1614	1	CBJ03419.1	DNA methylase M	Escherichia coli ETEC H10407
1628	1	CBJ03988.1	putative modification methylase	Escherichia coli ETEC H10407
1635	1	CBJ01679.1	capsular polysaccharide	Escherichia coli ETEC H10407
1694	1	CBJ04275.1	putative deoxycytidylate deaminase	Escherichia coli ETEC H10407
1753	1	CBJ04446.1	conserved hypothetical protein	Escherichia coli ETEC H10407
1774	1	CBJ04272.1	putitative mobilisation protein	Escherichia coli ETEC H10407
1986	1	CBJ01449.1	conserved hypothetical protein	Escherichia coli ETEC H10407
2319	1	CBJ01677.1	putative polysaccharide biosynthesis protein	Escherichia coli ETEC H10407
2715	1	CBI99786.1	putative KAP-NTPase protein	Escherichia coli ETEC H10407
2850	1	CBJ02345.1	putative phage integrase/recombinase	Escherichia coli ETEC H10407
3231	1	CBJ01457.1	putative restriction-modification DNA specificity domain protein	Escherichia coli ETEC H10407
3232	1	CBJ03877.1	putative EAL domain protein regulator	Escherichia coli ETEC H10407
3311	1	CBI99796.1	phage capsid protein	Escherichia coli ETEC H10407
3311	1	CBJ03844.1	putative phage protein	Escherichia coli ETEC H10407
3371	1	CBJ01642.1	glycosyltransferase	Escherichia coli ETEC H10407
3499	1	CBJ02346.1	phage integrase	Escherichia coli ETEC H10407
3500	1	CBJ04535.1	putative outer membrane component of transport system; AatA homolog	Escherichia coli ETEC H10407
3515	1	CBJ01470.1	putative phage integrase	Escherichia coli ETEC H10407
3581	1	CBJ03418.1	specificity determinant for hsdM and hsdR	Escherichia coli ETEC H10407
3620	1	CBJ02338.1	putative relaxase/mobilization nuclease topoisomerase/primase fusion protein	Escherichia coli ETEC H10407
3666	1	CBJ01451.1	putative restriction endonuclease	Escherichia coli ETEC H10407
3750	1	CBJ01459.1	hypothetical protein ETEC_1954	Escherichia coli ETEC H10407
3751	1	CBJ01682.1	putative UDP-D-galactose:(glucosyl)lipopolysaccharide-1, 6-D-galactosyltransferase	Escherichia coli ETEC H10407
3910	1	CBJ01687.1	conserved hypothetical protein	Escherichia coli ETEC H10407
3960	1	CBJ04536.1	putative inner membrane component of transport system; AatP homolog	Escherichia coli ETEC H10407
3998	1	CBJ01460.1	hypothetical protein ETEC_1955	Escherichia coli ETEC H10407
3999	1	CBJ01461.1	phage integrase	Escherichia coli ETEC H10407
4000	1	CBJ02120.1	hypothetical protein ETEC_2613C	Escherichia coli ETEC H10407
4021	1	CBJ01452.1	conserved hypothetical protein	Escherichia coli ETEC H10407
4058	1	CBJ01681.1	polymerase	Escherichia coli ETEC H10407
4146	1	CBJ01686.1	putative glycosyl transferase	Escherichia coli ETEC H10407
4270	1	CBI99883.1	conserved hypothetical protein	Escherichia coli ETEC H10407
4339	1	CBJ04489.1	cfa/I fimbrial subunit E (colonization factor antigen I subunit E; pilin subunit)	Escherichia coli ETEC H10407
4378	1	CBJ04523.1	conserved hypothetical protein	Escherichia coli ETEC H10407
4457	1	CBI99825.1	putative prophage protein	Escherichia coli ETEC H10407
4547	1	CBJ02667.1	conserved hypothetical protein	Escherichia coli ETEC H10407
4725	1	CBJ03813.1	hypothetical phage protein	Escherichia coli ETEC H10407
4782	1	CBJ01447.1	hypothetical protein ETEC_1942	Escherichia coli ETEC H10407
4783	1	CBJ03425.1	hypothetical protein ETEC_3918	Escherichia coli ETEC H10407
4859	1	CBJ03444.1	conserved hypothetical protein	Escherichia coli ETEC H10407
4943	1	CBJ04516.1	conserved hypothetical integral membrane protein	Escherichia coli ETEC H10407
5107	1	CBI99834.1	putative DNA transfer protein	Escherichia coli ETEC H10407
5196	1	CBI99729.1	putative copper resistance protein	Escherichia coli ETEC H10407
5228	1	CBJ00945.1	putative amidohydrolase	Escherichia coli ETEC H10407
5418	1	CBJ01683.1	conserved hypothetical protein	Escherichia coli ETEC H10407
5593	1	CBJ02164.1	putative enterohemolysin	Escherichia coli ETEC H10407
5693	1	CBJ02275.1	putative phage protein	Escherichia coli ETEC H10407
5729	1	CBJ03416.1	hypothetical protein ETEC_3909	Escherichia coli ETEC H10407
5956	1	CBJ01466.1	putative transcriptional regulator, HTH	Escherichia coli ETEC H10407
5982	1	CBJ04276.1	putative replicon protein	Escherichia coli ETEC H10407
6142	1	CBJ00234.1	putative ammonia monooxygenase	Escherichia coli ETEC H10407
6143	1	CBJ02274.1	conserved hypothetical protein	Escherichia coli ETEC H10407
6268	1	CBJ02231.1	putative phage collar protein	Escherichia coli ETEC H10407
6300	1	CBI99659.1	putative carbohydrate diacid regulator (sugar diacid regulator)	Escherichia coli ETEC H10407
6356	1	CBJ02276.1	putative phage protein	Escherichia coli ETEC H10407
6491	1	CBJ02348.1	conserved hypothetical protein	Escherichia coli ETEC H10407
6663	1	CBI99812.1	putative tail fiber/collar phage protein	Escherichia coli ETEC H10407
6697	1	CBJ04267.1	conserved hypothetical protein	Escherichia coli ETEC H10407
6739	1	CBJ03860.1	phage tail fibre protein	Escherichia coli ETEC H10407
6803	1	CBJ02124.1	phage tail-fibre protein	Escherichia coli ETEC H10407
6829	1	CBI99728.1	copper resistance protein A precursor	Escherichia coli ETEC H10407
7124	1	CBJ01908.1	putative peptidase	Escherichia coli ETEC H10407
7267	1	CBJ04534.1	putative component of transport system; AatB homologue	Escherichia coli ETEC H10407
7632	1	CBJ01520.1	putative phage late gene regulator	Escherichia coli ETEC H10407
7724	1	CBI99831.1	putative prophage protein	Escherichia coli ETEC H10407
7764	1	CBJ01678.1	putative capsular polysaccharide	Escherichia coli ETEC H10407
7828	1	CBJ02125.1	hypothetical protein ETEC_2619	Escherichia coli ETEC H10407
7829	1	CBJ04476.1	conserved hypothetical protein	Escherichia coli ETEC H10407
7945	1	CBJ04420.1	IS1 transposase	Escherichia coli ETEC H10407
7945	1	CBJ04422.1	IS1 transposase	Escherichia coli ETEC H10407
7945	1	CBJ04436.1	IS1 transposase	Escherichia coli ETEC H10407
7987	1	CBJ04486.1	cfA/I fimbrial subunit A precursor (colonization factor antigen subunit A; putative chaperone)	Escherichia coli ETEC H10407
8099	1	CBI99828.1	putative prophage protein	Escherichia coli ETEC H10407
8140	1	CBJ03427.1	putative transmembrane HD family hydrolase	Escherichia coli ETEC H10407
8243	1	CBJ02336.1	hypothetical protein ETEC_2832	Escherichia coli ETEC H10407
8271	1	CBJ02126.1	putative phage anti repressor protein	Escherichia coli ETEC H10407
8382	1	CBJ04480.1	ISEc10 transposase	Escherichia coli ETEC H10407
8447	1	CBJ04373.1	conserved hypothetical protein	Escherichia coli ETEC H10407
8484	1	CBJ02264.1	putative phage protein	Escherichia coli ETEC H10407
8614	1	CBJ04526.1	hypothetical protein ETEC_p948_0800	Escherichia coli ETEC H10407
8777	1	CBJ03821.1	putative phage repressor protein	Escherichia coli ETEC H10407
8910	1	CBJ01462.1	hypothetical protein ETEC_1957	Escherichia coli ETEC H10407
9049	1	CBJ04473.1	conserved hypothetical protein	Escherichia coli ETEC H10407
9050	1	CBJ04533.1	ATP binding subunit of ABC transporter; AatC homolog	Escherichia coli ETEC H10407
9104	1	CBJ03424.1	hypothetical protein ETEC_3917	Escherichia coli ETEC H10407
9135	1	CBJ04186.1	conserved hypothetical protein	Escherichia coli ETEC H10407
9167	1	CBJ01641.1	hypothetical protein ETEC_2139	Escherichia coli ETEC H10407
9209	1	CBJ03836.1	phage endolysin	Escherichia coli ETEC H10407
9339	1	CBJ02145.1	hypothetical phage protein	Escherichia coli ETEC H10407
9340	1	CBJ02263.1	conserved hypothetical protein	Escherichia coli ETEC H10407
9341	1	CBJ02335.1	conserved hypothetical protein	Escherichia coli ETEC H10407
9373	1	CBI99795.1	putative capsid protease	Escherichia coli ETEC H10407
9373	1	CBJ03843.1	putative capsid protease	Escherichia coli ETEC H10407
9630	1	CBJ03823.1	hypothetical phage protein	Escherichia coli ETEC H10407
9914	1	CBJ04531.1	putative resolvase	Escherichia coli ETEC H10407
10105	1	CBI99790.1	conserved hypothetical exported protein	Escherichia coli ETEC H10407
10106	1	CBJ02237.1	putative transmembrane protein	Escherichia coli ETEC H10407
10327	1	CBJ02133.1	hypothetical phage protein	Escherichia coli ETEC H10407
10328	1	CBJ03426.1	putative phage related protein	Escherichia coli ETEC H10407
10382	1	CBJ03312.1	D-xylose-binding periplasmic protein precursor	Escherichia coli ETEC H10407
10383	1	CBJ03927.1	conserved hypothetical protein	Escherichia coli ETEC H10407
10430	1	CBJ04266.1	conserved hypothetical protein	Escherichia coli ETEC H10407
10467	1	CBJ01468.1	conserved hypothetical protein	Escherichia coli ETEC H10407
10510	1	CBI99805.1	conserved hypothetical exported protein	Escherichia coli ETEC H10407
10608	1	CBJ03847.1	hypothetical phage protein	Escherichia coli ETEC H10407
10686	1	CBJ01640.1	hypothetical protein ETEC_2138	Escherichia coli ETEC H10407
10687	1	CBJ03415.1	hypothetical protein ETEC_3908	Escherichia coli ETEC H10407
10773	1	CBJ04487.1	cfa/I fimbrial subunit B precursor (colonization factor antigen subunit B) (cfa/I pilin) (cfa/I antigen)	Escherichia coli ETEC H10407
11030	1	CBJ04192.1	conserved hypothetical protein	Escherichia coli ETEC H10407
11081	1	CBJ03330.1	putative MltA-interacting MipA family protein precursor	Escherichia coli ETEC H10407
11126	1	CBI99710.1	conserved hypothetical protein	Escherichia coli ETEC H10407
11238	1	CBJ04496.1	TraJ protein	Escherichia coli ETEC H10407
11289	1	CBJ02352.1	conserved hypothetical protein	Escherichia coli ETEC H10407
11455	1	CBJ02154.1	hypothetical phage protein	Escherichia coli ETEC H10407
11608	1	CBJ00306.1	replication protein o	Escherichia coli ETEC H10407
11763	1	CBI99839.1	prophage protein	Escherichia coli ETEC H10407
11880	1	CBJ00299.1	phage transmembrane protein	Escherichia coli ETEC H10407
11923	1	CBJ03432.1	conserved hypothetical protein	Escherichia coli ETEC H10407
11924	1	CBJ04493.1	ISSfl4 transposase (pseudogene)	Escherichia coli ETEC H10407
11981	1	CBJ00722.1	putative phage protein	Escherichia coli ETEC H10407
12193	1	CBI99822.1	putative prophage protein	Escherichia coli ETEC H10407
12299	1	CBJ02342.1	putative transmembrane protein	Escherichia coli ETEC H10407
12420	1	CBJ02229.1	putative phage tail assembly chaperone	Escherichia coli ETEC H10407
12582	1	CBJ02334.1	hypothetical protein ETEC_2830	Escherichia coli ETEC H10407
12688	1	CBJ02277.1	putative phage protein	Escherichia coli ETEC H10407
12799	1	CBI99837.1	prophage protein	Escherichia coli ETEC H10407
12943	1	CBJ01489.1	hypothetical protein ETEC_1986	Escherichia coli ETEC H10407
12944	1	CBJ02343.1	conserved hypothetical protein	Escherichia coli ETEC H10407
12945	1	CBJ03837.1	phage lysozyme	Escherichia coli ETEC H10407
13001	1	CBJ01488.1	conserved hypothetical protein	Escherichia coli ETEC H10407
13067	1	CBJ02151.1	hypothetical phage protein	Escherichia coli ETEC H10407
13068	1	CBJ02340.1	putative lipoprotein	Escherichia coli ETEC H10407
13262	1	CBJ01680.1	putative capsule biosynthesis phosphatase	Escherichia coli ETEC H10407
13263	1	CBJ02337.1	conserved hypothetical protein	Escherichia coli ETEC H10407
13307	1	CBJ04425.1	heat-labile enterotoxin B chain precursor (lt-b, human) (lth-b)	Escherichia coli ETEC H10407
13357	1	CBI99715.1	ISsod7	Escherichia coli ETEC H10407
13417	1	CBJ01097.1	putative GGDEF domain protein	Escherichia coli ETEC H10407
13418	1	CBJ01467.1	conserved hypothetical protein	Escherichia coli ETEC H10407
13420	1	CBI99797.1	putative phage protein	Escherichia coli ETEC H10407
13420	1	CBJ03845.1	putative phage protein	Escherichia coli ETEC H10407
13478	1	CBI99785.1	putative phage antitermination protein q	Escherichia coli ETEC H10407
13535	1	CBJ04537.1	CexE precursor	Escherichia coli ETEC H10407
13714	1	CBJ00290.1	hypothetical protein ETEC_0781	Escherichia coli ETEC H10407
13765	1	CBI99768.1	putative excisionase	Escherichia coli ETEC H10407
13832	1	CBJ02238.1	conserved hypothetical protein	Escherichia coli ETEC H10407
13833	1	CBJ03422.1	putative transmembrane protein	Escherichia coli ETEC H10407
13900	1	CBJ00946.1	putative amidohydrolase	Escherichia coli ETEC H10407
13966	1	CBJ02225.1	hypothetical protein ETEC_2719	Escherichia coli ETEC H10407
13967	1	CBJ02260.1	conserved hypothetical protein	Escherichia coli ETEC H10407
14034	1	CBJ02148.1	hypothetical phage protein	Escherichia coli ETEC H10407
14159	1	CBJ03878.1	putative EAL domain protein	Escherichia coli ETEC H10407
14160	1	CBJ04271.1	conserved hypothetical membrane protein	Escherichia coli ETEC H10407
14243	1	CBI99683.1	conserved hypothetical protein	Escherichia coli ETEC H10407
14305	1	CBJ03833.1	phage membrane protein	Escherichia coli ETEC H10407
14306	1	CBJ04273.1	putative mobilization protein	Escherichia coli ETEC H10407
14355	1	CBI99711.1	CP4-44 prophage; putative toxin of the YeeV-YeeU toxin-antitoxin system	Escherichia coli ETEC H10407
14356	1	CBJ02127.1	hypothetical protein ETEC_2621	Escherichia coli ETEC H10407
14428	1	CBI99882.1	conserved hypothetical protein	Escherichia coli ETEC H10407
14430	1	CBJ03838.1	hypothetical phage protein	Escherichia coli ETEC H10407
14544	1	CBJ02152.1	hypothetical protein ETEC_2646	Escherichia coli ETEC H10407
14546	1	CBJ02341.1	conserved hypothetical phage protein	Escherichia coli ETEC H10407
14629	1	CBI99832.1	hypothetical protein ETEC_0328	Escherichia coli ETEC H10407
14852	1	CBI99833.1	prophage protein	Escherichia coli ETEC H10407
14940	1	CBJ02347.1	conserved hypothetical protein	Escherichia coli ETEC H10407
14941	1	CBJ04517.1	hypothetical protein ETEC_p948_0710	Escherichia coli ETEC H10407
15034	1	CBJ03310.1	putative inner membrane protein	Escherichia coli ETEC H10407
15348	1	CBJ04277.1	putative DNA binding protein	Escherichia coli ETEC H10407
15427	1	CBJ01615.1	hypothetical protein ETEC_2113	Escherichia coli ETEC H10407
15428	1	CBJ03177.1	putative transmembrane protein	Escherichia coli ETEC H10407
15429	1	CBJ03429.1	putative transcriptional regulator	Escherichia coli ETEC H10407
15431	1	CBJ03835.1	phage membrane protein	Escherichia coli ETEC H10407
15528	1	CBJ04206.1	lysis protein S homolog from lambdoid prophage	Escherichia coli ETEC H10407
15728	1	CBJ00302.1	putative antitermination protein N	Escherichia coli ETEC H10407
15729	1	CBJ02339.1	putative transmembrane protein	Escherichia coli ETEC H10407
15816	1	CBJ04506.1	conserved hypothetical protein	Escherichia coli ETEC H10407
15904	1	CBJ02799.1	putative IS element protein	Escherichia coli ETEC H10407
15981	1	CBI99827.1	putative prophage protein	Escherichia coli ETEC H10407
16058	1	CBJ02659.1	transposase	Escherichia coli ETEC H10407
16059	1	CBJ02689.1	putative phosphotransferase	Escherichia coli ETEC H10407
16061	1	CBJ04438.1	putative DNA binding protein	Escherichia coli ETEC H10407
16062	1	CBJ04470.1	replication regulatory protein repA2 (protein copB)	Escherichia coli ETEC H10407
16215	1	CBI99835.1	prophage protein	Escherichia coli ETEC H10407
16308	1	CBJ04374.1	conserved hypothetical protein	Escherichia coli ETEC H10407
16377	1	CBJ00135.1	putative carbon starvation protein A	Escherichia coli ETEC H10407
16454	1	CBJ03423.1	hypothetical protein ETEC_3916	Escherichia coli ETEC H10407
16693	1	CBJ02708.1	conserved hypothetical protein	Escherichia coli ETEC H10407
16806	1	CBJ02128.1	putative transmembrane anchored protein	Escherichia coli ETEC H10407
16807	1	CBJ04265.1	hypothetical protein ETEC_p52_0001	Escherichia coli ETEC H10407
16808	1	CBJ04372.1	conserved hypothetical protein	Escherichia coli ETEC H10407
16809	1	CBJ04423.1	IS600 transposase	Escherichia coli ETEC H10407
16906	1	CBI99830.1	putative prophage protein	Escherichia coli ETEC H10407
16908	1	CBJ03437.1	hypothetical protein ETEC_3930	Escherichia coli ETEC H10407
17112	1	CBJ00716.1	putative phage protein	Escherichia coli ETEC H10407
17318	1	CBJ04483.1	heat-stable enterotoxin A2 precursor (STA2)	Escherichia coli ETEC H10407
17424	1	CBI99923.1	hypothetical protein ETEC_0418	Escherichia coli ETEC H10407
17426	1	CBJ02227.1	putative DNA-invertase from lambdoid prophage e14	Escherichia coli ETEC H10407
17427	1	CBJ04404.1	modulator of hok protein	Escherichia coli ETEC H10407
17427	1	CBJ04508.1	modulator of hok protein	Escherichia coli ETEC H10407
17525	1	CBJ03431.1	hypothetical protein ETEC_3924	Escherichia coli ETEC H10407
17526	1	CBJ03985.1	putative type I restriction-modification subunit	Escherichia coli ETEC H10407
17527	1	CBJ04466.1	putative RelE/ParE family plasmid stabilisation protein	Escherichia coli ETEC H10407
17844	1	CBI99709.1	conserved hypothetical protein	Escherichia coli ETEC H10407
17845	1	CBI99817.1	hypothetical protein ETEC_0313	Escherichia coli ETEC H10407
17846	1	CBI99821.1	putative prophage transcriptional regulator	Escherichia coli ETEC H10407
17950	1	CBI99838.1	prophage protein	Escherichia coli ETEC H10407
17951	1	CBJ03989.1	conserved hypothetical protein	Escherichia coli ETEC H10407
18057	1	CBJ02153.1	conserved hypothetical protein	Escherichia coli ETEC H10407
18058	1	CBJ03822.1	hypothetical phage protein	Escherichia coli ETEC H10407
18059	1	CBJ03986.1	hypothetical protein ETEC_4477	Escherichia coli ETEC H10407
18060	1	CBJ04492.1	conserved hypothetical protein	Escherichia coli ETEC H10407
18060	1	CBJ04553.1	conserved hypothetical protein	Escherichia coli ETEC H10407
18155	1	CBI99826.1	putative prophage protein	Escherichia coli ETEC H10407
18156	1	CBJ00751.1	dna-invertase	Escherichia coli ETEC H10407
18157	1	CBJ01465.1	hypothetical protein ETEC_1960	Escherichia coli ETEC H10407
18485	1	CBJ04274.1	hypothetical protein ETEC_p58_0004	Escherichia coli ETEC H10407
18591	1	CBI99824.1	putative prophage protein	Escherichia coli ETEC H10407
18813	1	CBJ01464.1	hypothetical protein ETEC_1959	Escherichia coli ETEC H10407
18815	1	CBJ03438.1	hypothetical protein ETEC_3931	Escherichia coli ETEC H10407
18925	1	CBJ00721.1	putative transmembrane protein	Escherichia coli ETEC H10407
18926	1	CBJ01469.1	hypothetical protein ETEC_1965	Escherichia coli ETEC H10407
18927	1	CBJ02129.1	integral membrane protein	Escherichia coli ETEC H10407
18928	1	CBJ02236.1	hypothetical protein ETEC_2731	Escherichia coli ETEC H10407
20196	1	CBJ04491.1	hypothetical protein ETEC_p948_0440	Escherichia coli ETEC H10407
20970	1	CBJ01637.1	hypothetical protein ETEC_2134	Escherichia coli ETEC H10407
21462	1	CBJ04427.1	hypothetical protein ETEC_p666_0670	Escherichia coli ETEC H10407
21463	1	CBJ04518.1	hypothetical protein ETEC_p948_0720	Escherichia coli ETEC H10407
21664	1	CBJ04544.1	hypothetical protein ETEC_p948_0980	Escherichia coli ETEC H10407
21919	1	CBJ03421.1	conserved hypothetical protein	Escherichia coli ETEC H10407
21920	1	CBJ03430.1	hypothetical protein ETEC_3923	Escherichia coli ETEC H10407

## Sheet: CFT073
cluster	size	accession	annotation	genome_name
9	1	AAN78830.1	Putative member of ShlA/HecA/FhaA exoprotein family	Escherichia coli CFT073
34	1	AAN80917.1	Putative peptide synthetase	Escherichia coli CFT073
45	1	AAN80929.1	Putative peptide/polyketide synthase	Escherichia coli CFT073
48	1	AAN82860.1	Putative adhesin	Escherichia coli CFT073
67	1	AAN78844.1	Putative RTX family exoprotein A gene	Escherichia coli CFT073
74	1	AAN80888.1	Hypothetical protein c2429	Escherichia coli CFT073
114	1	AAN80928.1	Putative polyketide synthase	Escherichia coli CFT073
223	1	AAN80914.1	Putative peptide synthetase	Escherichia coli CFT073
235	1	AAN83800.1	Hypothetical protein c5378	Escherichia coli CFT073
281	1	AAN83794.1	Hypothetical protein c5372	Escherichia coli CFT073
338	1	AAN80887.1	Hypothetical protein c2428	Escherichia coli CFT073
371	1	AAN81845.1	Hypothetical protein c3400	Escherichia coli CFT073
393	1	AAN79667.1	Hypothetical protein c1205	Escherichia coli CFT073
697	1	AAN81293.1	Hypothetical protein c2839	Escherichia coli CFT073
752	1	AAN80886.1	Putative peptide/polyketide synthetase protein	Escherichia coli CFT073
937	1	AAN78518.1	Putative glutamate dehydrogenase	Escherichia coli CFT073
968	1	AAN83795.1	Hypothetical protein c5373	Escherichia coli CFT073
1241	1	AAN78774.1	Conserved hypothetical protein	Escherichia coli CFT073
1280	1	AAN82933.1	Putative glucosidase	Escherichia coli CFT073
1304	1	AAN83843.1	Putative restriction modification enzyme S subunit	Escherichia coli CFT073
1318	1	AAN83637.1	Conserved hypothetical protein	Escherichia coli CFT073
1383	1	AAN79596.1	Sensor protein torS	Escherichia coli CFT073
1493	1	AAN83093.1	Hypothetical protein c4661	Escherichia coli CFT073
2143	1	AAN83633.1	Hypothetical protein c5211	Escherichia coli CFT073
2176	1	AAN83643.1	Hypothetical protein c5221	Escherichia coli CFT073
2212	1	AAN79441.1	Probable variable tail fibre protein	Escherichia coli CFT073
2270	1	AAN81810.1	Hypothetical protein c3363	Escherichia coli CFT073
2318	1	AAN81918.1	Hypothetical protein c3470	Escherichia coli CFT073
2415	1	AAN79178.1	Hypothetical protein c0703	Escherichia coli CFT073
2867	1	AAN79030.1	Hypothetical protein c0552	Escherichia coli CFT073
2919	1	AAN79424.1	Hypothetical protein c0951	Escherichia coli CFT073
2958	1	AAN79956.1	Hypothetical protein c1487	Escherichia coli CFT073
3195	1	AAN80892.1	Enterobactin synthetase component E	Escherichia coli CFT073
3269	1	AAN80345.1	Hypothetical protein c1885	Escherichia coli CFT073
3289	1	AAN79668.1	Hypothetical protein c1206	Escherichia coli CFT073
3309	1	AAN81791.1	Hypothetical protein c3343	Escherichia coli CFT073
3413	1	AAN79511.1	Hypothetical protein c1040	Escherichia coli CFT073
3639	1	AAN79985.1	Hypothetical protein c1516	Escherichia coli CFT073
3640	1	AAN80864.1	Hypothetical protein c2405	Escherichia coli CFT073
3830	1	AAN79419.1	Hypothetical protein c0946	Escherichia coli CFT073
3855	1	AAN83793.1	Prophage P4 integrase	Escherichia coli CFT073
3959	1	AAN79743.1	Hypothetical protein c1269	Escherichia coli CFT073
4081	1	AAN82011.1	Unknown protein encoded by ISEc8 within prophage	Escherichia coli CFT073
4103	1	AAN79286.1	Hypothetical protein c0813	Escherichia coli CFT073
4104	1	AAN80913.1	Hypothetical protein c2454	Escherichia coli CFT073
4158	1	AAN82264.1	Putative conserved protein	Escherichia coli CFT073
4227	1	AAN82265.1	Hypothetical protein c3820	Escherichia coli CFT073
4250	1	AAN81211.1	Hypothetical protein c2757	Escherichia coli CFT073
4312	1	AAN83118.1	Hypothetical protein yifB	Escherichia coli CFT073
4621	1	AAN79180.1	Hypothetical protein c0705	Escherichia coli CFT073
4657	1	AAN81715.1	Hypothetical protein c3264	Escherichia coli CFT073
4724	1	AAN83145.1	Hypothetical protein c4712	Escherichia coli CFT073
4748	1	AAN79443.1	Hypothetical protein c0970	Escherichia coli CFT073
4805	1	AAN82878.1	Hypothetical protein c4442	Escherichia coli CFT073
4807	1	AAN83668.1	Hypothetical protein c5246	Escherichia coli CFT073
4938	1	AAN79702.1	F1C Putative fimbrial adhesin precursor	Escherichia coli CFT073
5298	1	AAN79406.1	Hypothetical protein c0933	Escherichia coli CFT073
5380	1	AAN80138.1	Hypothetical protein c1673	Escherichia coli CFT073
5381	1	AAN80865.1	Hypothetical protein c2406	Escherichia coli CFT073
5382	1	AAN81391.1	Hypothetical protein yfeN	Escherichia coli CFT073
5446	1	AAN79605.1	Glucose-1-phosphatase precursor	Escherichia coli CFT073
5526	1	AAN80396.1	Hypothetical transcriptional regulator ycjZ	Escherichia coli CFT073
5562	1	AAN79952.1	Putative integrase of prophage	Escherichia coli CFT073
5563	1	AAN80364.1	Hypothetical protein c1905	Escherichia coli CFT073
5627	1	AAN78714.1	Hypothetical protein c0222	Escherichia coli CFT073
5688	1	AAN78699.1	Hypothetical protein c0205	Escherichia coli CFT073
5689	1	AAN80815.1	Hypothetical protein c2356	Escherichia coli CFT073
5723	1	AAN79407.1	Hypothetical protein c0934	Escherichia coli CFT073
5724	1	AAN81414.1	Hypothetical protein c2964	Escherichia coli CFT073
5727	1	AAN82522.1	Hypothetical protein c4084	Escherichia coli CFT073
5759	1	AAN80857.1	Hypothetical protein c2398	Escherichia coli CFT073
5795	1	AAN81593.1	Hypothetical protein c3143	Escherichia coli CFT073
5796	1	AAN83695.1	Hypothetical protein yjfC	Escherichia coli CFT073
5904	1	AAN78765.1	Hypothetical protein c0277	Escherichia coli CFT073
5904	1	AAN79753.1	Hypothetical protein c1279	Escherichia coli CFT073
5927	1	AAN83801.1	Hypothetical protein c5379	Escherichia coli CFT073
6077	1	AAN81655.1	Hypothetical protein c3203	Escherichia coli CFT073
6216	1	AAN81344.1	Hypothetical protein ydeU	Escherichia coli CFT073
6571	1	AAN80859.1	Hypothetical protein c2400	Escherichia coli CFT073
6573	1	AAN82015.1	Hypothetical protein c3567	Escherichia coli CFT073
6609	1	AAN81260.1	Hypothetical protein c2806	Escherichia coli CFT073
6802	1	AAN81658.1	Hypothetical protein c3206	Escherichia coli CFT073
6866	1	AAN79839.1	Hypothetical protein yceG	Escherichia coli CFT073
6896	1	AAN80054.1	Hypothetical protein c1586	Escherichia coli CFT073
6896	1	AAN81609.1	Hypothetical protein c3157	Escherichia coli CFT073
6925	1	AAN79932.1	Hypothetical protein c1463	Escherichia coli CFT073
6949	1	AAN80624.1	Hypothetical protein c2165	Escherichia coli CFT073
7016	1	AAN83082.1	Hypothetical protein c4650	Escherichia coli CFT073
7159	1	AAN79418.1	Hypothetical protein c0945	Escherichia coli CFT073
7392	1	AAN80684.1	Hypothetical protein c2225	Escherichia coli CFT073
7504	1	AAN81584.1	Hypothetical protein c3134	Escherichia coli CFT073
7544	1	AAN79679.1	Putative Transposase	Escherichia coli CFT073
7592	1	AAN80523.1	Hypothetical protein c2063	Escherichia coli CFT073
7677	1	AAN79993.1	Hypothetical protein c1524	Escherichia coli CFT073
7680	1	AAN82266.1	RpoD protein	Escherichia coli CFT073
7682	1	AAN83453.1	Hypothetical protein c5027	Escherichia coli CFT073
7720	1	AAN82843.1	Hypothetical protein c4407	Escherichia coli CFT073
7721	1	AAN83095.1	Hypothetical protein c4663	Escherichia coli CFT073
7757	1	AAN81965.1	Hypothetical protein c3517	Escherichia coli CFT073
7759	1	AAN83205.1	Hypothetical protein c4772	Escherichia coli CFT073
7792	1	AAN80868.1	Hypothetical protein c2409	Escherichia coli CFT073
7824	1	AAN82120.1	Hypothetical protein c3672	Escherichia coli CFT073
8173	1	AAN82528.1	Hypothetical protein c4090	Escherichia coli CFT073
8174	1	AAN83799.1	Hypothetical protein c5377	Escherichia coli CFT073
8308	1	AAN83779.1	Putative conserved protein	Escherichia coli CFT073
8344	1	AAN79117.1	Conserved hypothetical protein	Escherichia coli CFT073
8378	1	AAN81651.1	Hypothetical protein c3199	Escherichia coli CFT073
8481	1	AAN82017.1	Hemolysin C	Escherichia coli CFT073
8515	1	AAN83805.1	Hypothetical protein c5383	Escherichia coli CFT073
8610	1	AAN80301.1	Hypothetical protein c1838	Escherichia coli CFT073
8650	1	AAN79015.1	Protein yajQ	Escherichia coli CFT073
8728	1	AAN82932.1	Putative glucosidase	Escherichia coli CFT073
8729	1	AAN83632.1	Hypothetical protein c5210	Escherichia coli CFT073
8775	1	AAN79926.1	Hypothetical protein c1457	Escherichia coli CFT073
8805	1	AAN83619.1	Transposase insD for insertion element IS2A/D/F/H/I/K	Escherichia coli CFT073
8838	1	AAN79577.1	Hypothetical protein c1109	Escherichia coli CFT073
8840	1	AAN80330.1	Hypothetical ABC transporter permease protein ydcV	Escherichia coli CFT073
8842	1	AAN81045.1	Putative conserved protein	Escherichia coli CFT073
8946	1	AAN82526.1	Hypothetical protein c4088	Escherichia coli CFT073
8979	1	AAN82664.1	Hypothetical protein c4226	Escherichia coli CFT073
9043	1	AAN81754.1	Hypothetical protein c3305	Escherichia coli CFT073
9044	1	AAN83274.1	Hypothetical protein c4846	Escherichia coli CFT073
9100	1	AAN82505.1	Hypothetical protein c4067	Escherichia coli CFT073
9131	1	AAN79293.1	Hypothetical protein c0820	Escherichia coli CFT073
9132	1	AAN80900.1	Hypothetical protein c2441	Escherichia coli CFT073
9208	1	AAN82035.1	Hypothetical protein c3587	Escherichia coli CFT073
9208	1	AAN83605.1	Hypothetical protein c5183	Escherichia coli CFT073
9248	1	AAN80573.1	Hypothetical protein c2114	Escherichia coli CFT073
9367	1	AAN80349.1	Hypothetical protein c1889	Escherichia coli CFT073
9369	1	AAN80716.1	Hypothetical protein c2257	Escherichia coli CFT073
9371	1	AAN81835.1	Hypothetical protein c3390	Escherichia coli CFT073
9414	1	AAN79023.1	Hypothetical protein c0545	Escherichia coli CFT073
9461	1	AAN83610.1	PapA protein	Escherichia coli CFT073
9508	1	AAN81194.1	Hypothetical protein c2740	Escherichia coli CFT073
9550	1	AAN82045.1	Transposase	Escherichia coli CFT073
9626	1	AAN79446.1	Hypothetical protein c0973	Escherichia coli CFT073
9666	1	AAN79440.1	Hypothetical protein c0967	Escherichia coli CFT073
9670	1	AAN82524.1	Hypothetical protein c4086	Escherichia coli CFT073
9814	1	AAN78575.1	Hypothetical protein c0079	Escherichia coli CFT073
9867	1	AAN82984.1	Hypothetical protein c4550	Escherichia coli CFT073
9974	1	AAN79673.1	Hypothetical protein c1213	Escherichia coli CFT073
9976	1	AAN82123.1	Hypothetical protein c3675	Escherichia coli CFT073
10013	1	AAN79995.1	Hypothetical protein c1526	Escherichia coli CFT073
10056	1	AAN79434.1	Hypothetical protein c0961	Escherichia coli CFT073
10059	1	AAN82507.1	Hypothetical protein c4069	Escherichia coli CFT073
10099	1	AAN82512.1	Hypothetical protein c4074	Escherichia coli CFT073
10101	1	AAN83655.1	Hypothetical protein c5233	Escherichia coli CFT073
10158	1	AAN78941.1	Hypothetical protein c0463	Escherichia coli CFT073
10160	1	AAN82502.1	Hypothetical protein c4064	Escherichia coli CFT073
10269	1	AAN79872.1	Hypothetical protein c1403	Escherichia coli CFT073
10320	1	AAN79696.1	F1C major fimbrial subunit precursor	Escherichia coli CFT073
10321	1	AAN79744.1	Hypothetical protein c1270	Escherichia coli CFT073
10322	1	AAN81196.1	Hypothetical protein c2742	Escherichia coli CFT073
10373	1	AAN80982.1	Hypothetical protein c2528	Escherichia coli CFT073
10373	1	AAN83006.1	Hypothetical protein c4572	Escherichia coli CFT073
10373	1	AAN83576.1	Hypothetical protein c5154	Escherichia coli CFT073
10374	1	AAN81627.1	Hypothetical protein c3175	Escherichia coli CFT073
10424	1	AAN81567.1	Hypothetical protein c3118	Escherichia coli CFT073
10425	1	AAN81957.1	Putative ATP-binding protein of ABC transport system	Escherichia coli CFT073
10466	1	AAN79004.1	Hypothetical protein c0526	Escherichia coli CFT073
10506	1	AAN78846.1	Hypothetical protein c0365	Escherichia coli CFT073
10507	1	AAN83575.1	Hypothetical protein c5153	Escherichia coli CFT073
10508	1	AAN83778.1	Hypothetical protein c5356	Escherichia coli CFT073
10552	1	AAN81490.1	Hypothetical protein c3040	Escherichia coli CFT073
10600	1	AAN79645.1	Hypothetical protein c1183	Escherichia coli CFT073
10602	1	AAN80963.1	Hypothetical protein c2508	Escherichia coli CFT073
10685	1	AAN80901.1	Hypothetical protein c2442	Escherichia coli CFT073
10728	1	AAN79168.1	Hypothetical protein c0693	Escherichia coli CFT073
10833	1	AAN80858.1	Hypothetical protein c2399	Escherichia coli CFT073
10834	1	AAN82799.1	Hypothetical protein c4363	Escherichia coli CFT073
10882	1	AAN80351.1	Hypothetical protein c1891	Escherichia coli CFT073
10884	1	AAN83310.1	Hypothetical protein c4882	Escherichia coli CFT073
10934	1	AAN79701.1	F1C minor fimbrial subunit protein G presursor	Escherichia coli CFT073
10936	1	AAN81044.1	Hypothetical protein c2588	Escherichia coli CFT073
11079	1	AAN83418.1	Hypothetical protein c4992	Escherichia coli CFT073
11120	1	AAN79337.1	Hypothetical protein c0864	Escherichia coli CFT073
11121	1	AAN80662.1	Hypothetical protein c2203	Escherichia coli CFT073
11123	1	AAN83050.1	Putative conserved protein	Escherichia coli CFT073
11168	1	AAN80601.1	Hypothetical protein c2142	Escherichia coli CFT073
11170	1	AAN83714.1	Hypothetical protein c5293	Escherichia coli CFT073
11235	1	AAN82867.1	Hypothetical protein c4431	Escherichia coli CFT073
11283	1	AAN81504.1	Hypothetical protein c3054	Escherichia coli CFT073
11352	1	AAN78839.1	Hypothetical protein c0358	Escherichia coli CFT073
11401	1	AAN78848.1	Hypothetical protein c0367	Escherichia coli CFT073
11402	1	AAN79442.1	Hypothetical protein yfdK	Escherichia coli CFT073
11503	1	AAN82027.1	Hypothetical protein c3579	Escherichia coli CFT073
11550	1	AAN81878.1	Hypothetical protein c3433	Escherichia coli CFT073
11606	1	AAN83764.1	Hypothetical protein c5343	Escherichia coli CFT073
11655	1	AAN82553.1	Hypothetical protein c4115	Escherichia coli CFT073
11703	1	AAN79734.1	Putative Transposase	Escherichia coli CFT073
11704	1	AAN80000.1	Hypothetical protein c1531	Escherichia coli CFT073
11705	1	AAN81966.1	Hypothetical protein c3518	Escherichia coli CFT073
11758	1	AAN79448.1	Hypothetical protein c0975	Escherichia coli CFT073
11808	1	AAN78866.1	Hypothetical protein c0385	Escherichia coli CFT073
11810	1	AAN80350.1	Hypothetical protein c1890	Escherichia coli CFT073
11811	1	AAN82248.1	Putative Transposase	Escherichia coli CFT073
11813	1	AAN82648.1	Putative minor fimbrial subunit precursor	Escherichia coli CFT073
11815	1	AAN83557.1	Hypothetical protein c5135	Escherichia coli CFT073
11921	1	AAN83613.1	Hypothetical protein c5191	Escherichia coli CFT073
12025	1	AAN79738.1	Hypothetical protein c1264	Escherichia coli CFT073
12026	1	AAN80064.1	Hypothetical protein c1596	Escherichia coli CFT073
12077	1	AAN79120.1	Hypothetical protein ybcI	Escherichia coli CFT073
12078	1	AAN79975.1	Unknown protein encoded by prophage	Escherichia coli CFT073
12081	1	AAN83798.1	Hypothetical protein c5376	Escherichia coli CFT073
12139	1	AAN79733.1	Hypothetical protein c1259	Escherichia coli CFT073
12141	1	AAN82551.1	Hypothetical protein c4113	Escherichia coli CFT073
12189	1	AAN79301.1	Hypothetical protein c0828	Escherichia coli CFT073
12191	1	AAN80050.1	Hypothetical protein c1581	Escherichia coli CFT073
12192	1	AAN81177.1	Hypothetical protein c2723	Escherichia coli CFT073
12293	1	AAN78787.1	Hypothetical protein c0299	Escherichia coli CFT073
12294	1	AAN79646.1	Conserved hypothetical protein	Escherichia coli CFT073
12356	1	AAN80015.1	Repressor protein	Escherichia coli CFT073
12466	1	AAN82516.1	Hypothetical protein c4078	Escherichia coli CFT073
12520	1	AAN82428.1	Hypothetical protein c3988	Escherichia coli CFT073
12577	1	AAN82274.1	Hypothetical protein c3829	Escherichia coli CFT073
12578	1	AAN83755.1	Hypothetical protein c5334	Escherichia coli CFT073
12630	1	AAN82010.1	Hypothetical protein c3562	Escherichia coli CFT073
12631	1	AAN82144.1	Putative glycerol-3-phosphate cytidyltransferase	Escherichia coli CFT073
12632	1	AAN82519.1	Hypothetical protein c4081	Escherichia coli CFT073
12683	1	AAN82956.1	Hypothetical protein c4522	Escherichia coli CFT073
12684	1	AAN83651.1	Hypothetical protein c5229	Escherichia coli CFT073
12792	1	AAN79300.1	Putative conserved protein	Escherichia coli CFT073
12793	1	AAN79808.1	Hypothetical protein c1337	Escherichia coli CFT073
12796	1	AAN80827.1	Hypothetical protein c2368	Escherichia coli CFT073
12850	1	AAN79571.1	Hypothetical protein c1103	Escherichia coli CFT073
12851	1	AAN79671.1	Hypothetical protein c1209	Escherichia coli CFT073
12852	1	AAN80714.1	Hypothetical protein c2255	Escherichia coli CFT073
12853	1	AAN81693.1	Hypothetical protein c3241	Escherichia coli CFT073
12856	1	AAN82717.1	Hypothetical protein c4281	Escherichia coli CFT073
12930	1	AAN79492.1	Hypothetical protein c1020	Escherichia coli CFT073
12936	1	AAN83806.1	Hypothetical protein c5384	Escherichia coli CFT073
12991	1	AAN81657.1	Hypothetical protein c3205	Escherichia coli CFT073
12996	1	AAN83690.1	Hypothetical protein yjfL	Escherichia coli CFT073
12997	1	AAN83871.1	Hypothetical protein c5451	Escherichia coli CFT073
13060	1	AAN81125.1	Hypothetical protein c2669	Escherichia coli CFT073
13061	1	AAN83509.1	Hypothetical protein c5083	Escherichia coli CFT073
13138	1	AAN83711.1	Hypothetical protein c5290	Escherichia coli CFT073
13178	1	AAN80016.1	Hypothetical protein c1547	Escherichia coli CFT073
13180	1	AAN80871.1	Hypothetical protein c2412	Escherichia coli CFT073
13181	1	AAN80958.1	Hypothetical protein c2502	Escherichia coli CFT073
13182	1	AAN81176.1	50S ribosomal protein L25	Escherichia coli CFT073
13184	1	AAN82497.1	Hypothetical protein c4059	Escherichia coli CFT073
13248	1	AAN78502.1	Hypothetical protein c0002	Escherichia coli CFT073
13248	1	AAN80884.1	Hypothetical protein c2425	Escherichia coli CFT073
13248	1	AAN81877.1	Transposase	Escherichia coli CFT073
13255	1	AAN80581.1	Hypothetical protein c2122	Escherichia coli CFT073
13257	1	AAN81553.1	Hypothetical protein c3104	Escherichia coli CFT073
13258	1	AAN83621.1	Hypothetical protein c5199	Escherichia coli CFT073
13302	1	AAN79790.1	Hypothetical protein c1317	Escherichia coli CFT073
13303	1	AAN79833.1	Hypothetical protein c1363	Escherichia coli CFT073
13304	1	AAN79941.1	Hypothetical protein c1472	Escherichia coli CFT073
13351	1	AAN79918.1	Hypothetical protein c1449	Escherichia coli CFT073
13351	1	AAN80042.1	Hypothetical protein c1573	Escherichia coli CFT073
13408	1	AAN78786.1	Hypothetical protein c0298	Escherichia coli CFT073
13410	1	AAN79992.1	Unknown protein encoded by bacteriophage	Escherichia coli CFT073
13413	1	AAN81967.1	Hypothetical protein c3519	Escherichia coli CFT073
13475	1	AAN79360.1	Hypothetical protein c0887	Escherichia coli CFT073
13476	1	AAN79735.1	Hypothetical protein c1261	Escherichia coli CFT073
13528	1	AAN79732.1	Hypothetical protein c1258	Escherichia coli CFT073
13529	1	AAN82369.1	Hypothetical protein c3928	Escherichia coli CFT073
13530	1	AAN82812.1	Hypothetical protein c4376	Escherichia coli CFT073
13532	1	AAN83438.1	Hypothetical protein c5012	Escherichia coli CFT073
13592	1	AAN79958.1	Hypothetical protein c1489	Escherichia coli CFT073
13593	1	AAN81380.1	Conserved hypothetical protein	Escherichia coli CFT073
13646	1	AAN78777.1	Hypothetical protein c0289	Escherichia coli CFT073
13648	1	AAN79983.1	Hypothetical protein c1514	Escherichia coli CFT073
13649	1	AAN81692.1	Hypothetical protein c3240	Escherichia coli CFT073
13709	1	AAN78558.1	Hypothetical protein c0062	Escherichia coli CFT073
13710	1	AAN79281.1	Hypothetical protein c0808	Escherichia coli CFT073
13824	1	AAN78755.1	Hypothetical protein c0265	Escherichia coli CFT073
13825	1	AAN78775.1	Hypothetical protein c0287	Escherichia coli CFT073
13888	1	AAN78743.1	Hypothetical protein c0253	Escherichia coli CFT073
13890	1	AAN79488.1	Hypothetical protein c1016	Escherichia coli CFT073
13892	1	AAN81466.1	Hypothetical protein c3016	Escherichia coli CFT073
13893	1	AAN82090.1	Hypothetical protein c3642	Escherichia coli CFT073
13894	1	AAN83796.1	Hypothetical protein c5374	Escherichia coli CFT073
13961	1	AAN79972.1	Hypothetical protein c1503	Escherichia coli CFT073
14100	1	AAN83703.1	Hypothetical protein c5282	Escherichia coli CFT073
14154	1	AAN82988.1	Hypothetical protein c4554	Escherichia coli CFT073
14236	1	AAN79997.1	Hypothetical protein c1528	Escherichia coli CFT073
14237	1	AAN80340.1	Putative conserved protein	Escherichia coli CFT073
14238	1	AAN81694.1	Hypothetical protein c3242	Escherichia coli CFT073
14239	1	AAN83119.1	Hypothetical protein c4688	Escherichia coli CFT073
14241	1	AAN83807.1	Hypothetical protein c5385	Escherichia coli CFT073
14301	1	AAN83337.1	Hypothetical protein c4909	Escherichia coli CFT073
14303	1	AAN83617.1	Hypothetical protein c5195	Escherichia coli CFT073
14423	1	AAN79902.1	Lysis protein S homolog from lambdoid prophage DLP12	Escherichia coli CFT073
14425	1	AAN82976.1	Hypothetical protein c4542	Escherichia coli CFT073
14483	1	AAN83647.1	Hypothetical protein c5225	Escherichia coli CFT073
14542	1	AAN78952.1	Hypothetical protein c0474	Escherichia coli CFT073
14624	1	AAN79950.1	Hypothetical protein c1481	Escherichia coli CFT073
14625	1	AAN80004.1	Putative conserved protein	Escherichia coli CFT073
14700	1	AAN79521.1	Hypothetical protein c1051	Escherichia coli CFT073
14701	1	AAN79677.1	Hypothetical protein c1217	Escherichia coli CFT073
14704	1	AAN81126.1	Putative conserved protein	Escherichia coli CFT073
14847	1	AAN79576.1	Hypothetical protein c1108	Escherichia coli CFT073
14849	1	AAN81822.1	Hypothetical protein ygdD	Escherichia coli CFT073
14932	1	AAN79297.1	Hypothetical protein c0824	Escherichia coli CFT073
15024	1	AAN78837.1	Hypothetical protein c0355	Escherichia coli CFT073
15106	1	AAN79685.1	MchB protein	Escherichia coli CFT073
15187	1	AAN78804.1	Hypothetical protein c0316	Escherichia coli CFT073
15188	1	AAN80061.1	Hypothetical protein c1593	Escherichia coli CFT073
15189	1	AAN81787.1	Hypothetical protein c3339	Escherichia coli CFT073
15190	1	AAN83618.1	Transposase insC for insertion element IS2A/D/F/H/I/K	Escherichia coli CFT073
15266	1	AAN79963.1	Hypothetical protein c1494	Escherichia coli CFT073
15268	1	AAN80689.1	Hypothetical protein c2230	Escherichia coli CFT073
15269	1	AAN83803.1	Hypothetical protein c5381	Escherichia coli CFT073
15346	1	AAN80893.1	Putative salicyl-AMP ligase	Escherichia coli CFT073
15347	1	AAN83802.1	Hypothetical protein c5380	Escherichia coli CFT073
15519	1	AAN80142.1	Conserved hypothetical protein	Escherichia coli CFT073
15615	1	AAN79996.1	Hypothetical protein c1527	Escherichia coli CFT073
15716	1	AAN80367.1	Hypothetical protein c1908	Escherichia coli CFT073
15808	1	AAN78847.1	Hypothetical protein c0366	Escherichia coli CFT073
15809	1	AAN79597.1	Hypothetical protein c1129	Escherichia coli CFT073
15810	1	AAN80894.1	Hypothetical protein c2435	Escherichia coli CFT073
15897	1	AAN78939.1	LacI protein	Escherichia coli CFT073
15898	1	AAN79766.1	Hypothetical protein c1293	Escherichia coli CFT073
15899	1	AAN79953.1	Unknown protein encoded by prophage	Escherichia coli CFT073
15900	1	AAN81628.1	GnsB protein	Escherichia coli CFT073
15901	1	AAN83593.1	Hypothetical protein c5171	Escherichia coli CFT073
15970	1	AAN78509.1	Hypothetical protein c0009	Escherichia coli CFT073
15971	1	AAN80830.1	Hypothetical protein c2371	Escherichia coli CFT073
15972	1	AAN82870.1	Hypothetical protein c4434	Escherichia coli CFT073
16052	1	AAN78686.1	Hypothetical protein c0192	Escherichia coli CFT073
16053	1	AAN81443.1	Hypothetical protein c2993	Escherichia coli CFT073
16138	1	AAN79640.1	Hypothetical protein c1172	Escherichia coli CFT073
16139	1	AAN80242.1	Hypothetical protein c1776	Escherichia coli CFT073
16212	1	AAN79606.1	Hypothetical protein c1138	Escherichia coli CFT073
16213	1	AAN80060.1	Hypothetical protein c1592	Escherichia coli CFT073
16303	1	AAN81101.1	Hypothetical protein c2645	Escherichia coli CFT073
16304	1	AAN81586.1	Hypothetical protein c3136	Escherichia coli CFT073
16305	1	AAN82966.1	Hypothetical protein c4532	Escherichia coli CFT073
16374	1	AAN78769.1	Hypothetical protein c0281	Escherichia coli CFT073
16375	1	AAN83592.1	Hypothetical protein c5170	Escherichia coli CFT073
16450	1	AAN80185.1	Hypothetical protein c1718	Escherichia coli CFT073
16606	1	AAN78816.1	Hypothetical protein c0328	Escherichia coli CFT073
16608	1	AAN79674.1	Cea protein	Escherichia coli CFT073
16609	1	AAN79960.1	Hypothetical protein c1491	Escherichia coli CFT073
16610	1	AAN80962.1	Hypothetical protein c2506	Escherichia coli CFT073
16611	1	AAN83481.1	Hypothetical protein c5055	Escherichia coli CFT073
16684	1	AAN78574.1	Hypothetical protein c0078	Escherichia coli CFT073
16687	1	AAN83591.1	Hypothetical protein c5169	Escherichia coli CFT073
16688	1	AAN83733.1	Putative conserved protein	Escherichia coli CFT073
16796	1	AAN79047.1	Hypothetical protein c0569	Escherichia coli CFT073
16798	1	AAN79681.1	Hypothetical protein c1221	Escherichia coli CFT073
16901	1	AAN79272.1	Hypothetical protein c0799	Escherichia coli CFT073
16902	1	AAN79957.1	Hypothetical protein c1488	Escherichia coli CFT073
16904	1	AAN81043.1	Hypothetical protein c2587	Escherichia coli CFT073
17101	1	AAN79684.1	Transposase insE for insertion sequence IS3A/B/C/D/E/fA/fB	Escherichia coli CFT073
17102	1	AAN79788.1	Hypothetical protein c1315	Escherichia coli CFT073
17103	1	AAN80296.1	Hypothetical protein c1833	Escherichia coli CFT073
17210	1	AAN78746.1	Hypothetical protein c0256	Escherichia coli CFT073
17313	1	AAN83595.1	Hypothetical protein c5173	Escherichia coli CFT073
17519	1	AAN80863.1	Hypothetical protein c2404	Escherichia coli CFT073
17521	1	AAN82020.1	Hypothetical protein c3572	Escherichia coli CFT073
17637	1	AAN79675.1	Entry exclusion protein 2	Escherichia coli CFT073
17736	1	AAN79325.1	Hypothetical protein c0852	Escherichia coli CFT073
17832	1	AAN79296.1	Putative conserved protein	Escherichia coli CFT073
17834	1	AAN81866.1	Hypothetical protein c3421	Escherichia coli CFT073
17836	1	AAN83013.1	Hypothetical protein c4579	Escherichia coli CFT073
17943	1	AAN79417.1	Hypothetical protein c0944	Escherichia coli CFT073
17945	1	AAN79900.1	Hypothetical protein c1431	Escherichia coli CFT073
17946	1	AAN80247.1	Hypothetical protein c1781	Escherichia coli CFT073
17948	1	AAN83459.1	Hypothetical protein c5033	Escherichia coli CFT073
18047	1	AAN78618.1	Hypothetical protein c0120	Escherichia coli CFT073
18048	1	AAN78657.1	Hypothetical protein c0163	Escherichia coli CFT073
18049	1	AAN78875.1	Hypothetical protein c0394	Escherichia coli CFT073
18051	1	AAN79327.1	Hypothetical protein c0854	Escherichia coli CFT073
18052	1	AAN80924.1	Hypothetical protein c2465	Escherichia coli CFT073
18054	1	AAN83051.1	Hypothetical protein c4618	Escherichia coli CFT073
18055	1	AAN83491.1	Hypothetical protein c5065	Escherichia coli CFT073
18149	1	AAN79706.1	Hypothetical protein c1249	Escherichia coli CFT073
18150	1	AAN82094.1	Hypothetical protein c3646	Escherichia coli CFT073
18151	1	AAN83331.1	Hypothetical protein c4903	Escherichia coli CFT073
18253	1	AAN79759.1	Hypothetical protein c1286	Escherichia coli CFT073
18254	1	AAN80578.1	Hypothetical protein c2119	Escherichia coli CFT073
18255	1	AAN81724.1	Hypothetical protein c3275	Escherichia coli CFT073
18256	1	AAN82788.1	Hypothetical protein c4352	Escherichia coli CFT073
18356	1	AAN78829.1	Hypothetical protein c0341	Escherichia coli CFT073
18359	1	AAN82978.1	Hypothetical protein c4544	Escherichia coli CFT073
18471	1	AAN78584.1	Hypothetical protein c0088	Escherichia coli CFT073
18472	1	AAN79542.1	Hypothetical protein c1074	Escherichia coli CFT073
18475	1	AAN81666.1	Hypothetical protein c3214	Escherichia coli CFT073
18476	1	AAN81719.1	Hypothetical protein c3270	Escherichia coli CFT073
18477	1	AAN82068.1	Hypothetical protein c3620	Escherichia coli CFT073
18580	1	AAN78678.1	Hypothetical protein c0184	Escherichia coli CFT073
18581	1	AAN78879.1	Hypothetical protein c0398	Escherichia coli CFT073
18582	1	AAN79971.1	Hypothetical protein c1502	Escherichia coli CFT073
18584	1	AAN81646.1	Hypothetical protein c3194	Escherichia coli CFT073
18585	1	AAN82276.1	Hypothetical protein c3831	Escherichia coli CFT073
18586	1	AAN83587.1	Hypothetical protein c5165	Escherichia coli CFT073
18587	1	AAN83634.1	Hypothetical protein c5212	Escherichia coli CFT073
18702	1	AAN79837.1	Hypothetical protein c1367	Escherichia coli CFT073
18704	1	AAN82109.1	Hypothetical protein c3661	Escherichia coli CFT073
18706	1	AAN82965.1	Hypothetical protein c4531	Escherichia coli CFT073
18805	1	AAN79672.1	Hypothetical protein c1210	Escherichia coli CFT073
18807	1	AAN80957.1	Hypothetical protein c2501	Escherichia coli CFT073
18808	1	AAN80975.1	Hypothetical protein c2521	Escherichia coli CFT073
18911	1	AAN82739.1	Putative conserved protein	Escherichia coli CFT073
19032	1	AAN81104.1	Hypothetical protein c2648	Escherichia coli CFT073
19033	1	AAN81702.1	Hypothetical protein c3251	Escherichia coli CFT073
19130	1	AAN78676.1	Hypothetical protein c0182	Escherichia coli CFT073
19132	1	AAN81645.1	Hypothetical protein c3193	Escherichia coli CFT073
19133	1	AAN81789.1	Hypothetical protein c3341	Escherichia coli CFT073
19134	1	AAN82858.1	Hypothetical protein c4422	Escherichia coli CFT073
19136	1	AAN83691.1	Hypothetical protein c5269	Escherichia coli CFT073
19137	1	AAN83692.1	Hypothetical protein c5270	Escherichia coli CFT073
19251	1	AAN78750.1	Hypothetical protein c0260	Escherichia coli CFT073
19254	1	AAN79635.1	Hypothetical protein c1167	Escherichia coli CFT073
19255	1	AAN79647.1	Hypothetical protein c1185	Escherichia coli CFT073
19256	1	AAN79938.1	Hypothetical protein c1469	Escherichia coli CFT073
19260	1	AAN80674.1	Hypothetical protein c2215	Escherichia coli CFT073
19261	1	AAN82079.1	Hypothetical protein c3631	Escherichia coli CFT073
19262	1	AAN82092.1	Hypothetical protein c3644	Escherichia coli CFT073
19263	1	AAN83854.1	Hypothetical protein c5434	Escherichia coli CFT073
19373	1	AAN78834.1	Hypothetical protein c0351	Escherichia coli CFT073
19374	1	AAN79422.1	Hypothetical protein c0949	Escherichia coli CFT073
19375	1	AAN79889.1	Hypothetical protein c1420	Escherichia coli CFT073
19377	1	AAN79973.1	Hypothetical protein c1504	Escherichia coli CFT073
19379	1	AAN82046.1	Hypothetical protein c3598	Escherichia coli CFT073
19381	1	AAN83176.1	Hypothetical protein c4743	Escherichia coli CFT073
19501	1	AAN81102.1	Hypothetical protein c2646	Escherichia coli CFT073
19502	1	AAN81630.1	Hypothetical protein c3178	Escherichia coli CFT073
19506	1	AAN82871.1	Hypothetical protein c4435	Escherichia coli CFT073
19507	1	AAN82994.1	Hypothetical protein c4560	Escherichia coli CFT073
19510	1	AAN83797.1	Hypothetical protein c5375	Escherichia coli CFT073
19621	1	AAN78808.1	Hypothetical protein c0320	Escherichia coli CFT073
19623	1	AAN78925.1	Hypothetical protein c0446	Escherichia coli CFT073
19626	1	AAN79676.1	Hypothetical protein c1216	Escherichia coli CFT073
19627	1	AAN79767.1	Hypothetical protein c1294	Escherichia coli CFT073
19632	1	AAN83153.1	Hypothetical protein c4720	Escherichia coli CFT073
19633	1	AAN83629.1	Hypothetical protein c5207	Escherichia coli CFT073
19783	1	AAN80639.1	Hypothetical protein c2180	Escherichia coli CFT073
19784	1	AAN80866.1	Hypothetical protein c2407	Escherichia coli CFT073
19786	1	AAN81849.1	Hypothetical protein c3404	Escherichia coli CFT073
19788	1	AAN82019.1	Hypothetical protein c3571	Escherichia coli CFT073
19789	1	AAN82314.1	Putative conserved protein	Escherichia coli CFT073
19791	1	AAN83616.1	Hypothetical protein c5194	Escherichia coli CFT073
19792	1	AAN83693.1	Hypothetical protein c5271	Escherichia coli CFT073
19793	1	AAN83875.1	Hypothetical protein c5455	Escherichia coli CFT073
19917	1	AAN79910.1	Hypothetical protein c1441	Escherichia coli CFT073
19918	1	AAN80114.1	Hypothetical protein c1649	Escherichia coli CFT073
19919	1	AAN80341.1	Hypothetical protein c1881	Escherichia coli CFT073
19920	1	AAN82029.1	Hypothetical protein c3581	Escherichia coli CFT073
19921	1	AAN82810.1	Hypothetical protein c4374	Escherichia coli CFT073
19922	1	AAN83203.1	Hypothetical protein c4770	Escherichia coli CFT073
20028	1	AAN78788.1	Hypothetical protein c0300	Escherichia coli CFT073
20029	1	AAN78975.1	Hypothetical protein c0497	Escherichia coli CFT073
20030	1	AAN79283.1	Hypothetical protein c0810	Escherichia coli CFT073
20031	1	AAN80440.1	Hypothetical protein c1980	Escherichia coli CFT073
20033	1	AAN80766.1	Hypothetical protein c2307	Escherichia coli CFT073
20034	1	AAN80777.1	Hypothetical protein c2318	Escherichia coli CFT073
20036	1	AAN81080.1	Hypothetical protein c2624	Escherichia coli CFT073
20040	1	AAN82993.1	Hypothetical protein c4559	Escherichia coli CFT073
20041	1	AAN83243.1	Hypothetical protein c4814	Escherichia coli CFT073
20042	1	AAN83399.1	Hypothetical protein c4973	Escherichia coli CFT073
20176	1	AAN78631.1	Hypothetical protein c0134	Escherichia coli CFT073
20178	1	AAN78889.1	Hypothetical protein c0408	Escherichia coli CFT073
20180	1	AAN79987.1	Hypothetical protein c1518	Escherichia coli CFT073
20181	1	AAN80228.1	Hypothetical protein c1762	Escherichia coli CFT073
20186	1	AAN82069.1	Hypothetical protein c3621	Escherichia coli CFT073
20189	1	AAN83018.1	Hypothetical protein c4584	Escherichia coli CFT073
20324	1	AAN78667.1	Hypothetical protein c0173	Escherichia coli CFT073
20327	1	AAN79955.1	Hypothetical protein c1486	Escherichia coli CFT073
20328	1	AAN79976.1	Hypothetical protein c1507	Escherichia coli CFT073
20329	1	AAN82280.1	Hypothetical protein c3835	Escherichia coli CFT073
20331	1	AAN83199.1	Hypothetical protein c4766	Escherichia coli CFT073
20332	1	AAN83242.1	Hypothetical protein c4813	Escherichia coli CFT073
20333	1	AAN83317.1	Hypothetical protein c4889	Escherichia coli CFT073
20334	1	AAN83469.1	Hypothetical protein c5043	Escherichia coli CFT073
20335	1	AAN83743.1	Hypothetical protein c5322	Escherichia coli CFT073
20478	1	AAN78514.1	Hypothetical protein c0014	Escherichia coli CFT073
20479	1	AAN78790.1	Hypothetical protein c0302	Escherichia coli CFT073
20480	1	AAN78805.1	Conserved hypothetical protein	Escherichia coli CFT073
20481	1	AAN78856.1	Hypothetical protein c0375	Escherichia coli CFT073
20483	1	AAN79508.1	Hypothetical protein c1036	Escherichia coli CFT073
20484	1	AAN79610.1	Hypothetical protein c1142	Escherichia coli CFT073
20485	1	AAN79951.1	Hypothetical protein c1482	Escherichia coli CFT073
20486	1	AAN80861.1	Hypothetical protein c2402	Escherichia coli CFT073
20487	1	AAN80960.1	Hypothetical protein c2504	Escherichia coli CFT073
20488	1	AAN80995.1	Hypothetical protein c2541	Escherichia coli CFT073
20489	1	AAN81068.1	Hypothetical protein c2612	Escherichia coli CFT073
20491	1	AAN81533.1	Hypothetical protein c3084	Escherichia coli CFT073
20493	1	AAN83296.1	Hypothetical protein c4868	Escherichia coli CFT073
20634	1	AAN78963.1	Hypothetical protein c0485	Escherichia coli CFT073
20636	1	AAN79523.1	Hypothetical protein c1053	Escherichia coli CFT073
20637	1	AAN79626.1	Hypothetical protein c1158	Escherichia coli CFT073
20638	1	AAN79777.1	Hypothetical protein c1304	Escherichia coli CFT073
20639	1	AAN79838.1	Hypothetical protein c1368	Escherichia coli CFT073
20640	1	AAN80890.1	Hypothetical protein c2431	Escherichia coli CFT073
20641	1	AAN82375.1	Hypothetical protein c3935	Escherichia coli CFT073
20642	1	AAN82977.1	Hypothetical protein c4543	Escherichia coli CFT073
20643	1	AAN83477.1	Hypothetical protein c5051	Escherichia coli CFT073
20792	1	AAN79342.1	Hypothetical protein c0869	Escherichia coli CFT073
20794	1	AAN79682.1	Hypothetical protein c1222	Escherichia coli CFT073
20795	1	AAN79888.1	Hypothetical protein c1419	Escherichia coli CFT073
20796	1	AAN80745.1	Hypothetical protein c2288	Escherichia coli CFT073
20797	1	AAN80921.1	Hypothetical protein c2462	Escherichia coli CFT073
20798	1	AAN81367.1	Hypothetical protein c2917	Escherichia coli CFT073
20799	1	AAN81442.1	Hypothetical protein c2992	Escherichia coli CFT073
20801	1	AAN82080.1	Hypothetical protein c3632	Escherichia coli CFT073
20803	1	AAN82679.1	Hypothetical protein c4243	Escherichia coli CFT073
20804	1	AAN82711.1	Hypothetical protein c4275	Escherichia coli CFT073
20805	1	AAN82718.1	Hypothetical protein c4282	Escherichia coli CFT073
20807	1	AAN83189.1	Hypothetical protein c4756	Escherichia coli CFT073
20952	1	AAN78526.1	Hypothetical protein c0026	Escherichia coli CFT073
20953	1	AAN79750.1	Hypothetical protein c1276	Escherichia coli CFT073
20954	1	AAN79828.1	Hypothetical protein c1357	Escherichia coli CFT073
20955	1	AAN80229.1	Hypothetical protein c1763	Escherichia coli CFT073
20956	1	AAN80277.1	Hypothetical protein c1813	Escherichia coli CFT073
20957	1	AAN80318.1	Hypothetical protein c1855	Escherichia coli CFT073
20958	1	AAN80530.1	Hypothetical protein c2070	Escherichia coli CFT073
20959	1	AAN80568.1	Hypothetical protein c2108	Escherichia coli CFT073
20960	1	AAN80679.1	Hypothetical protein c2220	Escherichia coli CFT073
20962	1	AAN81132.1	Hypothetical protein c2676	Escherichia coli CFT073
20963	1	AAN82308.1	Hypothetical protein c3865	Escherichia coli CFT073
20966	1	AAN82465.1	Hypothetical protein c4025	Escherichia coli CFT073
20969	1	AAN83820.1	Hypothetical protein c5398	Escherichia coli CFT073
21128	1	AAN78776.1	Hypothetical protein c0288	Escherichia coli CFT073
21130	1	AAN78849.1	Hypothetical protein c0368	Escherichia coli CFT073
21131	1	AAN78876.1	Hypothetical protein c0395	Escherichia coli CFT073
21132	1	AAN79954.1	Hypothetical protein c1485	Escherichia coli CFT073
21133	1	AAN80101.1	Hypothetical protein c1636	Escherichia coli CFT073
21134	1	AAN80118.1	Hypothetical protein c1653	Escherichia coli CFT073
21135	1	AAN80521.1	Hypothetical protein c2061	Escherichia coli CFT073
21137	1	AAN81721.1	Hypothetical protein c3272	Escherichia coli CFT073
21138	1	AAN81784.1	Hypothetical protein c3336	Escherichia coli CFT073
21139	1	AAN82343.1	Hypothetical protein c3902	Escherichia coli CFT073
21140	1	AAN82383.1	Hypothetical protein c3943	Escherichia coli CFT073
21143	1	AAN83185.1	Hypothetical protein c4752	Escherichia coli CFT073
21144	1	AAN83612.1	Hypothetical protein c5190	Escherichia coli CFT073
21145	1	AAN83622.1	Hypothetical protein c5200	Escherichia coli CFT073
21271	1	AAN78573.1	Hypothetical protein c0077	Escherichia coli CFT073
21272	1	AAN78632.1	Hypothetical protein c0136	Escherichia coli CFT073
21273	1	AAN78812.1	Hypothetical protein c0324	Escherichia coli CFT073
21274	1	AAN78840.1	Hypothetical protein c0359	Escherichia coli CFT073
21275	1	AAN79282.1	Hypothetical protein c0809	Escherichia coli CFT073
21276	1	AAN79657.1	Hypothetical protein c1195	Escherichia coli CFT073
21277	1	AAN79984.1	Hypothetical protein c1515	Escherichia coli CFT073
21282	1	AAN81020.1	Hypothetical protein c2565	Escherichia coli CFT073
21283	1	AAN81122.1	Hypothetical protein c2666	Escherichia coli CFT073
21284	1	AAN81268.1	Hypothetical protein c2814	Escherichia coli CFT073
21285	1	AAN82077.1	Hypothetical protein c3629	Escherichia coli CFT073
21286	1	AAN82837.1	Hypothetical protein c4401	Escherichia coli CFT073

## Sheet: IAI39
cluster	size	accession	annotation	genome_name
17	1	CAR20364.1	putative invasin/intimin protein	Escherichia coli IAI39
154	1	CAR17986.1	Host specificity protein J	Escherichia coli IAI39
167	1	CAR20991.1	Host specificity protein J	Escherichia coli IAI39
194	1	CAR18628.1	Outer membrane autotransporter domain protein (fragment)	Escherichia coli IAI39
326	1	CAR18095.1	Putative phage minor tail protein	Escherichia coli IAI39
408	1	CAR20483.1	hypothetical protein, putative carbohydrate binding domain	Escherichia coli IAI39
525	1	CAR18792.1	conserved hypothetical protein from phage origin	Escherichia coli IAI39
905	1	CAR18103.1	putative side tail fiber protein homolog from lambdoid prophage	Escherichia coli IAI39
1252	1	CAR18791.1	conserved hypothetical protein from phage origin	Escherichia coli IAI39
1327	1	CAR20914.1	Type I restriction enzyme EcoAI specificity protein (S protein) (S.EcoAI)	Escherichia coli IAI39
1738	1	CAR20532.1	putative side tail phage protein	Escherichia coli IAI39
2215	1	CAR18578.1	conserved hypothetical protein	Escherichia coli IAI39
2731	1	CAR18497.1	Transporter, major facilitator family	Escherichia coli IAI39
2962	1	CAR20852.1	betaine-carnitine-choline transporter family member	Escherichia coli IAI39
3153	1	CAR20944.1	hypothetical protein ECIAI39_4847	Escherichia coli IAI39
3392	1	CAR18579.1	Cystathionine gamma-synthase (CGS) (O-succinylhomoserine (thiol)-lyase)	Escherichia coli IAI39
3393	1	CAR20480.1	putative carbohydrate kinase	Escherichia coli IAI39
3421	1	CAR18496.1	Mandelate racemase/muconate lactonizing enzyme family protein	Escherichia coli IAI39
3712	1	CAR18146.1	putative major capsid protein of prophage	Escherichia coli IAI39
3812	1	CAR20777.1	hypothetical protein ECIAI39_4679	Escherichia coli IAI39
3911	1	CAR16653.1	conserved hypothetical protein	Escherichia coli IAI39
4022	1	CAR16453.1	taurine dioxygenase, 2-oxoglutarate-dependent	Escherichia coli IAI39
4496	1	CAR18152.1	conserved hypothetical protein	Escherichia coli IAI39
4892	1	CAR20873.1	conserved hypothetical protein, putative restriction system component	Escherichia coli IAI39
5139	1	CAR16829.1	Formimidoylglutamase (Formiminoglutamase) (Formiminoglutamate hydrolase)	Escherichia coli IAI39
5504	1	CAR18951.1	conserved hypothetical protein; Hypothetical bacteriophage protein	Escherichia coli IAI39
5858	1	CAR16644.1	hypothetical protein ECIAI39_0507	Escherichia coli IAI39
5928	1	CAR18958.1	Tail protein from Bacteriophage (fragment)	Escherichia coli IAI39
6357	1	CAR18610.1	conserved hypothetical protein; putative exported protein	Escherichia coli IAI39
6471	1	CAR20663.1	conserved hypothetical protein; putative EAL domain	Escherichia coli IAI39
6740	1	CAR20482.1	putative permease of a carbohydrate transport system	Escherichia coli IAI39
6830	1	CAR20517.1	putative Shikimate dehydrogenase	Escherichia coli IAI39
7019	1	CAR19835.1	hypothetical protein ECIAI39_3719	Escherichia coli IAI39
7305	1	CAR16878.1	phage integrase	Escherichia coli IAI39
8022	1	CAR18811.1	conserved hypothetical protein from phage origin	Escherichia coli IAI39
8101	1	CAR20531.1	putative phage tail fiber assembly protein	Escherichia coli IAI39
8141	1	CAR20997.1	hypothetical protein; putative membrane protein	Escherichia coli IAI39
8206	1	CAR18498.1	Transcriptional regulator, GntR family	Escherichia coli IAI39
8692	1	CAR18782.1	Putative phage anti-repressor protein	Escherichia coli IAI39
8732	1	CAR17628.1	hypothetical protein ECIAI39_1495	Escherichia coli IAI39
8778	1	CAR20484.1	hypothetical protein ECIAI39_4378	Escherichia coli IAI39
8948	1	CAR18783.1	Hypothetical protein ECIAI39_2660	Escherichia coli IAI39
9052	1	CAR20481.1	putative permease of transport system	Escherichia coli IAI39
9105	1	CAR18609.1	conserved hypothetical protein	Escherichia coli IAI39
9376	1	CAR16883.1	Endo-alpha-sialidase, phage head protein	Escherichia coli IAI39
9631	1	CAR17362.1	conserved hypothetical protein	Escherichia coli IAI39
9718	1	CAR17117.1	dTDP-viosamine N-acetyltransferase	Escherichia coli IAI39
9770	1	CAR18814.1	conserved hypothetical protein from phage origin. Similar to Eae-like protein of Phage phiV10	Escherichia coli IAI39
9870	1	CAR18607.1	SMC domain protein (fragment)	Escherichia coli IAI39
9917	1	CAR18813.1	conserved hypothetical protein from phage origin	Escherichia coli IAI39
10016	1	CAR17037.1	conserved hypothetical protein	Escherichia coli IAI39
10274	1	CAR17162.1	conserved hypothetical protein	Escherichia coli IAI39
10384	1	CAR18793.1	conserved hypothetical protein from phage origin	Escherichia coli IAI39
10385	1	CAR18928.1	conserved hypothetical protein	Escherichia coli IAI39
10514	1	CAR18608.1	SMC domain protein (fragment)	Escherichia coli IAI39
10556	1	CAR20593.1	conserved hypothetical protein YjcH	Escherichia coli IAI39
10989	1	CAR16516.1	conserved hypothetical protein	Escherichia coli IAI39
11293	1	CAR17156.1	conserved hypothetical protein	Escherichia coli IAI39
11558	1	CAR20917.1	conserved hypothetical protein	Escherichia coli IAI39
11610	1	CAR18794.1	conserved hypothetical proteinfrom phage origin	Escherichia coli IAI39
11660	1	CAR18071.1	Putative DNA-binding protein from phage origin	Escherichia coli IAI39
12092	1	CAR18810.1	conserved hypothetical protein from phage origin. Similar to putative protein ninX	Escherichia coli IAI39
12301	1	CAR20965.1	conserved hypothetical protein	Escherichia coli IAI39
12525	1	CAR17619.1	conserved hypothetical protein from phage origin (fragment)	Escherichia coli IAI39
12583	1	CAR17008.1	putative lambdoid prophage integrase	Escherichia coli IAI39
12638	1	CAR18020.1	conserved hypothetical protein	Escherichia coli IAI39
12639	1	CAR20973.1	hypothetical protein ECIAI39_4877	Escherichia coli IAI39
12690	1	CAR18394.1	conserved hypothetical protein	Escherichia coli IAI39
12804	1	CAR18127.1	conserved hypothetical protein	Escherichia coli IAI39
12805	1	CAR20301.1	hypothetical protein ECIAI39_4194	Escherichia coli IAI39
12863	1	CAR18784.1	hypothetical protein from phage origin	Escherichia coli IAI39
12947	1	CAR17159.1	conserved hypothetical protein	Escherichia coli IAI39
13192	1	CAR18781.1	conserved hypothetical protein from phage origin	Escherichia coli IAI39
13423	1	CAR19513.1	conserved hypothetical protein	Escherichia coli IAI39
13537	1	CAR20924.1	putative tripartite ATP-independent periplasmic transporter (dctQ-like)	Escherichia coli IAI39
13835	1	CAR18806.1	conserved hypothetical protein	Escherichia coli IAI39
14038	1	CAR18143.1	putative head-tail adaptor	Escherichia coli IAI39
14102	1	CAR17161.1	conserved hypothetical protein	Escherichia coli IAI39
14165	1	CAR20092.1	conserved hypothetical protein	Escherichia coli IAI39
14246	1	CAR18965.1	conserved hypothetical protein	Escherichia coli IAI39
14489	1	CAR20880.1	conserved hypothetical protein	Escherichia coli IAI39
15038	1	CAR18142.1	conserved hypothetical protein from phage origin. Putative DNA packaging protein	Escherichia coli IAI39
15111	1	CAR18126.1	hypothetical protein ECIAI39_1996	Escherichia coli IAI39
15193	1	CAR17792.1	conserved hypothetical protein	Escherichia coli IAI39
15530	1	CAR16314.1	hypothetical protein ECIAI39_0174	Escherichia coli IAI39
15533	1	CAR20367.1	conserved hypothetical protein	Escherichia coli IAI39
15982	1	CAR20666.1	hypothetical protein ECIAI39_4566	Escherichia coli IAI39
16067	1	CAR20114.1	conserved hypothetical protein	Escherichia coli IAI39
16219	1	CAR18110.1	conserved hypothetical protein	Escherichia coli IAI39
16385	1	CAR16404.1	hypothetical protein; putative exported protein	Escherichia coli IAI39
16386	1	CAR20668.1	conserved hypothetical protein	Escherichia coli IAI39
16695	1	CAR16492.1	conserved hypothetical protein	Escherichia coli IAI39
16697	1	CAR16830.1	hypothetical protein ECIAI39_0693	Escherichia coli IAI39
16909	1	CAR20300.1	putative Prophage integrase (fragment)	Escherichia coli IAI39
17117	1	CAR17158.1	hypothetical protein ECIAI39_1021	Escherichia coli IAI39
17436	1	CAR19100.1	hypothetical protein ECIAI39_2981	Escherichia coli IAI39
17437	1	CAR20883.1	conserved hypothetical protein	Escherichia coli IAI39
17956	1	CAR18673.1	hypothetical protein ECIAI39_2549	Escherichia coli IAI39
18161	1	CAR17071.1	conserved hypothetical protein	Escherichia coli IAI39
18372	1	CAR19421.1	hypothetical protein ECIAI39_3302	Escherichia coli IAI39
18487	1	CAR20338.1	hypothetical protein ECIAI39_4231	Escherichia coli IAI39
18822	1	CAR18877.1	conserved hypothetical protein	Escherichia coli IAI39
18932	1	CAR16546.1	hypothetical protein ECIAI39_0407	Escherichia coli IAI39
18933	1	CAR20683.1	conserved hypothetical protein, Putative DNA-binding protein	Escherichia coli IAI39
18934	1	CAR20896.1	hypothetical protein ECIAI39_4799	Escherichia coli IAI39
19039	1	CAR20685.1	hypothetical protein ECIAI39_4585	Escherichia coli IAI39
19145	1	CAR18234.1	hypothetical protein ECIAI39_2107	Escherichia coli IAI39
19270	1	CAR18479.1	conserved hypothetical protein	Escherichia coli IAI39
19271	1	CAR20311.1	hypothetical protein ECIAI39_4204	Escherichia coli IAI39
19389	1	CAR18949.1	hypothetical protein ECIAI39_2827	Escherichia coli IAI39
19390	1	CAR19169.1	hypothetical protein ECIAI39_3050	Escherichia coli IAI39
19642	1	CAR16884.1	hypothetical protein ECIAI39_0747	Escherichia coli IAI39
19643	1	CAR20296.1	hypothetical protein ECIAI39_4189	Escherichia coli IAI39
19803	1	CAR17331.1	conserved hypothetical protein	Escherichia coli IAI39
19927	1	CAR20428.1	hypothetical protein ECIAI39_4322	Escherichia coli IAI39
19928	1	CAR20503.1	hypothetical protein ECIAI39_4397	Escherichia coli IAI39
20199	1	CAR18501.1	hypothetical protein ECIAI39_2375	Escherichia coli IAI39
20649	1	CAR18093.1	conserved hypothetical protein	Escherichia coli IAI39
21150	1	CAR17623.1	conserved hypothetical protein	Escherichia coli IAI39
21668	1	CAR17157.1	hypothetical protein ECIAI39_1020	Escherichia coli IAI39
22093	1	CAR20998.1	putative DNA damage-inducible protein of the DinI-like family from putative prophage (fragment)	Escherichia coli IAI39
22211	1	CAR17377.1	conserved hypothetical protein	Escherichia coli IAI39
22278	1	CAR17902.1	conserved hypothetical protein	Escherichia coli IAI39
22278	1	CAR19297.1	conserved hypothetical protein	Escherichia coli IAI39
22322	1	CAR17123.1	hypothetical protein ECIAI39_0986	Escherichia coli IAI39
22323	1	CAR17188.1	hypothetical protein ECIAI39_1051	Escherichia coli IAI39
22324	1	CAR17875.1	conserved hypothetical protein	Escherichia coli IAI39
22349	1	CAR20332.1	conserved hypothetical protein	Escherichia coli IAI39
22357	1	CAR16920.1	hypothetical protein ECIAI39_0783	Escherichia coli IAI39
22371	1	CAR17166.1	conserved hypothetical protein	Escherichia coli IAI39
22379	1	CAR16501.1	hypothetical protein ECIAI39_0361	Escherichia coli IAI39
22385	1	CAR17848.1	hypothetical protein ECIAI39_1717	Escherichia coli IAI39
22386	1	CAR18397.1	hypothetical protein ECIAI39_2271	Escherichia coli IAI39
22400	1	CAR19088.1	hypothetical protein ECIAI39_2969	Escherichia coli IAI39
22409	1	CAR20842.1	hypothetical protein ECIAI39_4745	Escherichia coli IAI39

[truncated: 6 more sheets: UMN026, KTE33, ED1a, SE 15, SE11, MG1655]
