# Supplementary material for: Route of infection alters virulence of neonatal septicemia Escherichia coli clinical isolates
Source: PLoS One. 2017 Dec 13;12(12):e0189032. doi: 10.1371/journal.pone.0189032 (PMC5728477; doi:10.1371/journal.pone.0189032)
Supplement: S6 Table — (XLS) [file pone.0189032.s006.xls]

## Sheet: SCB34
cluster	size	accession	annotation	genome_name
187	1	KDN08580.1	putative large exoprotein involved in heme utilization or adhesion of ShlA/HecA/FhaA family	SCB34
191	1	KDN06332.1	Phage tail length tape-measure protein 1	SCB34
494	1	KDN05006.1	putative kinase	SCB34
673	1	KDN06973.1	Phage DNA transfer protein	SCB34
692	1	KDN08633.1	hypothetical protein DH22_0640	SCB34
695	1	KDN08615.1	Phage tail fiber	SCB34
750	1	KDN05809.1	Phage tail fiber protein	SCB34
889	1	KDN05111.1	Phage protein	SCB34
908	1	KDN08262.1	hypothetical protein DH22_1016	SCB34
982	1	KDN06623.1	putative membrane protein	SCB34
1032	1	KDN06860.1	Multidrug transporter MdtC	SCB34
1050	1	KDN06320.1	Phage terminase large subunit	SCB34
1295	1	KDN08257.1	hypothetical protein DH22_1011	SCB34
1301	1	KDN04615.1	Type I restriction-modification system, DNA-methyltransferase subunit M	SCB34
1526	1	KDN04844.1	Altronate hydrolase	SCB34
1565	1	KDN08810.1	Phage tail sheath monomer	SCB34
1757	1	KDN08898.1	hypothetical protein DH22_0494	SCB34
1845	1	KDN08848.1	Replicative DNA helicase	SCB34
2252	1	KDN04616.1	Type I restriction-modification system, specificity subunit S	SCB34
2264	1	KDN06277.1	YjbH outer membrane lipoprotein	SCB34
2359	1	KDN06341.1	Phage tail fiber protein	SCB34
2384	1	KDN06972.1	Phage DNA transfer protein	SCB34
2397	1	KDN04864.1	Protein YjgL, putative CCAAT-box DNA binding protein subunit B	SCB34
2398	1	KDN05844.1	Phage tail fiber protein	SCB34
2398	1	KDN06801.1	Phage tail fiber protein	SCB34
2463	1	KDN06899.1	Membrane protein involved in the export of O-antigen, teichoic acid lipoteichoic acid	SCB34
2477	1	KDN06690.1	Xanthine permease	SCB34
2494	1	KDN06965.1	Phage capsid protein	SCB34
2541	1	KDN04842.1	Permease of the major facilitator superfamily	SCB34
2632	1	KDN06322.1	Phage portal protein	SCB34
2690	1	KDN06324.1	Phage major capsid protein	SCB34
2691	1	KDN06902.1	hypothetical protein DH22_2414	SCB34
2708	1	KDN08258.1	hypothetical protein DH22_1012	SCB34
2804	1	KDN04818.1	Mu-like prophage FluMu protein gp29	SCB34
2831	1	KDN07204.1	Mobile element protein	SCB34
2860	1	KDN08811.1	hypothetical protein DH22_0407	SCB34
2892	1	KDN06924.1	Mobile element protein	SCB34
2893	1	KDN09185.1	Choline-sulfatase	SCB34
3009	1	KDN08133.1	hypothetical protein DH22_1127	SCB34
3059	1	KDN06901.1	Glycosyltransferase	SCB34
3104	1	KDN04444.1	Type IV fimbrial assembly, ATPase PilB	SCB34
3131	1	KDN06861.1	Multidrug transporter MdtC	SCB34
3250	1	KDN07037.1	transposase	SCB34
3275	1	KDN08264.1	VgrG protein	SCB34
3315	1	KDN06904.1	putative glucose transferase	SCB34
3506	1	KDN05381.1	Glucuronide transport facilitator UidC	SCB34
3525	1	KDN04336.1	Mobile element protein	SCB34
3551	1	KDN06824.1	Molybdate metabolism regulator	SCB34
3635	1	KDN08857.1	Integrase	SCB34
3677	1	KDN08134.1	DNA-cytosine methyltransferase	SCB34
3769	1	KDN06069.1	putative membrane protein	SCB34
3770	1	KDN08568.1	D-serine permease DsdX	SCB34
3853	1	KDN04843.1	4-hydroxythreonine-4-phosphate dehydrogenase	SCB34
4178	1	KDN07166.1	Phage tail fiber protein	SCB34
4208	1	KDN06900.1	Glycosyltransferase	SCB34
4538	1	KDN05122.1	Phage protein	SCB34
4647	1	KDN05383.1	Glucuronide transporter UidB	SCB34
4670	1	KDN06802.1	phage tail assembly-like protein	SCB34
4786	1	KDN04840.1	putative integral membrane protein	SCB34
4872	1	KDN05113.1	Beta-lactamase	SCB34
4978	1	KDN06799.1	Aminoglycoside N(3')-acetyltransferase III (ACC(3)-III) (Aminocyclitol 3-N-acetyltransferase type III) (Gentamicin-(3)-N-acetyl-transferase)	SCB34
5004	1	KDN05005.1	hypothetical protein DH22_4337	SCB34
5047	1	KDN08143.1	putative antirepressor	SCB34
5063	1	KDN06797.1	Mobile element protein	SCB34
5094	1	KDN06823.1	DNA adenine methyltransferase, phage-associated	SCB34
5095	1	KDN07021.1	hypothetical protein DH22_2307	SCB34
5112	1	KDN08528.1	Transcriptional regulator, TetR family	SCB34
5137	1	KDN08842.1	putative antirepressor protein	SCB34
5161	1	KDN05878.1	Serine transporter	SCB34
5162	1	KDN07124.1	Periplasmic hemin-binding protein	SCB34
5258	1	KDN04845.1	hypothetical protein DH22_4346	SCB34
5259	1	KDN08263.1	hypothetical protein DH22_1017	SCB34
5283	1	KDN05877.1	hypothetical protein DH22_3460	SCB34
5446	1	KDN06928.1	Phage EaA protein	SCB34
5499	1	KDN05803.1	Manganese ABC transporter, periplasmic-binding protein SitA	SCB34
5500	1	KDN06905.1	glycosyl transferase, family 2	SCB34
5557	1	KDN07163.1	Phage tail fiber protein	SCB34
5599	1	KDN06556.1	hypothetical protein DH22_2890	SCB34
5656	1	KDN08806.1	hypothetical protein DH22_0402	SCB34
5706	1	KDN05007.1	VgrG protein	SCB34
5721	1	KDN04846.1	Transcriptional regulator, IclR family	SCB34
5815	1	KDN07888.1	hypothetical protein DH22_1422	SCB34
5816	1	KDN08849.1	hypothetical protein DH22_0445	SCB34
6078	1	KDN05115.1	ABC-type antimicrobial peptide transport system, ATPase component	SCB34
6194	1	KDN07174.1	putative bacteriophage protein	SCB34
6257	1	KDN06126.1	hypothetical protein DH22_3073	SCB34
6323	1	KDN06329.1	Phage tail fiber	SCB34
6402	1	KDN07141.1	Glutamate decarboxylase	SCB34
6428	1	KDN09228.1	Beta-glucoside bgl operon antiterminator, BglG family	SCB34
6458	1	KDN06620.1	Mobile element protein	SCB34
6459	1	KDN06848.1	PTS system, galactitol-specific IIC component	SCB34
6512	1	KDN08206.1	hypothetical protein DH22_1097	SCB34
6542	1	KDN06935.1	Phage DNA binding ATPase	SCB34
6641	1	KDN07442.1	putative lipoprotein	SCB34
6641	1	KDN07443.1	putative lipoprotein	SCB34
6666	1	KDN06849.1	PTS system, galactitol-specific IIC component	SCB34
6690	1	KDN08144.1	hypothetical protein DH22_1138	SCB34
6945	1	KDN06278.1	YjbH outer membrane lipoprotein	SCB34
6946	1	KDN08841.1	hypothetical protein DH22_0437	SCB34
7182	1	KDN06818.1	Phage tail fiber protein	SCB34
7213	1	KDN06037.1	General secretion pathway protein L	SCB34
7214	1	KDN07192.1	Iron(III) dicitrate transport ATP-binding protein FecE	SCB34
7338	1	KDN06323.1	Phage head maturation protease	SCB34
7376	1	KDN06931.1	Phage EaA protein	SCB34
7397	1	KDN06038.1	General secretion pathway protein L	SCB34
7432	1	KDN04850.1	Mobile element protein	SCB34
7459	1	KDN06934.1	hypothetical protein DH22_2446	SCB34
7523	1	KDN04087.1	Biotin synthesis protein BioH	SCB34
7524	1	KDN06116.1	hypothetical protein DH22_3063	SCB34
7525	1	KDN08151.1	hypothetical protein DH22_1145	SCB34
7563	1	KDN04636.1	Uncharacterized protein YjiC	SCB34
7802	1	KDN05299.1	putative antirepressor protein	SCB34
7964	1	KDN04833.1	Phage terminase, small subunit	SCB34
8005	1	KDN06898.1	dTDP-4-dehydrorhamnose 3,5-epimerase	SCB34
8046	1	KDN05011.1	Mobile element protein	SCB34
8047	1	KDN06317.1	hypothetical protein DH22_2996	SCB34
8079	1	KDN08221.1	Phage protein	SCB34
8104	1	KDN07164.1	Phage tail fiber	SCB34
8173	1	KDN04597.1	Transcriptional activator protein bglJ	SCB34
8175	1	KDN07165.1	Phage tail fiber	SCB34
8176	1	KDN08584.1	hypothetical protein DH22_0676	SCB34
8213	1	KDN04802.1	putative sugar kinase, PfkB family protein	SCB34
8214	1	KDN07024.1	hypothetical protein DH22_2310	SCB34
8238	1	KDN07008.1	hypothetical protein DH22_2294	SCB34
8471	1	KDN06977.1	putative antirepressor protein	SCB34
8510	1	KDN07022.1	hypothetical protein DH22_2308	SCB34
8543	1	KDN08286.1	YehQ protein	SCB34
8581	1	KDN05722.1	Mobile element protein	SCB34
8618	1	KDN08838.1	Zn peptidase	SCB34
8619	1	KDN09177.1	hypothetical protein DH22_0179	SCB34
8652	1	KDN07610.1	SeqA protein, negative modulator of initiation of replication	SCB34
8730	1	KDN06104.1	Mobile element protein	SCB34
8731	1	KDN07430.1	putative cytoplasmic protein	SCB34
8843	1	KDN05384.1	Glucuronide transporter UidB	SCB34
8845	1	KDN08583.1	HecB-like protein	SCB34
8895	1	KDN06315.1	Phage outer membrane lytic protein Rz	SCB34
8896	1	KDN08531.1	Phage endopeptidase	SCB34
8956	1	KDN05010.1	Mobile element protein	SCB34
8992	1	KDN04658.1	Serine transporter	SCB34
8993	1	KDN06348.1	Phage minor tail protein	SCB34
9068	1	KDN08605.1	Mobile element protein	SCB34
9147	1	KDN04801.1	hypothetical protein DH22_4674	SCB34
9148	1	KDN06327.1	hypothetical protein DH22_3006	SCB34
9228	1	KDN08227.1	Phage EaA protein	SCB34
9420	1	KDN08600.1	RTX toxin activating lysine-acyltransferase	SCB34
9473	1	KDN06974.1	hypothetical protein DH22_2486	SCB34
9474	1	KDN08614.1	putative antirepressor protein	SCB34
9508	1	KDN08805.1	hypothetical protein DH22_0401	SCB34
9509	1	KDN08819.1	Phage DNA-packaging protein	SCB34
9591	1	KDN04004.1	hypothetical protein DH22_5347	SCB34
9592	1	KDN06815.1	Phage tail fiber protein	SCB34
9631	1	KDN07014.1	hypothetical protein DH22_2300	SCB34
9632	1	KDN08155.1	Phage EaA protein	SCB34
9634	1	KDN08847.1	hypothetical protein DH22_0443	SCB34
9758	1	KDN05116.1	hypothetical protein DH22_4220	SCB34
9807	1	KDN05394.1	Cnu protein	SCB34
9963	1	KDN04102.1	putative membrane protein	SCB34
10010	1	KDN04407.1	Fimbrial protein YadM	SCB34
10050	1	KDN08553.1	hypothetical protein DH22_0706	SCB34
10051	1	KDN08831.1	putative exported phage-related protein	SCB34
10157	1	KDN04168.1	protein, clustered with ribosomal protein L32p	SCB34
10158	1	KDN06932.1	hypothetical protein DH22_2444	SCB34
10159	1	KDN08359.1	putative ATP-binding component of a transport system	SCB34
10222	1	KDN06330.1	Phage tail assembly chaperone	SCB34
10268	1	KDN06569.1	Phage protein	SCB34
10347	1	KDN09186.1	Choline-sulfatase	SCB34
10397	1	KDN04650.1	type 1 fimbriae regulatory protein FimB	SCB34
10476	1	KDN07349.1	Ribonucleotide reductase transcriptional regulator NrdR	SCB34
10517	1	KDN05739.1	hypothetical protein DH22_3596	SCB34
10518	1	KDN06318.1	Holin	SCB34
10519	1	KDN07010.1	hypothetical protein DH22_2296	SCB34
10520	1	KDN08598.1	Sulfite oxidase	SCB34
10569	1	KDN05012.1	Mobile element protein	SCB34
10570	1	KDN08067.1	Inner membrane protein YfeZ	SCB34
10617	1	KDN06328.1	hypothetical protein DH22_3007	SCB34
10660	1	KDN05041.1	Leader peptidase (Prepilin peptidase)	SCB34
10661	1	KDN05042.1	Leader peptidase HopD	SCB34
10662	1	KDN06333.1	Phage minor tail protein	SCB34
10663	1	KDN07007.1	C protein	SCB34
10711	1	KDN06326.1	Phage head-tail adapter	SCB34
10712	1	KDN08632.1	hypothetical protein DH22_0659	SCB34
10754	1	KDN04097.1	Transcriptional regulatory protein RtcR	SCB34
10801	1	KDN06083.1	Mobile element protein	SCB34
10856	1	KDN08147.1	hypothetical protein DH22_1141	SCB34
10942	1	KDN08597.1	Sulfite oxidase	SCB34
10978	1	KDN06319.1	Phage terminase small subunit	SCB34
11021	1	KDN05123.1	hypothetical protein DH22_4227	SCB34
11022	1	KDN05591.1	putative membrane protein	SCB34
11023	1	KDN06325.1	Sb8	SCB34
11024	1	KDN08152.1	hypothetical protein DH22_1146	SCB34
11069	1	KDN08572.1	hypothetical protein DH22_0664	SCB34
11124	1	KDN04567.1	Inosine/xanthosine triphosphatase	SCB34
11125	1	KDN05785.1	Pertactin precursor	SCB34
11126	1	KDN08845.1	hypothetical protein DH22_0441	SCB34
11183	1	KDN04337.1	Phage tail fiber protein	SCB34
11185	1	KDN07167.1	Phage protein	SCB34
11227	1	KDN05119.1	hypothetical protein DH22_4223	SCB34
11228	1	KDN08826.1	hypothetical protein DH22_0422	SCB34
11331	1	KDN06495.1	putative cytoplasmic protein	SCB34
11507	1	KDN06331.1	Phage tail assembly chaperone	SCB34
11508	1	KDN06340.1	hypothetical protein DH22_3019	SCB34
11560	1	KDN04895.1	UPF0131 protein YtfP	SCB34
11609	1	KDN08593.1	Mobile element protein	SCB34
11610	1	KDN09052.1	Mobile element protein	SCB34
11662	1	KDN06944.1	cII	SCB34
11663	1	KDN07108.1	Universal stress protein B	SCB34
11664	1	KDN07189.1	Mobile element protein	SCB34
11665	1	KDN08277.1	hypothetical protein DH22_1003	SCB34
11810	1	KDN04848.1	Mobile element protein	SCB34
11811	1	KDN06597.1	Phage minor tail protein	SCB34
11813	1	KDN08839.1	hypothetical protein DH22_0435	SCB34
11898	1	KDN04863.1	Protein YjgL, putative CCAAT-box DNA binding protein subunit B	SCB34
11899	1	KDN08830.1	hypothetical protein DH22_0426	SCB34
11900	1	KDN09163.1	hypothetical protein DH22_0165	SCB34
11959	1	KDN05003.1	major pilin subunit PapA	SCB34
11959	1	KDN06380.1	major pilin subunit PapA	SCB34
12014	1	KDN06316.1	hypothetical protein DH22_2995	SCB34
12069	1	KDN05732.1	hypothetical protein DH22_3589	SCB34
12071	1	KDN06798.1	transposase	SCB34
12133	1	KDN08827.1	hypothetical protein DH22_0423	SCB34
12193	1	KDN07190.1	hypothetical protein DH22_2110	SCB34
12231	1	KDN06992.1	Phage DNA invertase	SCB34
12294	1	KDN06115.1	hypothetical protein DH22_3062	SCB34
12458	1	KDN06527.1	hypothetical protein DH22_2861	SCB34
12506	1	KDN06511.1	hypothetical protein DH22_2845	SCB34
12568	1	KDN08523.1	hypothetical protein DH22_0985	SCB34
12569	1	KDN08607.1	Mobile element protein	SCB34
12570	1	KDN08846.1	hypothetical protein DH22_0442	SCB34
12644	1	KDN04829.1	hypothetical protein DH22_4529	SCB34
12645	1	KDN06307.1	hypothetical protein DH22_2986	SCB34
12645	1	KDN08758.1	hypothetical protein DH22_0354	SCB34
12647	1	KDN08837.1	hypothetical protein DH22_0433	SCB34
12766	1	KDN09009.1	hypothetical protein DH22_0011	SCB34
12838	1	KDN08844.1	hypothetical protein DH22_0440	SCB34
12839	1	KDN08850.1	Adenylosuccinate synthase	SCB34
12987	1	KDN09244.1	ATP synthase protein I	SCB34
13057	1	KDN05117.1	hypothetical protein DH22_4221	SCB34
13058	1	KDN05382.1	Glucuronide transport facilitator UidC	SCB34
13059	1	KDN05650.1	hypothetical protein DH22_3507	SCB34
13121	1	KDN06349.1	hypothetical protein DH22_2953	SCB34
13122	1	KDN08402.1	hypothetical protein DH22_0864	SCB34
13180	1	KDN04335.1	DNA-binding protein rdgB	SCB34
13180	1	KDN08285.1	DNA-binding protein rdgB	SCB34
13181	1	KDN05196.1	Transcriptional activator feaR	SCB34
13182	1	KDN05592.1	putative membrane protein	SCB34
13183	1	KDN06193.1	hypothetical protein DH22_3140	SCB34
13184	1	KDN06565.1	hypothetical protein DH22_2899	SCB34
13249	1	KDN06558.1	hypothetical protein DH22_2892	SCB34
13250	1	KDN06980.1	hypothetical protein DH22_2324	SCB34
13251	1	KDN08148.1	hypothetical protein DH22_1142	SCB34
13325	1	KDN06800.1	transposase	SCB34
13326	1	KDN08906.1	hypothetical protein DH22_0502	SCB34
13327	1	KDN08934.1	Phage protein	SCB34
13402	1	KDN06755.1	S-adenosylmethionine synthetase	SCB34
13463	1	KDN06743.1	hypothetical protein DH22_2653	SCB34
13464	1	KDN07145.1	hypothetical protein DH22_2155	SCB34
13465	1	KDN07719.1	Uncharacterized protein DH22_1985	SCB34
13466	1	KDN08926.1	hypothetical protein DH22_0341	SCB34
13524	1	KDN04994.1	putative regulator PapX protein	SCB34
13525	1	KDN05112.1	Mobile element protein	SCB34
13525	1	KDN05114.1	Mobile element protein	SCB34
13525	1	KDN08156.1	Mobile element protein	SCB34
13526	1	KDN06788.1	hypothetical protein DH22_2529	SCB34
13527	1	KDN07797.1	hypothetical protein DH22_2063	SCB34
13528	1	KDN08142.1	hypothetical protein DH22_1136	SCB34
13589	1	KDN05195.1	Phenylacetic acid degradation protein PaaY	SCB34
13590	1	KDN06377.1	hypothetical protein DH22_2981	SCB34
13591	1	KDN06925.1	hypothetical protein DH22_2437	SCB34
13592	1	KDN06930.1	hypothetical protein DH22_2442	SCB34
13593	1	KDN07009.1	hypothetical protein DH22_2295	SCB34
13595	1	KDN08852.1	hypothetical protein DH22_0448	SCB34
13658	1	KDN06936.1	Orf-66	SCB34
13730	1	KDN07181.1	hypothetical protein DH22_2131	SCB34
13731	1	KDN07201.1	Mobile element protein	SCB34
13732	1	KDN07954.1	4Fe-4S ferredoxin, iron-sulfur binding	SCB34
13812	1	KDN05634.1	Mobile element protein	SCB34
13812	1	KDN08915.1	Mobile element protein	SCB34
13813	1	KDN05876.1	hypothetical protein DH22_3493	SCB34
13816	1	KDN08150.1	hypothetical protein DH22_1144	SCB34
13876	1	KDN05318.1	HipA protein	SCB34
13877	1	KDN06570.1	hypothetical protein DH22_2904	SCB34
13926	1	KDN06903.1	O-acetyltransferase	SCB34
13927	1	KDN09013.1	hypothetical protein DH22_0015	SCB34
13994	1	KDN05638.1	hypothetical protein DH22_3705	SCB34
13994	1	KDN08158.1	hypothetical protein DH22_1049	SCB34
13995	1	KDN08267.1	hypothetical protein DH22_0993	SCB34
13996	1	KDN08566.1	hypothetical protein DH22_0719	SCB34
14059	1	KDN06819.1	Attachment invasion locus protein precursor	SCB34
14060	1	KDN07035.1	hypothetical protein DH22_2321	SCB34
14119	1	KDN05013.1	L-lactate permease	SCB34
14121	1	KDN06306.1	Phage EaA protein	SCB34
14121	1	KDN08757.1	Phage EaA protein	SCB34
14122	1	KDN06626.1	hypothetical protein DH22_2536	SCB34
14201	1	KDN04570.1	hypothetical protein DH22_4927	SCB34
14202	1	KDN05137.1	hypothetical protein DH22_4053	SCB34
14203	1	KDN05971.1	hypothetical protein DH22_3348	SCB34
14204	1	KDN06144.1	hypothetical protein DH22_3091	SCB34
14205	1	KDN06975.1	regulatory protein	SCB34
14260	1	KDN04413.1	Transposase	SCB34
14263	1	KDN06077.1	hypothetical protein DH22_3454	SCB34
14264	1	KDN06321.1	hypothetical protein DH22_3000	SCB34
14265	1	KDN06747.1	hypothetical protein DH22_2657	SCB34
14266	1	KDN08567.1	hypothetical protein DH22_0720	SCB34
14322	1	KDN05004.1	hypothetical protein DH22_4336	SCB34
14323	1	KDN05009.1	hypothetical protein DH22_4309	SCB34
14325	1	KDN06108.1	hypothetical protein DH22_3055	SCB34
14326	1	KDN06110.1	hypothetical protein DH22_3057	SCB34
14327	1	KDN06559.1	hypothetical protein DH22_2893	SCB34
14328	1	KDN06947.1	hypothetical protein DH22_2459	SCB34
14329	1	KDN06976.1	Phage repressor	SCB34
14330	1	KDN08613.1	Mobile element protein	SCB34
14331	1	KDN08616.1	hypothetical protein DH22_0643	SCB34
14398	1	KDN05393.1	beta-lactam resistance protein	SCB34
14399	1	KDN07161.1	hypothetical protein DH22_2171	SCB34
14400	1	KDN07578.1	hypothetical protein DH22_1844	SCB34
14401	1	KDN07621.1	hypothetical protein DH22_1887	SCB34
14402	1	KDN07655.1	Cytochrome d ubiquinol oxidase subunit I	SCB34
14403	1	KDN07822.1	hypothetical protein DH22_2088	SCB34
14490	1	KDN04076.1	Mobile element protein	SCB34
14492	1	KDN06109.1	hypothetical protein DH22_3056	SCB34
14493	1	KDN08509.1	hypothetical protein DH22_0971	SCB34
14494	1	KDN08589.1	hypothetical protein DH22_0681	SCB34
14559	1	KDN04088.1	hypothetical protein DH22_5328	SCB34
14560	1	KDN08563.1	Mobile element protein	SCB34
14561	1	KDN08760.1	hypothetical protein DH22_0356	SCB34
14625	1	KDN05217.1	hypothetical protein DH22_4133	SCB34
14626	1	KDN06345.1	hypothetical protein DH22_3024	SCB34
14627	1	KDN06812.1	hypothetical protein DH22_2512	SCB34
14628	1	KDN08576.1	hypothetical protein DH22_0668	SCB34
14629	1	KDN08999.1	hypothetical protein DH22_0001	SCB34
14703	1	KDN04870.1	hypothetical protein DH22_4371	SCB34
14704	1	KDN05304.1	hypothetical protein DH22_3707	SCB34
14705	1	KDN06493.1	putative exported protein	SCB34
14706	1	KDN06752.1	hypothetical protein DH22_2662	SCB34
14707	1	KDN08612.1	hypothetical protein DH22_0704	SCB34
14708	1	KDN08759.1	hypothetical protein DH22_0355	SCB34
14709	1	KDN08908.1	hypothetical protein DH22_0504	SCB34
14787	1	KDN04390.1	hypothetical protein DH22_4747	SCB34
14788	1	KDN04675.1	HtrA suppressor protein	SCB34
14789	1	KDN04849.1	hypothetical protein DH22_4350	SCB34
14790	1	KDN05207.1	hypothetical protein DH22_4123	SCB34
14791	1	KDN05298.1	hypothetical protein DH22_4214	SCB34
14792	1	KDN05505.1	PTS system, chitobiose-specific IIC component	SCB34
14794	1	KDN06013.1	hypothetical protein DH22_3390	SCB34
14795	1	KDN06563.1	hypothetical protein DH22_2897	SCB34
14796	1	KDN06568.1	hypothetical protein DH22_2902	SCB34
14797	1	KDN06609.1	putative regulator PapX protein	SCB34
14799	1	KDN07039.1	hypothetical protein DH22_2173	SCB34
14800	1	KDN07229.1	hypothetical protein DH22_1495	SCB34
14802	1	KDN08100.1	hypothetical protein DH22_1324	SCB34
14803	1	KDN08520.1	hypothetical protein DH22_0982	SCB34
14804	1	KDN08980.1	hypothetical protein DH22_0309	SCB34
14805	1	KDN09035.1	hypothetical protein DH22_0037	SCB34
14866	1	KDN05725.1	hypothetical protein DH22_3582	SCB34
14867	1	KDN06791.1	Mobile element protein	SCB34
14868	1	KDN06940.1	hypothetical protein DH22_2452	SCB34
14869	1	KDN07329.1	hypothetical protein DH22_1595	SCB34
14870	1	KDN08185.1	hypothetical protein DH22_1076	SCB34
14871	1	KDN08592.1	hypothetical protein DH22_0684	SCB34
14937	1	KDN04667.1	Threonine catabolic operon transcriptional activator TdcR	SCB34
14938	1	KDN06138.1	hypothetical protein DH22_3085	SCB34
14939	1	KDN06580.1	hypothetical protein DH22_2914	SCB34
14940	1	KDN06607.1	hypothetical protein DH22_2941	SCB34
14941	1	KDN06989.1	hypothetical protein DH22_2333	SCB34
14943	1	KDN08216.1	putative repressor protein	SCB34
14944	1	KDN08284.1	hypothetical protein DH22_1010	SCB34
15022	1	KDN04847.1	Mobile element protein	SCB34
15023	1	KDN06939.1	Phage protein	SCB34
15024	1	KDN07678.1	hypothetical protein DH22_1944	SCB34
15025	1	KDN07818.1	hypothetical protein DH22_2084	SCB34
15026	1	KDN08591.1	hypothetical protein DH22_0683	SCB34
15027	1	KDN08639.1	putative GTP-binding protein	SCB34
15028	1	KDN08669.1	hypothetical protein DH22_0550	SCB34
15029	1	KDN09025.1	hypothetical protein DH22_0027	SCB34
15029	1	KDN09027.1	hypothetical protein DH22_0029	SCB34
15030	1	KDN09178.1	hypothetical protein DH22_0180	SCB34
15099	1	KDN04866.1	hypothetical protein DH22_4367	SCB34
15100	1	KDN05484.1	hypothetical protein DH22_3887	SCB34
15101	1	KDN05636.1	hypothetical protein DH22_3703	SCB34
15102	1	KDN06142.1	hypothetical protein DH22_3089	SCB34
15104	1	KDN06787.1	Dca	SCB34
15105	1	KDN07023.1	hypothetical protein DH22_2309	SCB34
15106	1	KDN07146.1	hypothetical protein DH22_2156	SCB34
15107	1	KDN07180.1	hypothetical protein DH22_2130	SCB34
15108	1	KDN07299.1	hypothetical protein DH22_1565	SCB34
15109	1	KDN08259.1	hypothetical protein DH22_1013	SCB34
15110	1	KDN08280.1	hypothetical protein DH22_1006	SCB34
15111	1	KDN08291.1	hypothetical protein DH22_0753	SCB34
15112	1	KDN09109.1	hypothetical protein DH22_0111	SCB34
15178	1	KDN04055.1	hypothetical protein DH22_5295	SCB34
15179	1	KDN04406.1	hypothetical protein DH22_4763	SCB34
15180	1	KDN05744.1	hypothetical protein DH22_3601	SCB34
15181	1	KDN06235.1	hypothetical protein DH22_3184	SCB34
15182	1	KDN06515.1	hypothetical protein DH22_2849	SCB34
15183	1	KDN06610.1	hypothetical protein DH22_2713	SCB34
15184	1	KDN06929.1	hypothetical protein DH22_2441	SCB34
15185	1	KDN06988.1	hypothetical protein DH22_2332	SCB34
15186	1	KDN07191.1	hypothetical protein DH22_2111	SCB34
15187	1	KDN07219.1	hypothetical protein DH22_1485	SCB34
15188	1	KDN07858.1	hypothetical protein DH22_1392	SCB34
15190	1	KDN08674.1	hypothetical protein DH22_0555	SCB34
15191	1	KDN08840.1	hypothetical protein DH22_0436	SCB34
15258	1	KDN04225.1	hypothetical protein DH22_5143	SCB34
15259	1	KDN04878.1	hypothetical protein DH22_4379	SCB34
15260	1	KDN05297.1	Outer membrane protein W precursor	SCB34
15261	1	KDN06070.1	hypothetical protein DH22_3447	SCB34
15262	1	KDN06079.1	hypothetical protein DH22_3456	SCB34
15263	1	KDN06361.1	hypothetical protein DH22_2965	SCB34
15264	1	KDN06951.1	hypothetical protein DH22_2463	SCB34
15265	1	KDN07471.1	hypothetical protein DH22_1737	SCB34
15327	1	KDN04172.1	hypothetical protein DH22_5090	SCB34
15328	1	KDN04482.1	putative lipoprotein	SCB34
15329	1	KDN04585.1	hypothetical protein DH22_4942	SCB34
15330	1	KDN04999.1	hypothetical protein DH22_4500	SCB34
15331	1	KDN05153.1	hypothetical protein DH22_4069	SCB34
15332	1	KDN05246.1	hypothetical protein DH22_4162	SCB34
15333	1	KDN05786.1	hypothetical protein DH22_3643	SCB34
15334	1	KDN06146.1	hypothetical protein DH22_3093	SCB34
15335	1	KDN06455.1	hypothetical protein DH22_2789	SCB34
15336	1	KDN06619.1	hypothetical protein DH22_2707	SCB34
15337	1	KDN07179.1	hypothetical protein DH22_2129	SCB34
15338	1	KDN07583.1	hypothetical protein DH22_1849	SCB34
15339	1	KDN08161.1	hypothetical protein DH22_1052	SCB34
15340	1	KDN08573.1	hypothetical protein DH22_0665	SCB34
15341	1	KDN08574.1	hypothetical protein DH22_0666	SCB34
15342	1	KDN08575.1	hypothetical protein DH22_0667	SCB34
15343	1	KDN08979.1	hypothetical protein DH22_0308	SCB34
15344	1	KDN09001.1	hypothetical protein DH22_0003	SCB34
15409	1	KDN04117.1	hypothetical protein DH22_5035	SCB34
15410	1	KDN04250.1	hypothetical protein DH22_5168	SCB34
15411	1	KDN04566.1	hypothetical protein DH22_4923	SCB34
15412	1	KDN05015.1	hypothetical protein DH22_4315	SCB34
15413	1	KDN05038.1	hypothetical protein DH22_4247	SCB34
15414	1	KDN05203.1	hypothetical protein DH22_4119	SCB34
15415	1	KDN05729.1	hypothetical protein DH22_3586	SCB34
15416	1	KDN05830.1	hypothetical protein DH22_3687	SCB34
15417	1	KDN06073.1	hypothetical protein DH22_3450	SCB34
15418	1	KDN06140.1	hypothetical protein DH22_3087	SCB34
15419	1	KDN06305.1	hypothetical protein DH22_2984	SCB34
15419	1	KDN08756.1	hypothetical protein DH22_0352	SCB34
15420	1	KDN06805.1	hypothetical protein DH22_2505	SCB34
15421	1	KDN06926.1	hypothetical protein DH22_2438	SCB34
15422	1	KDN07063.1	hypothetical protein DH22_2197	SCB34
15423	1	KDN07567.1	hypothetical protein DH22_1833	SCB34
15424	1	KDN07656.1	hypothetical protein DH22_1922	SCB34
15425	1	KDN08140.1	hypothetical protein DH22_1134	SCB34
15426	1	KDN08653.1	hypothetical protein DH22_0534	SCB34
15427	1	KDN08761.1	hypothetical protein DH22_0357	SCB34
15428	1	KDN08917.1	hypothetical protein DH22_0332	SCB34
15429	1	KDN09029.1	hypothetical protein DH22_0031	SCB34
15482	1	KDN04702.1	hypothetical protein DH22_4575	SCB34
15483	1	KDN05317.1	hypothetical protein DH22_3720	SCB34
15484	1	KDN05579.1	hypothetical protein DH22_3982	SCB34
15485	1	KDN05775.1	hypothetical protein DH22_3632	SCB34
15486	1	KDN06080.1	hypothetical protein DH22_3457	SCB34
15487	1	KDN06106.1	hypothetical protein DH22_3053	SCB34
15488	1	KDN06145.1	hypothetical protein DH22_3092	SCB34
15489	1	KDN06225.1	hypothetical protein DH22_3174	SCB34
15490	1	KDN06297.1	hypothetical protein DH22_3246	SCB34
15491	1	KDN06308.1	Mobile element protein	SCB34
15492	1	KDN06378.1	hypothetical protein DH22_2951	SCB34
15493	1	KDN06382.1	hypothetical protein DH22_2716	SCB34
15494	1	KDN06494.1	hypothetical protein DH22_2828	SCB34
15495	1	KDN06710.1	hypothetical protein DH22_2620	SCB34
15496	1	KDN06720.1	hypothetical protein DH22_2630	SCB34
15497	1	KDN06937.1	Kil protein	SCB34
15498	1	KDN07013.1	hypothetical protein DH22_2299	SCB34
15499	1	KDN07878.1	hypothetical protein DH22_1412	SCB34
15500	1	KDN08149.1	hypothetical protein DH22_1143	SCB34
15501	1	KDN08488.1	hypothetical protein DH22_0950	SCB34
15502	1	KDN09093.1	Mannitol-1-phosphate 5-dehydrogenase	SCB34

## Sheet: RS218
cluster	size	accession	annotation		genome_name
51	1	AJM75804.1	adhesin		Escherichia coli RS218
62	1	AJM76751.1	peptide synthetase		Escherichia coli RS218
346	1	AJM74415.1	hypothetical protein W817_12730		Escherichia coli RS218
418	1	AJM75020.1	type IV secretion protein Rhs		Escherichia coli RS218
624	1	AJM74539.1	DNA transfer protein		Escherichia coli RS218
800	1	AJM76634.1	hypothetical protein W817_24785		Escherichia coli RS218
1025	1	AJM75021.1	hypothetical protein W817_16000		Escherichia coli RS218
1066	1	AJM73490.1	phage tail protein		Escherichia coli RS218
1114	1	AJM73682.1	hypothetical protein W817_08680		Escherichia coli RS218
1348	1	AJM73911.1	short-chain fatty acid transporter		Escherichia coli RS218
1430	1	AJM72968.1	phage tail protein		Escherichia coli RS218
1438	1	AJM73673.1	usher protein		Escherichia coli RS218
1843	1	AJM74148.1	phosphopantetheine attachment site protein		Escherichia coli RS218
2005	1	AJM76683.1	EcoKI restriction-modification system protein HsdS		Escherichia coli RS218
2212	1	AJM73930.1	terminase		Escherichia coli RS218
2540	1	AJM73680.1	secretin		Escherichia coli RS218
2749	1	AJM73936.1	membrane protein		Escherichia coli RS218
2776	1	AJM73419.1	transposase ISSfl3		Escherichia coli RS218
2828	1	AJM74235.1	nucleoid-structuring protein H-NS		Escherichia coli RS218
2873	1	AJM73732.1	voltage-gated ClC-type chloride channel ClcB		Escherichia coli RS218
3042	1	AJM76261.1	immunity region		Escherichia coli RS218
3119	1	AJM75022.1	hypothetical protein W817_16010		Escherichia coli RS218
3184	1	AJM76748.1	hypothetical protein W817_08715		Escherichia coli RS218
3273	1	AJM74232.1	glycosyl transferase family 1		Escherichia coli RS218
3291	1	AJM74231.1	glycosyl transferase family 1		Escherichia coli RS218
3633	1	AJM72454.1	hypothetical protein W817_01830		Escherichia coli RS218
3899	1	AJM76536.1	fimbrial protein		Escherichia coli RS218
3940	1	AJM73456.1	hypothetical protein W817_07455		Escherichia coli RS218
4158	1	AIZ62422.1	hypothetical protein W817_00350 (plasmid)		Escherichia coli RS218
4226	1	AJM73455.1	hypothetical protein W817_07450		Escherichia coli RS218
4414	1	AJM74234.1	rhamnosyl transferase		Escherichia coli RS218
4536	1	AJM75658.1	phosphoglycerate dehydrogenase		Escherichia coli RS218
4603	1	AJM74859.1	hypothetical protein W817_15130		Escherichia coli RS218
4669	1	AJM75657.1	PTS fructose transporter subunit IID		Escherichia coli RS218
4737	1	AJM73163.1	hypothetical protein W817_05865		Escherichia coli RS218
4772	1	AJM76192.1	endonuclease VIII		Escherichia coli RS218
4807	1	AJM75659.1	dihydrodipicolinate synthase		Escherichia coli RS218
5093	1	AJM74517.1	hypothetical protein W817_13245		Escherichia coli RS218
5281	1	AJM75823.1	polymerase		Escherichia coli RS218
5473	1	AJM73952.1	transporter		Escherichia coli RS218
5498	1	AJM72953.1	hypothetical protein W817_04665		Escherichia coli RS218
5527	1	AJM74233.1	glycosyl transferase family A		Escherichia coli RS218
5528	1	AJM74808.1	malate dehydrogenase domain protein		Escherichia coli RS218
5556	1	AJM76251.1	ead protein domain protein		Escherichia coli RS218
5863	1	AJM74523.1	fimbrial yfcV		Escherichia coli RS218
5904	1	AJM75656.1	PTS sorbose transporter subunit IIC		Escherichia coli RS218
5929	1	AJM74816.1	integrase		Escherichia coli RS218
5965	1	AJM76249.1	hypothetical protein W817_22660		Escherichia coli RS218
6077	1	AJM76669.1	transcriptional regulator		Escherichia coli RS218
6427	1	AJM75017.1	cell envelope biogenesis protein OmpA		Escherichia coli RS218
6484	1	AIZ62379.1	plasmid replication protein (plasmid)		Escherichia coli RS218
6898	1	AJM75024.1	hypothetical protein W817_16035		Escherichia coli RS218
6899	1	AJM76559.1	TetR family transcriptional regulator		Escherichia coli RS218
6944	1	AJM73450.1	repressor		Escherichia coli RS218
6997	1	AJM73951.1	membrane protein		Escherichia coli RS218
7335	1	AJM74536.1	hypothetical protein W817_13360		Escherichia coli RS218
7336	1	AJM74857.1	hypothetical protein W817_15120		Escherichia coli RS218
7337	1	AJM76574.1	thioredoxin reductase		Escherichia coli RS218
7396	1	AJM73907.1	transporter		Escherichia coli RS218
7522	1	AJM72949.1	hypothetical protein W817_04645		Escherichia coli RS218
7603	1	AJM74134.1	invasin		Escherichia coli RS218
7633	1	AJM74583.1	hypothetical protein W817_13625		Escherichia coli RS218
7801	1	AJM74236.1	dTDP-4-dehydrorhamnose 3,5-epimerase		Escherichia coli RS218
7926	1	AJM73931.1	hypothetical protein W817_10000		Escherichia coli RS218
7929	1	AJM76558.1	hypothetical protein W817_24365		Escherichia coli RS218
7962	1	AJM72951.1	adenylate kinase		Escherichia coli RS218
7963	1	AJM73146.1	type 1 fimbrial protein		Escherichia coli RS218
8172	1	AJM73915.1	baseplate protein		Escherichia coli RS218
8270	1	AJM74581.1	hypothetical protein W817_13615		Escherichia coli RS218
8322	1	AJM73909.1	phage tail protein		Escherichia coli RS218
8323	1	AJM76571.1	hemolysin D		Escherichia coli RS218
8580	1	AJM73151.1	S-fimbrial adhesin protein SfaS		Escherichia coli RS218
8617	1	AJM75206.1	hypothetical protein W817_17010		Escherichia coli RS218
8651	1	AJM75655.1	PTS sorbose transporter subunit IIB		Escherichia coli RS218
8842	1	AJM72948.1	GNAT family acetyltransferase		Escherichia coli RS218
8931	1	AJM73468.1	endopeptidase		Escherichia coli RS218
9112	1	AJM74531.1	peptidase S74		Escherichia coli RS218
9144	1	AJM76271.1	hypothetical protein W817_22770		Escherichia coli RS218
9145	1	AJM76596.1	integrase		Escherichia coli RS218
9146	1	AJM76757.1	hypothetical protein W817_20190		Escherichia coli RS218
9189	1	AJM75919.1	PTS glucose transporter subunit IIA		Escherichia coli RS218
9227	1	AJM72970.1	hypothetical protein W817_04765		Escherichia coli RS218
9344	1	AJM76582.1	hypothetical protein W817_24505		Escherichia coli RS218
9469	1	AJM73687.1	XRE family transcriptional regulator		Escherichia coli RS218
9470	1	AJM74574.1	hypothetical protein W817_13570		Escherichia coli RS218
9506	1	AJM74537.1	hypothetical protein W817_13365		Escherichia coli RS218
9678	1	AJM73937.1	riboflavin biosynthesis protein ribAB		Escherichia coli RS218
9757	1	AJM75654.1	PTS fructose transporter subunit IIA		Escherichia coli RS218
9961	1	AJM73331.1	tail protein		Escherichia coli RS218
9962	1	AJM76469.1	XRE family transcriptional regulator		Escherichia coli RS218
10008	1	AJM73298.1	XRE family transcriptional regulator		Escherichia coli RS218
10095	1	AJM73080.1	cell division protein		Escherichia coli RS218
10096	1	AJM73427.1	transposase IS4		Escherichia coli RS218
10155	1	AJM72952.1	hypothetical protein W817_04660		Escherichia coli RS218
10220	1	AJM72491.1	fimbrillin matB		Escherichia coli RS218
10221	1	AJM72950.1	hypothetical protein W817_04650		Escherichia coli RS218
10265	1	AJM75864.1	hypothetical protein W817_20515		Escherichia coli RS218
10266	1	AJM76547.1	hypothetical protein W817_24300		Escherichia coli RS218
10267	1	AJM76551.1	hypothetical protein W817_24320		Escherichia coli RS218
10568	1	AJM74561.1	protein ninX		Escherichia coli RS218
10616	1	AJM73162.1	transposase Tn5		Escherichia coli RS218
10710	1	AJM74939.1	serine/threonine protein phosphatase		Escherichia coli RS218
10752	1	AJM74840.1	hypothetical protein W817_15030		Escherichia coli RS218
10753	1	AJM76583.1	hypothetical protein W817_24510		Escherichia coli RS218
10897	1	AJM74858.1	hypothetical protein W817_15125		Escherichia coli RS218
10941	1	AJM74538.1	gulp, engulfment adaptor ptb domain containing 1		Escherichia coli RS218
11226	1	AJM76618.1	transposase IS2		Escherichia coli RS218
11328	1	AJM74582.1	hypothetical protein W817_13620		Escherichia coli RS218
11405	1	AJM72941.1	hypothetical protein W817_04600		Escherichia coli RS218
11406	1	AJM73672.1	fimbrial protein		Escherichia coli RS218
11451	1	AJM74809.1	hypothetical protein W817_14845		Escherichia coli RS218
11559	1	AJM73681.1	membrane protein		Escherichia coli RS218
11607	1	AJM74584.1	hypothetical protein W817_13630		Escherichia coli RS218
11660	1	AJM73919.1	hypothetical protein W817_09935		Escherichia coli RS218
11661	1	AJM74143.1	thioesterase		Escherichia coli RS218
11742	1	AJM76567.1	urea transporter		Escherichia coli RS218
11809	1	AJM76278.1	endonuclease		Escherichia coli RS218
11955	1	AJM73941.1	hypothetical protein W817_10075		Escherichia coli RS218
11956	1	AJM74198.1	GTP-binding protein		Escherichia coli RS218
11957	1	AJM76533.1	hypothetical protein W817_24225		Escherichia coli RS218
12068	1	AJM76584.1	hypothetical protein W817_24515		Escherichia coli RS218
12129	1	AJM73357.1	transposase IS1		Escherichia coli RS218
12130	1	AJM76610.1	hypothetical protein W817_24650		Escherichia coli RS218
12188	1	AJM73678.1	hypothetical protein W817_08650		Escherichia coli RS218
12189	1	AJM74194.1	hypothetical protein W817_11540		Escherichia coli RS218
12191	1	AJM76640.1	hypothetical protein W817_24815		Escherichia coli RS218
12230	1	AJM74860.1	hypothetical protein W817_15135		Escherichia coli RS218
12291	1	AIZ62362.1	scsC protein (plasmid)		Escherichia coli RS218
12292	1	AJM73684.1	membrane protein		Escherichia coli RS218
12348	1	AJM73719.1	MFS transporter		Escherichia coli RS218
12349	1	AJM74535.1	regulatory protein		Escherichia coli RS218
12350	1	AJM74837.1	hypothetical protein W817_15010		Escherichia coli RS218
12456	1	AJM73168.1	hypothetical protein W817_05910		Escherichia coli RS218
12457	1	AJM74260.1	toxin RelE		Escherichia coli RS218
12567	1	AJM72892.1	hypothetical protein W817_04325		Escherichia coli RS218
12642	1	AJM73683.1	membrane protein		Escherichia coli RS218
12764	1	AJM72517.1	hypothetical protein W817_02175		Escherichia coli RS218
12835	1	AJM74157.1	LuxR family transcriptional regulator		Escherichia coli RS218
12910	1	AJM73584.1	hypothetical protein W817_08135		Escherichia coli RS218
13056	1	AJM73494.1	tail component		Escherichia coli RS218
13118	1	AIZ62388.1	transposase IS629 (plasmid)		Escherichia coli RS218
13119	1	AJM74564.1	hypothetical protein W817_13515		Escherichia coli RS218
13324	1	AIZ62418.1	hypothetical protein W817_00330 (plasmid)		Escherichia coli RS218
13400	1	AJM76754.1	hypothetical protein W817_13330		Escherichia coli RS218
13459	1	AJM74175.1	hypothetical protein W817_11435		Escherichia coli RS218
13460	1	AJM74807.1	hypothetical protein W817_14835		Escherichia coli RS218
13520	1	AIZ62480.1	hypothetical protein W817_00595 (plasmid)		Escherichia coli RS218
13521	1	AJM73307.1	NinF protein		Escherichia coli RS218
13522	1	AJM76390.1	hypothetical protein W817_23420		Escherichia coli RS218
13523	1	AJM76576.1	transposase		Escherichia coli RS218
13657	1	AJM72338.1	hypothetical protein W817_01205		Escherichia coli RS218
13727	1	AJM73033.1	hypothetical protein W817_05120		Escherichia coli RS218
13728	1	AJM74918.1	hypothetical protein W817_15450		Escherichia coli RS218
13729	1	AJM75026.1	hypothetical protein W817_16045		Escherichia coli RS218
13810	1	AIZ62378.1	hypothetical protein W817_00115 (plasmid)		Escherichia coli RS218
13811	1	AJM76752.1	ethanolamine utilization - propanediol utilization family protein		Escherichia coli RS218
13875	1	AJM74091.1	integrase		Escherichia coli RS218
13991	1	AJM73630.1	transcriptional regulator		Escherichia coli RS218
13992	1	AJM73679.1	hypothetical protein W817_08655		Escherichia coli RS218
13993	1	AJM74079.1	hypothetical protein W817_10860		Escherichia coli RS218
14114	1	AIZ62403.1	hypothetical protein W817_00250 (plasmid)		Escherichia coli RS218
14115	1	AJM72668.1	hypothetical protein W817_03000		Escherichia coli RS218
14116	1	AJM74781.1	hypothetical protein W817_14700		Escherichia coli RS218
14117	1	AJM76466.1	primosomal replication protein N		Escherichia coli RS218
14118	1	AJM76756.1	hypothetical protein W817_15005		Escherichia coli RS218
14200	1	AIZ62468.1	traS (plasmid)		Escherichia coli RS218
14258	1	AJM72805.1	hypothetical protein W817_03800		Escherichia coli RS218
14259	1	AJM76749.1	hypothetical protein W817_10130		Escherichia coli RS218
14320	1	AJM75803.1	hypothetical protein W817_20185		Escherichia coli RS218
14321	1	AJM76550.1	hypothetical protein W817_24315		Escherichia coli RS218
14397	1	AJM72913.1	hypothetical protein W817_04445		Escherichia coli RS218
14488	1	AJM73465.1	hypothetical protein W817_07520		Escherichia coli RS218
14489	1	AJM73714.1	hypothetical protein W817_08845		Escherichia coli RS218
14702	1	AJM74902.1	hypothetical protein W817_15365		Escherichia coli RS218
14783	1	AIZ62402.1	hypothetical protein W817_00245 (plasmid)		Escherichia coli RS218
14784	1	AJM72482.1	insB		Escherichia coli RS218
14786	1	AJM75025.1	hypothetical protein W817_16040		Escherichia coli RS218
14861	1	AIZ62426.1	hypothetical protein W817_00370 (plasmid)		Escherichia coli RS218
14864	1	AJM74811.1	protein from DinI family		Escherichia coli RS218
14936	1	AJM76003.1	hypothetical protein W817_21285		Escherichia coli RS218
15017	1	AJM72838.1	hypothetical protein W817_03990		Escherichia coli RS218
15018	1	AJM73161.1	membrane protein		Escherichia coli RS218
15019	1	AJM74190.1	transposase IS21		Escherichia coli RS218
15020	1	AJM76145.1	hypothetical protein W817_22060		Escherichia coli RS218
15021	1	AJM76745.1	hypothetical protein W817_05370		Escherichia coli RS218
15097	1	AJM74812.1	DNA-invertase		Escherichia coli RS218
15098	1	AJM75588.1	hypothetical protein W817_19045		Escherichia coli RS218
15256	1	AJM75094.1	hypothetical protein W817_16420		Escherichia coli RS218
15257	1	AJM76747.1	hypothetical protein W817_08660		Escherichia coli RS218
15325	1	AJM74533.1	DNA-binding protein		Escherichia coli RS218
15479	1	AJM72724.1	ubiquitin carboxyl-terminal hydrolase 45		Escherichia coli RS218
15481	1	AJM76625.1	hypothetical protein W817_24740		Escherichia coli RS218
15533	1	AJM73495.1	membrane protein		Escherichia coli RS218
15545	1	AJM72577.1	hypothetical protein W817_02505		Escherichia coli RS218
15546	1	AJM75422.1	hypothetical protein W817_18150		Escherichia coli RS218
15559	1	AJM73137.1	hypothetical protein W817_05705		Escherichia coli RS218
15598	1	AJM74180.1	gamma-glutamyltranspeptidase		Escherichia coli RS218
15599	1	AJM75680.1	hypothetical protein W817_19535		Escherichia coli RS218
15600	1	AJM76759.1	hypothetical protein W817_23465		Escherichia coli RS218
15601	1	AJM76761.1	hypothetical protein W817_24975		Escherichia coli RS218
15631	1	AJM72752.1	hypothetical protein W817_03455		Escherichia coli RS218
15632	1	AJM73283.1	hypothetical protein W817_06535		Escherichia coli RS218
15633	1	AJM74116.1	hypothetical protein W817_11065		Escherichia coli RS218
15634	1	AJM76141.1	hypothetical protein W817_22035		Escherichia coli RS218
15635	1	AJM76744.1	hypothetical protein W817_01995		Escherichia coli RS218
15636	1	AJM76753.1	hypothetical protein W817_12440		Escherichia coli RS218
